# Supplementary material for: Unusual inheritance of a functional cki homolog in the human pathogen Schistosoma mansoni
Source: Sci Adv. 2025 Dec 10;11(50):eaea4905. doi: 10.1126/sciadv.aea4905 (PMC12693960; doi:10.1126/sciadv.aea4905)
Supplement: Supplementary file 2 — Tables S1 to S8 [file sciadv.aea4905_tables_s1_to_s8.zip]

Archive with 8 entries (8 files):
- aea4905_table_s1.xlsx
- aea4905_table_s2.xlsx
- aea4905_table_s3.xlsx
- aea4905_table_s4.xlsx
- aea4905_table_s5.xlsx
- aea4905_table_s6.xlsx
- aea4905_table_s7.xlsx
- aea4905_table_s8.xlsx
