# Supplementary material for: Unusual inheritance of a functional cki homolog in the human pathogen Schistosoma mansoni
Source: Sci Adv. 2025 Dec 10;11(50):eaea4905. doi: 10.1126/sciadv.aea4905 (PMC12693960; doi:10.1126/sciadv.aea4905)
Supplement: Supplementary file 2 — Tables S1 to S8 [file sciadv.aea4905_tables_s1_to_s8.zip › aea4905_table_s6.xlsx]

## Sheet: table S6 - DELTA-BLAST results
# DELTABLAST 2.12.0+
# Iteration: 1
# Query: Smp_199050
# Database: /home/grwendt/blast/db/nr_cluster_seq
# Fields: query id, query acc., subject id, subject acc., subject title, % identity, alignment length, mismatches, gap opens, q. start, q. end, s. start, s. end, query seq, subject seq, evalue, bit score
# 133 hits found
Smp_199050	Smp_199050	ref|XP_018647072.1|	XP_018647072	hypothetical protein Smp_199050 [Schistosoma mansoni]	97.531	243	6	0	1	243	1	243	MSVAAGITAPVHLCRRLFGEPVSCIRIQQTLETIIRKDLDRFQNKWNFQPPNIVLQNKIRKPLSVHQLHSGNLQTNSTNEFILEPVQSPPSFYIKSPRKLKAFRRLPMSVAQKTRMELCKKSTNSELKDLTYSFNSSYNLSNTDTLLNDNQKSEINFPLTTESTVTITPNQPPPTSSSTPYKVNSISQVTEKLSEIPTTTLPVNPIIIRSNNSSNNIMLPSGSNPSSQHSIKLIKSDRLSLKK	MSVAAGITAPVHLCRRLFGEPVSCIRIQQTLETIIRKDLDRFQNKWNFQPPNIVLQNKIRKPLSVHQLHSGNLQTNSTNEFILEPVQSPPSFYIKSPRKLKAFRRLPMSVAQKTRMELCKKSTNSELKDLTYSFNSSYNLSNTDTLLNDNQKSEINFPLTTESTVTITPNQPPPTSSSTPYKVNSISQVTEKLSEIPTTTLPVNPIIIRSNNSSNNIMLPSGSNPSSQHSIKLIKSGSIKFEK	3.02e-101	302
Smp_199050	Smp_199050	ref|XP_051071903.1|	XP_051071903	hypothetical protein MS3_00003927 [Schistosoma haematobium]	87.786	262	32	0	1	262	1	262	MSVAAGITAPVHLCRRLFGEPVSCIRIQQTLETIIRKDLDRFQNKWNFQPPNIVLQNKIRKPLSVHQLHSGNLQTNSTNEFILEPVQSPPSFYIKSPRKLKAFRRLPMSVAQKTRMELCKKSTNSELKDLTYSFNSSYNLSNTDTLLNDNQKSEINFPLTTESTVTITPNQPPPTSSSTPYKVNSISQVTEKLSEIPTTTLPVNPIIIRSNNSSNNIMLPSGSNPSSQHSIKLIKSDRLSLKKSGPKVTDYFAVKRRRQSMK	MSATASITAPVQLCRRLFGEPVSCMRIQQTLETIIRKDLDRFQNKWNFQPPNIVLENKIRKPLSVHQLHSENLRKNSTNEFILEPVQSPPSFYIKSPRKLKAFRRLPVSVAQKTRMELYKKSTNSELRNFTYSFNSLYNLSNTDTLLNDNQKSEMNFPSTTESTISITLNQPSPTSSSTPYKFGNISQVTEKLSEITTTTLPVNPIIIRSDNNSNNTMLPSSSNPCSQHSVKLIKPDRLSLKKSGPKVTDYFAVKRRRQSMK	9.57e-96	288
Smp_199050	Smp_199050	gb|RTG88113.1|	RTG88113	uncharacterized protein DC041_0000768 [Schistosoma bovis]	88.259	247	29	0	1	247	1	247	MSVAAGITAPVHLCRRLFGEPVSCIRIQQTLETIIRKDLDRFQNKWNFQPPNIVLQNKIRKPLSVHQLHSGNLQTNSTNEFILEPVQSPPSFYIKSPRKLKAFRRLPMSVAQKTRMELCKKSTNSELKDLTYSFNSSYNLSNTDTLLNDNQKSEINFPLTTESTVTITPNQPPPTSSSTPYKVNSISQVTEKLSEIPTTTLPVNPIIIRSNNSSNNIMLPSGSNPSSQHSIKLIKSDRLSLKKSGPK	MSATASITAPVQLCRRLFGEPVSCIRIQQTLETIIRKDLDRFQNKWNFQPPNTVLENKIRKPLSVHQLHSGNLRKNSTNEFILEPVQSPPSFYIKSPRKLKAFRRLPVSVAQKTRMELYKKSTNSELRNFTYSFNSSYNLSNTDTLLNDNQKSEMNFPSTTESTISITLNQPSPTSSSTPYKFGNISQVTEKLSEITTTTLPVNPIIIRSDNSSNNTMLPSSSNPCSQHSVKLIKPDRLSLKKSGPK	7.06e-89	271
Smp_199050	Smp_199050	emb|CAH8569559.1|	CAH8569559	unnamed protein product [Schistosoma turkestanicum]	80.899	267	46	1	1	262	1	267	MSVAAGITAPVHLCRRLFGEPVSCIRIQQTLETIIRKDLDRFQNKWNFQPPNIVLQNKIRKPLSVHQLHSGNLQTNSTNEFILEPVQSPPSFYIKSPRKLKAFRRLPMSVAQKTRMELCKKSTNSELKDLTYSFNSSYNLSNTDTLLNDNQKSEINFPLTTESTVTITPNQPPPTSSSTPYKVNSISQVTEKLS-----EIPTTTLPVNPIIIRSNNSSNNIMLPSGSNPSSQHSIKLIKSDRLSLKKSGPKVTDYFAVKRRRQSMK	MSVTSGITAPVQLCRRLFGEPVSCIRIQQTLETIIRKDLDRFQNKWNFQPSKIVSENKIRKPLSVHQLHNGNLQNNSTNEFILEPVQSPPSFYIKSPRKLKAFRRLPMSVAQKTRMELSKKSANDELAQFTYSFTPSYNLSNIDNSLNDHQKSELNFPLTTESINTVPSNQPPPTSSSTPYKVNCTSQLTNKSSTETATITTTTTLPVTPIIIRSDNNNNNAMLPSSSNSTSQHPIKLIKSERLSLKKSGPKVTDYFAVKRRRQTMK	1.35e-82	255
Smp_199050	Smp_199050	gb|KAH8866780.1|	KAH8866780	hypothetical protein KSF78_0003509 [Schistosoma japonicum]	70.149	268	71	5	1	262	3	267	MSVAAGITAPVHLCRRLFGEPVSCIRIQQTLETIIRKDLDRFQNKWNFQPPNIVLQNKIRKPLSVHQLHSGNLQTNSTNEFILEPVQSPPSFYIKSPRKLKAFRRLPMSVAQKTRMELCKKSTNSELKDLTYSFN--SSYNLSNTDTLLNDNQKSEINFPL-TTESTVTITPNQPPPTSSSTPYKVNSISQVTEKLSEIPTTTLPVNPIIIRSN---NSSNNIMLPSGSNPSSQHSIKLIKSDRLSLKKSGPKVTDYFAVKRRRQSMK	MSVSAGITAPVQICRRLFGEPVSCIRIQQTLETIIRKDLDRFQNKWNFQLPNILSENKIRKPLSLHQFHNGNLQKNAINEFTLEPVQSPPSFYTKLPRKLKACRRLPVSVAQKTRMELINKSTEGEIKEFPYSFNGKTSYNFASTIDDSSDNQKSEFNIPLSTTESNVTVVPHEPLPAPSSTSYKVNIASQVIAKTSTAKMS--PITPIIILPDGDKNDTNNMMLPSSSN-SPQHSVKLIKSNRLSLKKSGPKVTDFFTVKRRRQSTK	3.28e-70	223
Smp_199050	Smp_199050	emb|CAH8874237.1|	CAH8874237	unnamed protein product [Trichobilharzia szidati]	64.259	263	84	5	1	262	1	254	MSVAAGITAPVHLCRRLFGEPVSCIRIQQTLETIIRKDLDRFQNKWNFQPPNIVLQNKIRKPLSVHQLHSGNLQTNSTNEFILEPVQSPPSFYIKSPRKLKAFRRLPMSVAQKTRMELCKKSTNSELKDLTYSFNSSYNLSNTDTLLNDNQKSEINFPLTTESTVTITPNQPPPTSSSTPYKVN-SISQVTEKLSEIPTTTLPVNPIIIRSNNSSNNIMLPSGSNPSSQHSIKLIKSDRLSLKKSGPKVTDYFAVKRRRQSMK	MSVGTTVTAPVQLCRRLFGEPVSRIRIQQTLETIIHKDFDRFQSKWNFKPSNILPEKKIRKPLSIHQLHNGNVQKHETNEFILEPIQSAPSFYTRPPRKLKAFRRLPVSVAQKTHMELFKKNTQSEIGEYSYTVVLTNNFTNND-VLNDNQK-----PIPMCVDTTTAVSHPPPTSSSTPCKKNISSSLPLSSASVVKSSVTAVAPIIIRSDN-KNHGLLASSSNP--QHSTKLIKSDRLSLKKSGPKVTDYFAVKRRRQSMK	1.92e-61	200
Smp_199050	Smp_199050	emb|CAH8819174.1|	CAH8819174	unnamed protein product [Trichobilharzia regenti]	60.076	263	84	5	1	262	1	243	MSVAAGITAPVHLCRRLFGEPVSCIRIQQTLETIIRKDLDRFQNKWNFQPPNIVLQNKIRKPLSVHQLHSGNLQTNSTNEFILEPVQSPPSFYIKSPRKLKAFRRLPMSVAQKTRMELCKKSTNSELKDLTYSFNSSYNLSNTDTLLNDNQKSEINFPLTTESTVTITPNQPPPTSSSTPYKVN-SISQVTEKLSEIPTTTLPVNPIIIRSNNSSNNIMLPSGSNPSSQHSIKLIKSDRLSLKKSGPKVTDYFAVKRRRQSMK	MSVGTGVTAPVQLCRRLFGEPVSRIRIQQTLETIIHKDLDRFQNKWNFKPSSILPEKKIRKPLAIHQLHNGNVQKQETNEFILEPLQSAPSFYTRSPRKLKAFRRLPVS------------NTQSEIGEYPYTVVLPNNFTNND-VLNDNQK-----PIPMCLDTTTAVSHPPPTSSSTPCKKNISSSLPLSSTSVVKSSVIPVTPIIIRSDNNNHGLLASSSNPP--QHSVKLIKSDRLSLKKSGPKVTDYFAVKRRRQSMK	1.2e-54	183
Smp_199050	Smp_199050	emb|CAH8289098.1|	CAH8289098	unnamed protein product [Heterobilharzia americana]	61.847	249	89	5	1	249	1	243	MSVAAGITAPVHLCRRLFGEPVSCIRIQQTLETIIRKDLDRFQNKWNFQPPNIVLQNKIRKPLSVHQLHSGNLQTNSTNEFILEPVQSPPSFYIKSPRKLKAFRRLPMSVAQKTRMELCKKSTNSELKDLTYSFNSSYNLSNTDTLLNDNQKSEINFPLTTESTVTITPNQPPPTSSSTPYKVNSISQVTEKLSEIPTTTLPVNPIIIRSNNSSNNIMLPSGSNPSSQHSIKLIKSDRLSLKKSGPKVT	MSISTSVTAPVHLCRKLFGEPVSCIRIQQTLETIMRKDLDRFQNKWNFQLANNLPENKNRKPLSLLQLHSGNLQKHGANEFILEPILSAPSFYTRSPRKLKAFRRLPLSVAQKTHMELFRKTTGSEVKEYPYTFAMSHSSPDNDA-LNDNQKPAASTPLSTD-TATIVPYQ-PSKSSTTPCQISSSSSSSSVVPK--PSTVHMTPIVIRSSGSSNHNALSSSSNP-PRHSVKLIRSDRLSLKKSGPKVT	3.62e-54	181
Smp_199050	Smp_199050	emb|VDQ00111.1|	VDQ00111	unnamed protein product [Trichobilharzia regenti]	56.8	250	85	5	1	249	1	228	MSVAAGITAPVHLCRRLFGEPVSCIRIQQTLETIIRKDLDRFQNKWNFQPPNIVLQNKIRKPLSVHQLHSGNLQTNSTNEFILEPVQSPPSFYIKSPRKLKAFRRLPMSVAQKTRMELCKKSTNSELKDLTYSFNSSYNLSNTDTLLNDNQKSEINFPLTTESTVTITPNQPPPTSSSTPYKVN-SISQVTEKLSEIPTTTLPVNPIIIRSNNSSNNIMLPSGSNPSSQHSIKLIKSDRLSLKKSGPKVT	MSVGTGVTAPVQLCRRLFGEPVSH--------------LDRFQNKWNFKPSSILPEKKIRKPLAIHQLHNGNVQKQETNEFILEPLQSAPSFYTRSPRKLKAFRRLPVSVAQKTHMELFKKNTQSEIGEYPYTVVLPNNFTNND-VLNDNQK-----PIPMCLDTTTAVSHPPPTSSSTPCKKNISSSLPLSSTSVVKSSVIPVTPIIIRSDNNNHGLLASSSNPP--QHSVKLIKSDRLSLKKSGPKVT	3.97e-52	176
Smp_199050	Smp_199050	gb|KAF8569249.1|	KAF8569249	hypothetical protein P879_07006 [Paragonimus westermani]	32.841	271	162	7	1	262	1	260	MSVAAGITAPVHLCRRLFGEPVSCIRIQQTLETIIRKDLDRFQNKWNFQPPNIVLQNKIRKPL-----SVHQLHSGNLQTNSTNEFILEPVQSPPSFYIKSPRKLKAFRRLPMSVAQKTRMELCKKSTNSELKDLTYSFNSSYNLSNTDTLLNDNQKSEINFPLTTESTVTITPNQPPPTSSSTPYKVNSISQVTEKLSEIPTTTLPVNPIIIRSNNSSNNIMLPSGSNPSSQHSIKLIKSDRLSL---KKSGPKVTDYFAV-KRRRQSMK	MSLAPGVSGPLHVCRRLFGEAT-YTRVQQTMEAVIRKDAERFTKIWNF-PLIPRLASEPRQPLFQLNVDQHSSDVRSTEAAEVNKCCWQLIQPEAVFYTTPPRKLKAYRRLTPSVAQKARMELMNTQARTTIANLPHLPSSQSVQTNEANTISDKQDSISDLFQPLRNPESVSQTTVVPSE-------HNVSRTPILIRPSSTNTTLRLPYLEQLKNTEVVATKVPASEP--KHRLTLVRSSRYSEQVKRRSGAKVTDYFAISKRARQSLK	6.76e-16	83.1
Smp_199050	Smp_199050	gb|KAF7258289.1|	KAF7258289	hypothetical protein EG68_04405 [Paragonimus skrjabini miyazakii]	34.191	272	158	7	1	262	1	261	MSVAAGITAPVHLCRRLFGEPVSCIRIQQTLETIIRKDLDRFQNKWNFQPPNIVLQNKIRKPLSVHQLHSGNLQTNST-----NEFILEPVQSPPSFYIKSPRKLKAFRRLPMSVAQKTRMELCKKSTNSELKDLTYSFNSSYNLSNTDTLLNDNQKSEINFPLTTESTVTITPNQPPPTSSSTPYKVNSISQVTEKLSEIPTTTLPVNPIIIRSNNSSNNIMLPSGSNPSSQHSIKLIKSDRLSL----KKSGPKVTDYFAV-KRRRQSMK	MSLAPGVSGPLHVCRRLFGEA-AYTCVQQTMEAVIRKDAERFTKVWNF-PLIPRLASEPRQPLSQLNIDQQPNDVRSTDAPEVNKCCWQQIQPEAVFYITPPRKLKAYRRLTPSVAQKARMELMNIQTRTTVTNLPHLPSSQSLQTIEVNTVSNKQDSIGDLFQPLRSPEPVSKTAVVPGEHIVPRAPILIRPSS------TSTTLRLPYLEQLKNTEAVAIKTPT---PEPKHRLTLTRSSRYSEQINKRRSGAKVTDYFAISKRARQSLK	1.67e-15	82
Smp_199050	Smp_199050	emb|CAH8459459.1|	CAH8459459	unnamed protein product [Dicrocoelium dendriticum]	31.852	270	162	7	1	260	1	258	MSVAAGITAPVHLCRRLFGEPVSCIRIQQTLETIIRKDLDRFQNKWNFQPPNIVLQNKIRKPLSVHQLHS----GNLQTNSTNEFILEPVQSPPSFYIKSPRKLKAFRRLPMSVAQKTRMELCKKSTNSELKDLTYSFNSSYNLSNTDTLLNDNQKSEINFPLTTESTVTITPNQPPPTSSSTPYKVNSISQVTEKLSEIPTTTLPVNPIIIRSNNSSNNIMLPSGSNPSS---QHSIKLIKSDRL---SLKKSGPKVTDYFAVKRRRQS	MALPPGVNGPIHVCRRLFGE-VTCSKVQQTLEAIIRKDTERFTKIWNF--PLIARGEDPRQPLSHKNQDAVTEVRNTDALGVPQMNWQLIQPEASFYTTPPRRLKAYRRLTPSVARKTQMELLNLRNGFNRHPVNDEVVRQLHPAEENTEEKQNTAVELNQPLRNADV--------PPCSVAASAKPNTPRTPILVRTLGPDGCLH-SPYLGQVMVSGTLNPEPSAAAPTSTATRHCLTLVRGPRYSEQSHKRGSAKVTDYFKIRKRLRT	3.84e-14	78.6
Smp_199050	Smp_199050	emb|VDP81986.1|	VDP81986	unnamed protein product [Echinostoma caproni]	32.283	254	153	5	1	252	1	237	MSVAAGITAPVHLCRRLFGEPVSCIRIQQTLETIIRKDLDRFQNKWNFQPPNIVLQNKIRKPLSVHQLHSGNLQTNSTNEFILEPVQSPPSFYIKSPRKLKAFRRLPMSVAQKTRMELCKKSTNSELKDLTYSFNSSYNLSNTDTLLNDNQKSEINFPLTTESTVTITPNQPPPTSSSTPYKVNSISQVTEKLSEIPTTTLPVNPIIIRSNNSSNNIMLPSGSNPSSQHSIKLIKSDRLSL--KKSGPKVTDYF	MSLAPGFSGPVHVCRRLFCEPTQA-LVQQTLETVIRRDQERFSKVWNFPPDVSVRQPLASKNLSLSNSENQPIQRTDSGVCSWRLFQPEAAFYNTPPRKLKAYRRLAPSVAQKTRMEMFRIPTLT----ISVPRKEESAVLPGEKCEKANSNSECNTPGLLV--------KAPVQTASAPTRPLTPILIRILIRPSPEDDLPPLPYLEHLSLSQHNCSSPAHSG----HKVTVIRSRHSEQIKRRSGAKVTGMF	7.16e-14	77.5
Smp_199050	Smp_199050	gb|KAA0197297.1|	KAA0197297	hypothetical protein FBUS_07585 [Fasciolopsis buski]	28.505	214	149	2	1	211	1	213	MSVAAGITAPVHLCRRLFGEPVSCIRIQQTLETIIRKDLDRFQNKWNFQPPNIVLQNKIRKPLSVHQLHSGNLQTNSTNEFILEPVQSPPSFYIKSPRKLKAFRRLPMSVAQKTRMELCKKSTNSEL---KDLTYSFNSSYNLSNTDTLLNDNQKSEINFPLTTESTVTITPNQPPPTSSSTPYKVNSISQVTEKLSEIPTTTLPVNPIIIRSN	MALAPGFSGPVHVCRRLFCEPAQ-NLVHQTLEAVMRKDQERFSKLWNFPPSDAAGRRPLVSRNITSDSETHSVATDDPTVSNWRLFQPEAGFYITPPRKLKAYRRLNQSVAQKTRLEVLYHTQPDSVLRPSDSAIPFEKKCEHFIGNTSLVKCCDPADKVQIVAASGRPLTPILIRPSPEEVPPRLPYLEQLADGIKEPSRTGHKITLVRSRHS	3.4e-13	75.6
Smp_199050	Smp_199050	gb|TGZ63932.1|	TGZ63932	hypothetical protein CRM22_006634 [Opisthorchis felineus]	33.209	268	161	8	1	262	1	256	MSVAAGITAPVHLCRRLFGEPVSCIRIQQTLETIIRKDLDRFQNKWNFQPPNIVLQNKIRKPLSVHQL-----HSGNLQTNSTNEFILEPVQSPPSFYIKSPRKLKAFRRLPMSVAQKTRMELCKKSTNSELKDLTYSFNSSYNLSNTDTLLNDNQKSEINFPLTTESTVTITPNQPPPTSSSTPYKVNSISQVTEKLSEIPTTTLPVNPIIIRSNNSSNNIMLPSGSNPSSQHSIKLIKSDRLSLKKSGPKVTDYFAVKRR-RQSMK	MALAPGFIGPIHVCRRLFGE-VNPTCVQQTLETMILKDTERFTKIWNFPPFSSISEE--RQPLSVLNAIQPGSDTRRGETVGSTRNGWRLVQPEASFYITPPRRLKARRRLTPSVAEKTKYEVMQKTVSKNLEDVFPTGKNQILLQ----LAKDTKSMETQFADLLHSFRD-QRNVEEPTLTSDPESPSEKNLTKPPVTEIVDQCQP--PLI--SIPEASTLQCASIQNHRLIIARPARFSEQTAKRKINARVTDYFAVNKRPRHSLK	3.11e-12	73.3
Smp_199050	Smp_199050	gb|KAA3676732.1|	KAA3676732	uncharacterized protein DEA37_0004980 [Paragonimus westermani]	36.757	185	108	5	1	178	19	201	MSVAAGITAPVHLCRRLFGEPVSCIRIQQTLETIIRKDLDRFQNKWNFQPPNIVLQNKIRKPLSVHQL--HSGNLQTNSTNEFI---LEPVQSPPSFYIKSPRKLKAFRRLPMSVAQKTRMELCKKSTNSELKDLTYSFNSSYNLSNTDTLLNDNQK--SEINFPLTTESTVTITPNQPPPTSSS	MSLAPGVSGPLHVCRRLFGEST-YTRVQQTMEAVIRKDAERFTKIWNF-PLIPRLASEPRQPLFQLNVDQHPGDVKSTEATEVNKCCWQLIQPEAVFYTTPPRKLKAYRRLTPSVAQKARMELMNTQARTTMTNLPPLPSSKSVQTNEANTISDKQDSISDLFQPLRNPELVSQTTVVPSEHNVS	7.56e-12	72.7
Smp_199050	Smp_199050	ref|XP_009173305.1|	XP_009173305	hypothetical protein T265_09062 [Opisthorchis viverrini]	32.701	211	128	4	1	200	1	208	MSVAAGITAPVHLCRRLFGEPVSCIRIQQTLETIIRKDLDRFQNKWNFQPPNIVLQNKIRKPLSVHQL-----HSGNLQTNSTNEFILEPVQSPPSFYIKSPRKLKAFRRLPMSVAQKTRMELCKKSTNSELKDLTYSFNSSYNLS------NTDTLLNDNQKSEINFPLTTESTVTITPNQPPPTSSSTPYKVNSISQVTEKLSEIPTTT	MALAPGFIGPIHVCRRLFGE-VNPTCVQQALETMILKDTERFTKIWNFPPFSNTSEE--RQPLSVLNATQPGSDTRRGETVSSTRNGWRLVHPEASFYITPPRRLKARRRLTPSVAEKTKYEVMQKTVSRNLEDVFHTSKNQILLQLAKDTKSIETQFADLLHSFRDQAKMEEPTLTSDPETPGEGCLTKPPVAEIVDQFKPPLISTPEAS	7.73e-12	72.5
Smp_199050	Smp_199050	gb|TPP56289.1|	TPP56289	hypothetical protein FGIG_04372 [Fasciola gigantica]	31.835	267	153	7	1	262	1	243	MSVAAGITAPVHLCRRLFGEPVSCIRIQQTLETIIRKDLDRFQNKWNFQPPNIV-LQNKIRKPLSVHQLHSGNLQTNSTNEFILEPVQSPPSFYIKSPRKLKAFRRLPMSVAQKTRME-LCKKSTNSELKDLTYSFNSSYNLSNTDTLLNDNQKSEINFPLTTESTVTITPNQPPPTSSSTPYKVNSISQVTEKLSEIPTTTLPVNPIIIRSNNSSNNIMLPSGSNPSSQHSIKLIKSDRLSL--KKSGPKVTDYFAV-KRRRQSMK	MSLAPGFCGPIHVCRRLFCEPTQ-NLVHQTLEAVMRKDQERFSKLWNFPPSDVTGRQPLVSRNVVTSDSEPNSAPKNEPTVSSWRLFQPEAGFYVTPPRKLKAYRRLNQSVAQKTRLEMLCIPKPNAPSSASTNS----------------------EIPL-EEKCDQIKGNPTPVRCRSPSVQVQTVTAPGRPLTPILIRPSPEEEPPRLPYLEQLNLQDGLKGPIRSGHKITLVRSRHSEQIKRRSGAKVTDYFTVSKRPRQSLK	3.89e-11	70.2
Smp_199050	Smp_199050	emb|CAL5136650.1|	CAL5136650	unnamed protein product [Calicophoron daubneyi]	29.63	270	176	7	1	262	1	264	MSVAAGITAPVHLCRRLFGEPVSCIRIQQTLETIIRKDLDRFQNKWNFQPPNIVLQNKIRKPL------SVHQLHSGNLQTNSTNEFILEPVQSPPSFYIKSPRKLKAFRRLPMSVAQKTRMELCKKSTNSELKDLTYSFNSSYNLSNTDTLLND-NQKSEINFPLTTESTVTITPNQPPPTSSSTPYKVNSISQVTEKLSEIPTTTLPVNPIIIRSNNSSNNIMLPSGSNPSSQHSIKLIKSDRLSLKKSGPKVTDYFAV-KRRRQSMK	MSLASTSSIPANLCRCLFGKPK-PAVVQQELKAIILKEQEKFNKIWNF-PLLMTQKEETRKPLCQRNPVANHIIKAADFEELSGSGWQLFTPEA--MFYRTPPRRLKAYRRLRQTVAQKTKFELMNIQT--EAKPLTTTAMDCVNPSQESALIKSVEQGAAVPNVGSCEDALSASKTVLSTTPAMPQRAVVPATPIIIRPSEEDFPRLPYLEALRISDCEDQITKPPSVVRSKLILVKPSRHSEKIVKRKSIAKVTDYFTISKRARQSLK	1.54e-09	66.3
Smp_199050	Smp_199050	gb|NXY44162.1|	NXY44162	CDN1A inhibitor [Ceuthmochares aereus]	36.842	38	23	1	11	48	1	37	VHLCRRLFGEPVSCIRIQQTLETIIRKDLDRFQNKWNF	THVCRKLFG-PTDHEQLQQDFQHMLQNSIEGAQWKWNF	1.76e-07	57
Smp_199050	Smp_199050	gb|NXC41367.1|	NXC41367	CDN1A inhibitor [Penelope pileata]	41.667	36	20	1	13	48	5	39	LCRRLFGEPVSCIRIQQTLETIIRKDLDRFQNKWNF	VCRNLFG-PVDHEQIQNDFQHLLRQQLEEAQRRWNF	1.18e-06	54.7
Smp_199050	Smp_199050	gb|NXU47742.1|	NXU47742	CDN1A inhibitor [Turnix velox]	44.444	36	19	1	13	48	5	39	LCRRLFGEPVSCIRIQQTLETIIRKDLDRFQNKWNF	LCRNLFG-PVDHQQLQEDLEEMLKQQLEEAQQRWNF	3.28e-06	53.6
Smp_199050	Smp_199050	gb|NXA39559.1|	NXA39559	CDN1A inhibitor [Eudromia elegans]	36.111	36	22	1	13	48	5	39	LCRRLFGEPVSCIRIQQTLETIIRKDLDRFQNKWNF	VCRSLFG-PVDHQQLQSDVQALLRQQLEAARRRWNF	3.33e-06	53.6
Smp_199050	Smp_199050	gb|NXJ07287.1|	NXJ07287	CDN1A inhibitor [Odontophorus gujanensis]	37.838	37	22	1	13	49	5	40	LCRRLFGEPVSCIRIQQTLETIIRKDLDRFQNKWNFQ	VCRNLFG-PVDHEQIHNDFKELMRQQLEEAQQRWNFN	3.76e-06	53.6
Smp_199050	Smp_199050	gb|NXV77282.1|	NXV77282	CDN1A inhibitor [Atlantisia rogersi]	39.474	38	22	1	11	48	1	37	VHLCRRLFGEPVSCIRIQQTLETIIRKDLDRFQNKWNF	AHVRRNLFG-PVDHEQLQQDFQHMLCNSIERAQQKWNF	5.91e-06	53
Smp_199050	Smp_199050	gb|KFO82281.1|	KFO82281	Cyclin-dependent kinase inhibitor 1, partial [Cuculus canorus]	34.211	38	24	1	11	48	5	41	VHLCRRLFGEPVSCIRIQQTLETIIRKDLDRFQNKWNF	THACRNLFG-PIDHEQLRQDFQHMLQNSIEGAQQKWNF	5.94e-06	53
Smp_199050	Smp_199050	gb|NXL89975.1|	NXL89975	CDN1A inhibitor [Alectura lathami]	37.838	37	22	1	13	49	5	40	LCRRLFGEPVSCIRIQQTLETIIRKDLDRFQNKWNFQ	VCRNLFG-PVDHDQLQNDFEDLLREQLEEARHRWNFN	9.12e-06	52.5
Smp_199050	Smp_199050	gb|NWX41488.1|	NWX41488	CDN1B inhibitor [Steatornis caripensis]	44.118	34	18	1	15	48	9	41	RRLFGEPVSCIRIQQTLETIIRKDLDRFQNKWNF	RNLFG-PVDHEQLQQDFQHMLRNSLEGAQRKWNF	1.08e-05	52.2
Smp_199050	Smp_199050	gb|NXT31166.1|	NXT31166	CDN1A inhibitor [Pelecanoides urinatrix]	36.842	38	23	1	11	48	1	37	VHLCRRLFGEPVSCIRIQQTLETIIRKDLDRFQNKWNF	THAWRNLFG-PVDHEQLRQDFQHMLRNSVEGAQQKWNF	1.2e-05	52.2
Smp_199050	Smp_199050	gb|NWU31403.1|	NWU31403	CDN1A inhibitor [Platysteira castanea]	41.667	36	20	1	14	49	6	40	CRRLFGEPVSCIRIQQTLETIIRKDLDRFQNKWNFQ	CRNLFG-PVDHDQLQRDFEDKMRQQLEEAQQRWNFN	1.23e-05	52.2
Smp_199050	Smp_199050	gb|NWI99181.1|	NWI99181	CDN1A inhibitor [Crypturellus undulatus]	39.474	38	22	1	11	48	1	37	VHLCRRLFGEPVSCIRIQQTLETIIRKDLDRFQNKWNF	AHARRNLFG-PVDHDQLQQDFQHMLRSSIERARQKWNF	1.27e-05	51.9
Smp_199050	Smp_199050	gb|KFV93346.1|	KFV93346	Cyclin-dependent kinase inhibitor 1B, partial [Eurypyga helias]	41.176	34	19	1	15	48	3	35	RRLFGEPVSCIRIQQTLETIIRKDLDRFQNKWNF	RRLFG-PVDHERLRWDFQHMLRNNAEGAQQKWNF	1.46e-05	51.9
Smp_199050	Smp_199050	gb|NXL07366.1|	NXL07366	CDN1A inhibitor [Mesembrinibis cayennensis]	37.838	37	22	1	13	49	5	40	LCRRLFGEPVSCIRIQQTLETIIRKDLDRFQNKWNFQ	VCRNLFG-PVDHDQLQNDFEDLLRQHIEEAQQRWNFN	1.55e-05	51.9
Smp_199050	Smp_199050	gb|KFQ10575.1|	KFQ10575	Cyclin-dependent kinase inhibitor 1B, partial [Haliaeetus albicilla]	35.294	34	21	1	15	48	1	33	RRLFGEPVSCIRIQQTLETIIRKDLDRFQNKWNF	RNLFG-PVDHEQLRRDFQHMLRDSGKGAQQKWNF	1.6e-05	51.6
Smp_199050	Smp_199050	gb|NXQ99466.1|	NXQ99466	CDN1A inhibitor [Sagittarius serpentarius]	38.462	39	23	1	10	48	50	87	PVHLCRRLFGEPVSCIRIQQTLETIIRKDLDRFQNKWNF	PTHARRNLFG-PVDHEQLRQDFQHMLRNSVEGAQQKWNF	1.64e-05	54.2
Smp_199050	Smp_199050	gb|NXN68872.1|	NXN68872	CDN1A inhibitor [Himantopus himantopus]	35.135	37	23	1	13	49	5	40	LCRRLFGEPVSCIRIQQTLETIIRKDLDRFQNKWNFQ	VCRNLFG-PVDHQQLQNDFDDMLKQQLEEAQQRWNFN	1.71e-05	51.6
Smp_199050	Smp_199050	gb|NXM01448.1|	NXM01448	CDN1A inhibitor [Tyrannus savana]	38.889	36	21	1	13	48	5	39	LCRRLFGEPVSCIRIQQTLETIIRKDLDRFQNKWNF	VCRNLFG-PVDHEQLQNEFEDKLRQQLEEARQRWNF	1.75e-05	51.6
Smp_199050	Smp_199050	gb|NXD65623.1|	NXD65623	CDN1A inhibitor [Eolophus roseicapilla]	41.667	36	20	1	13	48	5	39	LCRRLFGEPVSCIRIQQTLETIIRKDLDRFQNKWNF	VCRNLFG-PVDHEQLQQDFENLLKQNLEEAQQRWNF	1.75e-05	51.6
Smp_199050	Smp_199050	ref|XP_029438537.1|	XP_029438537	cyclin-dependent kinase inhibitor 1C-like [Rhinatrema bivittatum]	33.333	39	25	1	10	48	14	51	PVHLCRRLFGEPVSCIRIQQTLETIIRKDLDRFQNKWNF	PLHLCRNLFG-PVDHEELRRELKSKLREMSEADRERWDY	1.8e-05	53.9
Smp_199050	Smp_199050	gb|NXF64673.1|	NXF64673	CDN1A inhibitor [Ciccaba nigrolineata]	38.889	36	21	1	13	48	5	39	LCRRLFGEPVSCIRIQQTLETIIRKDLDRFQNKWNF	LCRSLFG-PVDHHELQNEFEGMLKQHLEEARQRWNF	1.92e-05	51.6
Smp_199050	Smp_199050	gb|NWI48043.1|	NWI48043	CDN1A inhibitor [Picathartes gymnocephalus]	47.222	36	18	1	14	49	6	40	CRRLFGEPVSCIRIQQTLETIIRKDLDRFQNKWNFQ	CRNLFG-PVDHEQLQHDFEDEIRKQLEEAQRRWNFN	2e-05	51.6
Smp_199050	Smp_199050	ref|XP_009567527.2|	XP_009567527	cyclin-dependent kinase inhibitor 1 [Cuculus canorus]	25.316	79	54	2	11	89	22	95	VHLCRRLFGEPVSCIRIQQTLETIIRKDLDRFQNKWNFQPPNIVLQNKIRKPLSVHQLHSGNLQTNSTNEFILEPVQSP	THACRNLFG-PIDHEQLRQDFQHMLQNSIEGAQQKWNFD----FLQDTPLEGLLQWEELEGHKVPTFYHTCVVEDAQTP	2.13e-05	53.6
Smp_199050	Smp_199050	gb|NXT86741.1|	NXT86741	CDN1A inhibitor [Anhinga rufa]	34.211	38	24	1	11	48	1	37	VHLCRRLFGEPVSCIRIQQTLETIIRKDLDRFQNKWNF	THARRNLFG-PVDHEQLQLDFQHMLRNSVEGARQKWNF	2.26e-05	51.4
Smp_199050	Smp_199050	ref|XP_042319396.1|	XP_042319396	cyclin-dependent kinase inhibitor 1 isoform X1 [Sceloporus undulatus]	29.6	125	82	4	13	133	38	160	LCRRLFGEPVSCIRIQQTLETIIRKDLDRFQNKWNF---QPPNIVLQNKIRKPLSVHQLHSGNLQTNSTNEFILEPVQSPPS-FYIKSPRKLKAFRRLPMSVAQKTRMELCKKSTNSELKDLTYS	LCRNLFG-PVDHEQLQKEFQSLMRAQLEEAQQKWNFDFERETPLEGNYKWEKVTLVHTLPSQDHLKSHTKENKYNGEKSLNSPVALKKPAKMDNPVQMGFE-ACKTGSPRCLKRKQTTIKDFYSS	2.79e-05	53.3
Smp_199050	Smp_199050	ref|XP_052554385.1|	XP_052554385	cyclin-dependent kinase inhibitor 1 isoform X1 [Tympanuchus pallidicinctus]	37.5	48	29	1	2	49	61	107	SVAAGITAPVHLCRRLFGEPVSCIRIQQTLETIIRKDLDRFQNKWNFQ	SRAGPMPCSSKVCRNLFG-PVDHEQIQNDFEELLRQQLEEAQRRWNFN	2.98e-05	53.9
Smp_199050	Smp_199050	gb|KAK1167229.1|	KAK1167229	cyclin-dependent kinase inhibitor 1D [Acipenser oxyrinchus oxyrinchus]	37.838	37	22	1	12	48	20	55	HLCRRLFGEPVSCIRIQQTLETIIRKDLDRFQNKWNF	HVCRNLFG-PVDHQQLQQDFQRLLWRSVEVAKQKWNF	2.99e-05	53
Smp_199050	Smp_199050	gb|KFV04569.1|	KFV04569	Cyclin-dependent kinase inhibitor 1, partial [Pterocles gutturalis]	44.444	36	19	1	13	48	3	37	LCRRLFGEPVSCIRIQQTLETIIRKDLDRFQNKWNF	VCRNLFG-PVDHQQLQNDLEDLLRQQLEEAQQRWNF	3.55e-05	50.8
Smp_199050	Smp_199050	gb|KAG7272376.1|	KAG7272376	hypothetical protein CRUP_000367 [Coryphaenoides rupestris]	36.111	36	22	1	13	48	22	56	LCRRLFGEPVSCIRIQQTLETIIRKDLDRFQNKWNF	VCRKLFG-PVDHEQLSRDLSRQLRDMAERDTRRWNF	3.58e-05	53.3
Smp_199050	Smp_199050	gb|KFP25837.1|	KFP25837	Cyclin-dependent kinase inhibitor 1, partial [Colius striatus]	41.176	34	19	1	15	48	9	41	RRLFGEPVSCIRIQQTLETIIRKDLDRFQNKWNF	RNLFG-PVDHEQLHQDFQHMLRSSVERAQQKWNF	4e-05	50.8
Smp_199050	Smp_199050	ref|XP_032074241.1|	XP_032074241	cyclin-dependent kinase inhibitor 1 isoform X1 [Thamnophis elegans]	27.778	90	60	3	13	98	59	147	LCRRLFGEPVSCIRIQQTLETIIRKDLDRFQNKWNFQ---PPNIVLQNKIRKPLSVHQLHSGN-LQTNSTNEFILEPVQSPPSFYIKSPR	LCRNLFG-PVDHEQLQKDFQSLMKVQLEEAQQKWNFDFETETPLEGNYKWEKVSHLNMLPSPDLLEHTKENSCTGEKSRSPPALFKRHTK	4.18e-05	53
Smp_199050	Smp_199050	ref|XP_021232625.1|	XP_021232625	cyclin-dependent kinase inhibitor 1 [Numida meleagris]	34.043	47	30	1	2	48	6	51	SVAAGITAPVHLCRRLFGEPVSCIRIQQTLETIIRKDLDRFQNKWNF	SRAGPVPCSSKACRSLFG-PVDHEQLQNDFKELLRQQLEEAQRRWNF	4.51e-05	52.5
Smp_199050	Smp_199050	gb|NXG52427.1|	NXG52427	CDN1A inhibitor [Psilopogon haemacephalus]	38.889	36	21	1	13	48	5	39	LCRRLFGEPVSCIRIQQTLETIIRKDLDRFQNKWNF	VCRNLFG-PVDHQELLTDLQGLMRQQLEEAQQRWNF	4.56e-05	50.5
Smp_199050	Smp_199050	gb|KFP20728.1|	KFP20728	Cyclin-dependent kinase inhibitor 1, partial [Egretta garzetta]	37.838	37	22	1	13	49	5	40	LCRRLFGEPVSCIRIQQTLETIIRKDLDRFQNKWNFQ	VCRNLFG-PVDHQELQNDFGNLLRQHLEEAQQRWNFN	4.6e-05	50.5
Smp_199050	Smp_199050	ref|XP_053099552.1|	XP_053099552	cyclin-dependent kinase inhibitor 1 isoform X1 [Hemicordylus capensis]	38.889	36	21	1	13	48	47	81	LCRRLFGEPVSCIRIQQTLETIIRKDLDRFQNKWNF	LCRNLFG-PVDHEQLQEDFQALMRAQLEEAQQRWNY	4.88e-05	52.8
Smp_199050	Smp_199050	gb|NXK00377.1|	NXK00377	CDN1A inhibitor [Corythaixoides concolor]	39.474	38	22	1	11	48	2	38	VHLCRRLFGEPVSCIRIQQTLETIIRKDLDRFQNKWNF	THAWRNLFG-PVDHEQLQQDFQHTLRNSIERARQKWNF	5.12e-05	50.5
Smp_199050	Smp_199050	gb|NWS74411.1|	NWS74411	CDN1A inhibitor [Crotophaga sulcirostris]	41.667	36	20	1	13	48	5	39	LCRRLFGEPVSCIRIQQTLETIIRKDLDRFQNKWNF	VCRNLFG-PVDHHELQTDFENQLRQQLEEAQHRWNF	5.19e-05	50.5
Smp_199050	Smp_199050	gb|KFU92440.1|	KFU92440	Cyclin-dependent kinase inhibitor 1, partial [Chaetura pelagica]	44.444	36	19	1	13	48	5	39	LCRRLFGEPVSCIRIQQTLETIIRKDLDRFQNKWNF	VCRNLFG-PVDHQQLQDDLEDLLRQELEEAQQRWNF	5.23e-05	50.5
Smp_199050	Smp_199050	ref|XP_028258045.1|	XP_028258045	cyclin-dependent kinase inhibitor 1-like [Parambassis ranga]	34.091	44	28	1	6	49	3	45	GITAPVHLCRRLFGEPVSCIRIQQTLETIIRKDLDRFQNKWNFQ	AIKRRVPVCRRLFG-PVDHDQLRRDLKEKLREITEEDSRRWNFN	5.34e-05	52.5
Smp_199050	Smp_199050	gb|NWX91449.1|	NWX91449	CDN1A inhibitor [Nothoprocta pentlandii]	36.111	36	22	1	13	48	5	39	LCRRLFGEPVSCIRIQQTLETIIRKDLDRFQNKWNF	VCRNLFG-PIDHQQLQSDFQDLLRQQLEEAQHRWNF	5.77e-05	50.2
Smp_199050	Smp_199050	pdb|6ATH|C	6ATH_C	Chain C, Cyclin-dependent kinase inhibitor 1B [Homo sapiens]	41.026	39	22	1	14	52	12	49	CRRLFGEPVSCIRIQQTLETIIRKDLDRFQNKWNFQPPN	CRNLFG-PVDHEELTRDLEKHCRDMEEASQRKWNFDFQN	5.99e-05	50.5
Smp_199050	Smp_199050	ref|NP_989727.2|	NP_989727	cyclin-dependent kinase inhibitor 1 isoform 1 [Gallus gallus]	37.5	48	29	1	2	49	6	52	SVAAGITAPVHLCRRLFGEPVSCIRIQQTLETIIRKDLDRFQNKWNFQ	SRAGPMPCSSKACRNLFG-PVDHEQIQNDFEQLLRQQLEEAQRRWNFN	6.27e-05	51.9
Smp_199050	Smp_199050	gb|NWS84841.1|	NWS84841	CDN1A inhibitor [Toxostoma redivivum]	40.541	37	21	1	13	49	5	40	LCRRLFGEPVSCIRIQQTLETIIRKDLDRFQNKWNFQ	VCRNLFG-PVDHEQLQHDFENQIKQQLEEAQQRWNFN	6.36e-05	50.2
Smp_199050	Smp_199050	ref|XP_009915735.1|	XP_009915735	PREDICTED: uncharacterized protein LOC104316843 [Haliaeetus albicilla]	37.5	48	29	1	2	49	162	208	SVAAGITAPVHLCRRLFGEPVSCIRIQQTLETIIRKDLDRFQNKWNFQ	SRAAQMPCSSKVCRNLFG-PVDHQQLQNDFEDLLRQQLEEAQQRWNFN	6.68e-05	53.9
Smp_199050	Smp_199050	gb|NXJ71753.1|	NXJ71753	CDN1A inhibitor [Rostratula benghalensis]	37.838	37	22	1	13	49	5	40	LCRRLFGEPVSCIRIQQTLETIIRKDLDRFQNKWNFQ	VCRNLFG-PVDHHQLQNDFEDLLRQQLEEAKQRWNFN	7.12e-05	49.9
Smp_199050	Smp_199050	gb|NWV35310.1|	NWV35310	CDN1A inhibitor [Grantiella picta]	47.222	36	18	1	13	48	5	39	LCRRLFGEPVSCIRIQQTLETIIRKDLDRFQNKWNF	LCRNLFG-PVDHEQLQNYIEDEIRQQLEEAQQRWNF	7.51e-05	49.9
Smp_199050	Smp_199050	ref|XP_053099553.1|	XP_053099553	cyclin-dependent kinase inhibitor 1 isoform X2 [Hemicordylus capensis]	38.889	36	21	1	13	48	17	51	LCRRLFGEPVSCIRIQQTLETIIRKDLDRFQNKWNF	LCRNLFG-PVDHEQLQEDFQALMRAQLEEAQQRWNY	7.79e-05	51.6
Smp_199050	Smp_199050	pdb|6P8F|C	6P8F_C	Chain C, Cyclin-dependent kinase inhibitor 1B [Homo sapiens]	41.026	39	22	1	14	52	8	45	CRRLFGEPVSCIRIQQTLETIIRKDLDRFQNKWNFQPPN	CRNLFG-PVDHEELTRDLEKHCRDMEEASQRKWNFDFQN	7.99e-05	50.5
Smp_199050	Smp_199050	ref|XP_042319397.1|	XP_042319397	cyclin-dependent kinase inhibitor 1 isoform X2 [Sceloporus undulatus]	29.6	125	82	4	13	133	17	139	LCRRLFGEPVSCIRIQQTLETIIRKDLDRFQNKWNF---QPPNIVLQNKIRKPLSVHQLHSGNLQTNSTNEFILEPVQSPPS-FYIKSPRKLKAFRRLPMSVAQKTRMELCKKSTNSELKDLTYS	LCRNLFG-PVDHEQLQKEFQSLMRAQLEEAQQKWNFDFERETPLEGNYKWEKVTLVHTLPSQDHLKSHTKENKYNGEKSLNSPVALKKPAKMDNPVQMGFE-ACKTGSPRCLKRKQTTIKDFYSS	8.27e-05	51.6
Smp_199050	Smp_199050	gb|NXU80639.1|	NXU80639	CDN1A inhibitor [Oreotrochilus melanogaster]	41.667	36	20	1	13	48	5	39	LCRRLFGEPVSCIRIQQTLETIIRKDLDRFQNKWNF	VCRNLFG-PLDHEELQNDFETLLRHQLEEAQQRWNF	9e-05	49.7
Smp_199050	Smp_199050	ref|XP_054504980.1|	XP_054504980	cyclin-dependent kinase inhibitor 1 [Agelaius phoeniceus]	22.857	105	75	3	14	116	83	183	CRRLFGEPVSCIRIQQTLETIIRKDLDRFQNKWNFQPPNIVLQNKIRKPLSVHQLHSGNLQTNSTNEFILEPVQSP--PSFYIKSPRKLKAFRRLPMSVAQKTRM	CRNLFG-PVDHEQLQQDFEDQMKQQLEEAQQRWNF---NFETETPLEGPFKWERMLVAEQPPQQVHSLVRAVISSDSRSSLATRVPPKERVGRICPEEAQQSSKV	9.15e-05	52.5
Smp_199050	Smp_199050	gb|NXW53732.1|	NXW53732	CDN1A inhibitor [Eurystomus gularis]	44.444	36	19	1	13	48	5	39	LCRRLFGEPVSCIRIQQTLETIIRKDLDRFQNKWNF	VCRNLFG-PVDHQQLQRDLENMSRQQLEEAQQRWNF	9.27e-05	49.7
Smp_199050	Smp_199050	gb|NXE98197.1|	NXE98197	CDN1A inhibitor [Menura novaehollandiae]	40.541	37	21	1	13	49	5	40	LCRRLFGEPVSCIRIQQTLETIIRKDLDRFQNKWNFQ	VCRNLFG-PVDHDQLQNDFEDKIKQQLEEAQRRWNFN	9.27e-05	49.7
Smp_199050	Smp_199050	ref|XP_015740412.1|	XP_015740412	cyclin-dependent kinase inhibitor 1 [Coturnix japonica]	41.667	36	20	1	14	49	18	52	CRRLFGEPVSCIRIQQTLETIIRKDLDRFQNKWNFQ	CRNLFG-PVDHEQIRNDFEELLRQQLEEAQRRWNFN	9.46e-05	51.4
Smp_199050	Smp_199050	ref|XP_042689757.1|	XP_042689757	cyclin-dependent kinase inhibitor 1 isoform X1 [Centrocercus urophasianus]	37.5	48	29	1	2	49	49	95	SVAAGITAPVHLCRRLFGEPVSCIRIQQTLETIIRKDLDRFQNKWNFQ	SRAGPMPCSSKVCRNLFG-PVDHEQIQNDFEELLRQQLEEAQRRWNFN	9.76e-05	52.2
Smp_199050	Smp_199050	gb|POI27486.1|	POI27486	hypothetical protein CIB84_008764, partial [Bambusicola thoracicus]	39.474	38	22	1	11	48	9	45	VHLCRRLFGEPVSCIRIQQTLETIIRKDLDRFQNKWNF	VHTQRNLFG-PVDHEQLQWDFQHMLRSNIEVAQQKWNF	9.99e-05	51.1
Smp_199050	Smp_199050	ref|XP_041652468.1|	XP_041652468	cyclin-dependent kinase inhibitor 1Bb [Cheilinus undulatus]	30	90	44	3	13	102	76	146	LCRRLFGEPVSCIRIQQTLETIIRKDLDRFQNKWNFQPPNIVLQNKIRKPLSVHQLHSGNLQTNSTNEFILEPVQSPPSFYIKSPRKLKA	LCRSLFG-PVDHQELKRDLKRHLREMEEADSARWGFDFAN-------HTPL-----------TNSRFEWELVDCKDVPSFYNRQPRREKG	0.000103	52.5
Smp_199050	Smp_199050	ref|XP_065596292.1|	XP_065596292	cyclin-dependent kinase inhibitor 1 [Cyrtonyx montezumae]	37.838	37	22	1	13	49	17	52	LCRRLFGEPVSCIRIQQTLETIIRKDLDRFQNKWNFQ	VCRNLFG-PVDHEQIHNDFKEQLRQQLEEAQQRWNFN	0.000109	51.4
Smp_199050	Smp_199050	gb|NXH76584.1|	NXH76584	CDN1A inhibitor [Oceanodroma tethys]	35.897	39	24	1	11	49	26	63	VHLCRRLFGEPVSCIRIQQTLETIIRKDLDRFQNKWNFQ	THARRNLFG-PVDHEQLRQDFQHMLRNSVEEAQQKWNFN	0.00014	51.4
Smp_199050	Smp_199050	gb|TNN51318.1|	TNN51318	Cyclin-dependent kinase inhibitor 1B [Liparis tanakae]	36.957	46	26	2	4	49	3	45	AAGITAPVHLCRRLFGEPVSCIRIQQTLETIIRKDLDRFQNKWNFQ	AAGRREPV--CRSLFG-PVDHEQLRRDLALKLRELEEQDSRRWNFN	0.000141	51.6
Smp_199050	Smp_199050	gb|NWT44308.1|	NWT44308	CDN1A inhibitor [Chroicocephalus maculipennis]	40.541	37	21	1	13	49	5	40	LCRRLFGEPVSCIRIQQTLETIIRKDLDRFQNKWNFQ	VCRNLFG-PVDHHQLQNDYENMLRQQLEEAQQRWNFN	0.000144	49.4
Smp_199050	Smp_199050	ref|XP_006125354.1|	XP_006125354	cyclin-dependent kinase inhibitor 1 [Pelodiscus sinensis]	41.667	36	20	1	13	48	17	51	LCRRLFGEPVSCIRIQQTLETIIRKDLDRFQNKWNF	LCRNLFG-PVDHEQLQNDFQDLMRRHLEEAQHRWNF	0.000165	51.1
Smp_199050	Smp_199050	ref|XP_069056982.1|	XP_069056982	cyclin-dependent kinase inhibitor 1C-like [Pleurodeles waltl]	31.818	44	29	1	5	48	23	65	AGITAPVHLCRRLFGEPVSCIRIQQTLETIIRKDLDRFQNKWNF	VGIVPPRGACRSLFG-PIDHEELRGELKRQLKEIQARDCQRWNF	0.000169	51.4
Smp_199050	Smp_199050	ref|XP_020651152.1|	XP_020651152	cyclin-dependent kinase inhibitor 1 isoform X1 [Pogona vitticeps]	44.444	36	19	1	13	48	51	85	LCRRLFGEPVSCIRIQQTLETIIRKDLDRFQNKWNF	LCRNLFG-PVDHEQLQKDFQSLMRVQLEEAQQKWNF	0.000171	51.4
Smp_199050	Smp_199050	ref|XP_067387073.1|	XP_067387073	cyclin-dependent kinase inhibitor 1-like [Emydura macquarii macquarii]	37.838	37	22	1	12	48	27	62	HLCRRLFGEPVSCIRIQQTLETIIRKDLDRFQNKWNF	HVRRNLFG-PVDHEQLQRDFQHMLRSSMEGAQRKWNF	0.000172	51.1
Smp_199050	Smp_199050	ref|XP_061565191.1|	XP_061565191	cyclin dependent kinase inhibitor 1Ca [Cololabis saira]	33.333	36	23	1	13	48	8	42	LCRRLFGEPVSCIRIQQTLETIIRKDLDRFQNKWNF	VCRSLFG-PVDHEQLRRDLQLQLREITEQDSRRWNF	0.000173	51.1
Smp_199050	Smp_199050	ref|XP_010722537.1|	XP_010722537	cyclin-dependent kinase inhibitor 1 [Meleagris gallopavo]	37.5	48	29	1	2	49	45	91	SVAAGITAPVHLCRRLFGEPVSCIRIQQTLETIIRKDLDRFQNKWNFQ	SRAGPMPCSSKVCRNLFG-PVDHEQIQNDFEELLRQQLEEAQRRWNFN	0.000189	51.4
Smp_199050	Smp_199050	tpg|DBA34037.1|	DBA34037	TPA: hypothetical protein GDO54_001643 [Pyxicephalus adspersus]	26.027	73	50	2	8	80	13	81	TAPVHLCRRLFGEPVSCIRIQQTLETIIRKDLDRFQNKWNFQPPNIVLQNKIRKPLSVHQLHSGNLQTNSTNE	SNPEKVCRNLFG-PVDHERLKADCEELLNRTAEEAKKRWNF---DFVNETPIEGPYKWEKVDCVNGNILCSNE	0.000194	49.9
Smp_199050	Smp_199050	gb|TRZ12099.1|	TRZ12099	hypothetical protein HGM15179_015007 [Zosterops borbonicus]	47.222	36	18	1	14	49	115	149	CRRLFGEPVSCIRIQQTLETIIRKDLDRFQNKWNFQ	CRNLFG-PVDHEQLQQDFEDKIRQQLEEAQQRWNFN	0.000198	51.9
Smp_199050	Smp_199050	ref|XP_007235109.3|	XP_007235109	cyclin-dependent kinase inhibitor 1B [Astyanax mexicanus]	33.333	42	27	1	8	49	30	70	TAPVHLCRRLFGEPVSCIRIQQTLETIIRKDLDRFQNKWNFQ	TPRARVCRSLFG-PVDHEELNREMKAKLREISERDQQRWNFN	0.000201	51.6
Smp_199050	Smp_199050	gb|KFP46289.1|	KFP46289	hypothetical protein N323_08460, partial [Cathartes aura]	35.897	39	24	1	14	52	2	39	CRRLFGEPVSCIRIQQTLETIIRKDLDRFQNKWNFQPPN	CRNLFG-PVNHEELNRDLKKHRQEMEEACQRKWNFDFQN	0.00021	48.8
Smp_199050	Smp_199050	pdb|6P8G|C	6P8G_C	Chain C, Cyclin-dependent kinase inhibitor 1B [Homo sapiens]	41.026	39	22	1	14	52	8	45	CRRLFGEPVSCIRIQQTLETIIRKDLDRFQNKWNFQPPN	CRNLFG-PVDHEELTRDLEKHCRDMEEASQRKWNFDFQN	0.000211	49.1
Smp_199050	Smp_199050	ref|XP_062451272.1|	XP_062451272	cyclin-dependent kinase inhibitor 1 [Rhea pennata]	38.889	36	21	1	13	48	18	52	LCRRLFGEPVSCIRIQQTLETIIRKDLDRFQNKWNF	VCRNLFG-PVDHDQLQNDFQDLLRRQLEEAQHRWNF	0.00022	50.5
Smp_199050	Smp_199050	ref|XP_057231229.1|	XP_057231229	cyclin-dependent kinase inhibitor 1 [Malurus melanocephalus]	40.541	37	21	1	13	49	17	52	LCRRLFGEPVSCIRIQQTLETIIRKDLDRFQNKWNFQ	VCRNLFG-PVDHEQLQNDFEDEMRQQLEEAQQRWNFN	0.000225	50.5
Smp_199050	Smp_199050	gb|KAK4831778.1|	KAK4831778	hypothetical protein QYF61_019091 [Mycteria americana]	34.211	38	24	1	11	48	9	45	VHLCRRLFGEPVSCIRIQQTLETIIRKDLDRFQNKWNF	THAQRNLFG-PVDHEQLRQDFQHMLRNSIEGARQKWNF	0.000226	50.2
Smp_199050	Smp_199050	emb|CAH1250670.1|	CAH1250670	CDKN1B [Branchiostoma lanceolatum]	37.143	35	21	1	14	48	30	63	CRRLFGEPVSCIRIQQTLETIIRKDLDRFQNKWNF	CRRLFG-PVDHEELERDLRSQLAQIEEDSRRKWNF	0.000236	51.9
Smp_199050	Smp_199050	gb|NXS33865.1|	NXS33865	CDN1A inhibitor [Pomatostomus ruficeps]	47.222	36	18	1	14	49	6	40	CRRLFGEPVSCIRIQQTLETIIRKDLDRFQNKWNFQ	CRNLFG-PVDHEQIQHEFENKIREQLEEAQQRWNFN	0.000243	48.5
Smp_199050	Smp_199050	ref|XP_011809263.1|	XP_011809263	PREDICTED: cyclin-dependent kinase inhibitor 1B isoform X1 [Colobus angolensis palliatus]	41.026	39	22	1	14	52	29	66	CRRLFGEPVSCIRIQQTLETIIRKDLDRFQNKWNFQPPN	CRNLFG-PVDHEELTRDLEKHCRDMEEASQRKWNFDFQN	0.000251	51.4
Smp_199050	Smp_199050	emb|CDQ66316.1|	CDQ66316	unnamed protein product, partial [Oncorhynchus mykiss]	35.135	37	23	1	13	49	27	62	LCRRLFGEPVSCIRIQQTLETIIRKDLDRFQNKWNFQ	VCRNLFG-PVDHDALNRELKAKLKEISERDQRRWNFH	0.000255	49.4
Smp_199050	Smp_199050	emb|CAI5777524.1|	CAI5777524	cyclin-dependent kinase inhibitor 1-like [Podarcis lilfordi]	41.667	36	20	1	13	48	59	93	LCRRLFGEPVSCIRIQQTLETIIRKDLDRFQNKWNF	LCRNLFG-PVDHDQLQKDFQSLMKAQLEEAQQKWNF	0.000275	50.8
Smp_199050	Smp_199050	gb|KAI6072914.1|	KAI6072914	Cyclin-dependent kinase inhibitor 1 [Aix galericulata]	35.417	48	30	1	2	49	6	52	SVAAGITAPVHLCRRLFGEPVSCIRIQQTLETIIRKDLDRFQNKWNFQ	SRAGQVPCSSKVCRNLFG-PVDHDQLQNDFEDLLRQHLEEAQHRWNFN	0.000288	50.2
Smp_199050	Smp_199050	gb|NWI86513.1|	NWI86513	CDN1A inhibitor [Pitta sordida]	37.838	37	22	1	13	49	5	40	LCRRLFGEPVSCIRIQQTLETIIRKDLDRFQNKWNFQ	VCRNLFG-PVDHDQLKNDFEDQMRQHLEEAQQPWNFN	0.000289	48.5
Smp_199050	Smp_199050	ref|XP_010289704.1|	XP_010289704	PREDICTED: cyclin-dependent kinase inhibitor 1B-like, partial [Phaethon lepturus]	35.897	39	24	1	14	52	3	40	CRRLFGEPVSCIRIQQTLETIIRKDLDRFQNKWNFQPPN	CRNLFG-PVNHEELNRDLKKHRQEMEEACQRKWNFDFQN	0.000303	48.8
Smp_199050	Smp_199050	gb|KAJ7332933.1|	KAJ7332933	hypothetical protein JRQ81_015113 [Phrynocephalus forsythii]	44.444	36	19	1	13	48	17	51	LCRRLFGEPVSCIRIQQTLETIIRKDLDRFQNKWNF	LCRNLFG-PVDHEQLQKDFQSLMRVQLEEAQQKWNF	0.000315	49.9
Smp_199050	Smp_199050	ref|XP_050182782.1|	XP_050182782	cyclin-dependent kinase inhibitor 1 [Myiozetetes cayanensis]	34.043	47	30	1	2	48	6	51	SVAAGITAPVHLCRRLFGEPVSCIRIQQTLETIIRKDLDRFQNKWNF	SRAGQTPCSSKVCRNLFG-PVDHEQLQNEFEDKLRQQLEEARQRWNF	0.000317	50.2
Smp_199050	Smp_199050	gb|ETE63708.1|	ETE63708	Cyclin-dependent kinase inhibitor 1 [Ophiophagus hannah]	41.667	36	20	1	13	48	17	51	LCRRLFGEPVSCIRIQQTLETIIRKDLDRFQNKWNF	LCRNLFG-PVDHEQLQKDFQSLMKVQLEEAQQKWNF	0.000322	49.9
Smp_199050	Smp_199050	gb|NWR21294.1|	NWR21294	CDN1B inhibitor [Emberiza fucata]	33.333	39	25	1	14	52	4	41	CRRLFGEPVSCIRIQQTLETIIRKDLDRFQNKWNFQPPN	CRNLFG-PVNHEELNREFKKHLQEMKETYQRKWNFDFQN	0.000335	48.3
Smp_199050	Smp_199050	ref|XP_009460757.1|	XP_009460757	PREDICTED: cyclin-dependent kinase inhibitor 1 [Nipponia nippon]	31.25	48	32	1	2	49	6	52	SVAAGITAPVHLCRRLFGEPVSCIRIQQTLETIIRKDLDRFQNKWNFQ	SRAGQVPCSSKVCRNLFG-PVDHDQLQNDFQDLLRQHIEEAQQRWNFN	0.000336	50.2
Smp_199050	Smp_199050	gb|ARH02603.1|	ARH02603	CDKN1A, partial [Notamacropus eugenii]	38.889	36	21	1	13	48	17	51	LCRRLFGEPVSCIRIQQTLETIIRKDLDRFQNKWNF	LCRNLFG-PVDHEQLQQDCQELMQSCTQEAQRRWNF	0.000347	49.9
Smp_199050	Smp_199050	gb|NXN91519.1|	NXN91519	CDN1A inhibitor [Rhinopomastus cyanomelas]	40.541	37	21	1	13	49	5	40	LCRRLFGEPVSCIRIQQTLETIIRKDLDRFQNKWNFQ	LCRNLFG-PVNHDQLHNEVEEMLRQHLEEAQQRWNFN	0.000384	48
Smp_199050	Smp_199050	ref|XP_066839254.1|	XP_066839254	cyclin-dependent kinase inhibitor 1 isoform X1 [Anser cygnoides]	35.417	48	30	1	2	49	48	94	SVAAGITAPVHLCRRLFGEPVSCIRIQQTLETIIRKDLDRFQNKWNFQ	SRAGQVPCSSKVCRNLFG-PVDHDQLQNDFEDLLRQHLEEAQHRWNFN	0.0004	50.5
Smp_199050	Smp_199050	gb|ACM90169.1|	ACM90169	p27/KIP1 cyclin-dependent kinase inhibitor, partial [Canis lupus familiaris]	41.026	39	22	1	14	52	17	54	CRRLFGEPVSCIRIQQTLETIIRKDLDRFQNKWNFQPPN	CRNLFG-PVDHEELTRDLEKHCRDMEEASQRKWNFDFQN	0.000477	48.5
Smp_199050	Smp_199050	gb|NXH11192.1|	NXH11192	CDN1A inhibitor [Bucco capensis]	40.541	37	21	1	13	49	5	40	LCRRLFGEPVSCIRIQQTLETIIRKDLDRFQNKWNFQ	LCRSLFG-PVDSQQLHQDFESLMKQQLEEAQQRWNFN	0.000492	47.7
Smp_199050	Smp_199050	gb|NXU76162.1|	NXU76162	CDN1B inhibitor [Oreotrochilus melanogaster]	35.897	39	24	1	14	52	29	66	CRRLFGEPVSCIRIQQTLETIIRKDLDRFQNKWNFQPPN	CRNLFG-PVNHEELNRDLKKHLQEMEEACQRKWNFDFQN	0.00053	49.7
Smp_199050	Smp_199050	ref|XP_039179141.1|	XP_039179141	cyclin-dependent kinase inhibitor 1 isoform X1 [Crotalus tigris]	26.984	126	83	5	13	133	50	171	LCRRLFGEPVSCIRIQQTLETIIRKDLDRFQNKWNFQ---PPNIVLQNKIRKPLSVHQLHSGNLQTNST-NEFILEPVQSPPSFYIKSPRKLKAFRRLPMSV-AQKTRMELCKKSTNSELKDLTYS	LCKNLFG-PVDHEQVQKDFQSLMKVQLEEAQQKWNFDFETETPLEGNYKWEKVSHLNMLPSPDLLGHTKENSCTGEKSRSSPALF---KRHAKTERQVQMGLEACKADSPRCLKRKQTSIKDFYGS	0.000538	49.9
Smp_199050	Smp_199050	ref|XP_020651169.1|	XP_020651169	cyclin-dependent kinase inhibitor 1 isoform X3 [Pogona vitticeps]	44.444	36	19	1	13	48	17	51	LCRRLFGEPVSCIRIQQTLETIIRKDLDRFQNKWNF	LCRNLFG-PVDHEQLQKDFQSLMRVQLEEAQQKWNF	0.000539	49.4
Smp_199050	Smp_199050	ref|XP_056701209.1|	XP_056701209	cyclin-dependent kinase inhibitor 1 [Euleptes europaea]	36.111	36	22	1	13	48	16	50	LCRRLFGEPVSCIRIQQTLETIIRKDLDRFQNKWNF	LCRNLFG-PVDHEQLQKDFQSLMKVEQEEAKRKWNF	0.000603	49.1
Smp_199050	Smp_199050	ref|XP_032936018.1|	XP_032936018	cyclin-dependent kinase inhibitor 1 [Catharus ustulatus]	25.472	106	73	3	13	116	17	118	LCRRLFGEPVSCIRIQQTLETIIRKDLDRFQNKWNFQPPNIVLQNKIRKPLSVHQLHSGNLQTNSTNEFILEPVQSP--PSFYIKSPRKLKAFRRLPMSVAQKTRM	VCRNLFG-PVDHEQLQQDFEDKIRQQLEEAQQRWNF---NFETETPLEGPFKWERILEAEQPPREVHSLVRAVISSDSRSSLAHRVPPRDRAGRICPEESEQSSRV	0.000607	49.4
Smp_199050	Smp_199050	ref|XP_053313502.1|	XP_053313502	cyclin-dependent kinase inhibitor 1-like [Spea bombifrons]	21.488	121	87	3	13	126	18	137	LCRRLFGEPVSCIRIQQTLETIIRKDLDRFQNKWNFQPPNIV-LQNKIRKPLSVHQLHSGNLQTNST------NEFILEPVQSPPSFYIKSPRKLKAFRRLPMSVAQKTRMELCKKSTNSE	VCRNIFGS-VDHDQLKADFEKHMKSAAEEAKQRWNFDFANEAPLEGKYKWEKMEYILNENNNQTTCAMDSKKGDEYILNENNNQTTCAMDSKKEDECPEKSLKTCNSLSLHELCKNLDSSE	0.000615	49.7
Smp_199050	Smp_199050	gb|MEQ2284144.1|	MEQ2284144	hypothetical protein [Ameca splendens]	32.432	37	24	1	13	49	28	63	LCRRLFGEPVSCIRIQQTLETIIRKDLDRFQNKWNFQ	VCRSLFG-PVDHEELSRDVKAKLREISERDRQRWNFN	0.000635	49.9
Smp_199050	Smp_199050	ref|XP_039986830.1|	XP_039986830	cyclin-dependent kinase inhibitor 1Ca [Xiphias gladius]	32.432	37	24	1	13	49	10	45	LCRRLFGEPVSCIRIQQTLETIIRKDLDRFQNKWNFQ	VCRRLFG-PVDHDQLRRDLKLKLNEIAEQDSRRWNFH	0.000667	49.7
Smp_199050	Smp_199050	ref|XP_050767276.1|	XP_050767276	cyclin-dependent kinase inhibitor 1 isoform X1 [Gymnogyps californianus]	35.417	48	30	1	2	49	83	129	SVAAGITAPVHLCRRLFGEPVSCIRIQQTLETIIRKDLDRFQNKWNFQ	SRAGQMPCSSKVCRNLFG-PVDHQQLQNDFEDLLRQQLEEAQQRWNFN	0.00077	50.2
Smp_199050	Smp_199050	ref|XP_004069535.1|	XP_004069535	cyclin-dependent kinase inhibitor 1C [Oryzias latipes]	32.432	37	24	1	13	49	28	63	LCRRLFGEPVSCIRIQQTLETIIRKDLDRFQNKWNFQ	VCRSLFG-PVDHEELSRDVKAKLREISERDRQRWNFN	0.0008	49.9
Smp_199050	Smp_199050	ref|XP_035662126.1|	XP_035662126	cyclin-dependent kinase inhibitor 1B-like [Branchiostoma floridae]	42.857	35	19	1	14	48	30	63	CRRLFGEPVSCIRIQQTLETIIRKDLDRFQNKWNF	CRRLFG-PVDHEELERDLRSQLAKIEEDSQRKWNF	0.000801	50.2
Smp_199050	Smp_199050	ref|XP_068170182.1|	XP_068170182	cyclin-dependent kinase inhibitor 1B [Antennarius striatus]	23.077	182	125	6	3	171	87	266	VAAGITAPVH----LCRRLFGEPVSCIRIQQTLETIIRKDLDRFQNKWNFQ-PPNIVLQNKIRKPLSVHQLHSGNLQTNSTNEFILEPVQ------SPPSFYIKSPRKLKAFRRL--PMSVAQKTRMELCKKSTNSELKDLTYSFNSSYNLSNTDTLLNDNQKSEINFPLTTESTVTITPNQ	LAARRTFPLHRRTGVCRNLFG-PVDHDELSREMKAKLREISERDQQRWNFNFEANTPLVGDYEWEEVSVDTTPVFYQDSVQNERSRTPVAPVRQTPSPDSVLLETPR-MDVLERLASPESSGAPSPVEVNQENRSDKLNSGKRKHRQVPCVRRKRTDTTDNNTHITDFFVKRKRAADRKPNE	0.00081	50.8
Smp_199050	Smp_199050	ref|XP_028589834.1|	XP_028589834	cyclin-dependent kinase inhibitor 1 isoform X2 [Podarcis muralis]	41.667	36	20	1	13	48	17	51	LCRRLFGEPVSCIRIQQTLETIIRKDLDRFQNKWNF	LCRNLFG-PVDHDQLQKDFQSLMKAQLEEAQQKWNF	0.000831	48.8
Smp_199050	Smp_199050	ref|XP_029949978.1|	XP_029949978	cyclin-dependent kinase inhibitor 1B-like [Salarias fasciatus]	35.135	37	23	1	13	49	10	45	LCRRLFGEPVSCIRIQQTLETIIRKDLDRFQNKWNFQ	VCRNLFG-PVDHEQLRRDLKLKLREITERDSRRWNFN	0.000837	49.4
Smp_199050	Smp_199050	ref|XP_034542026.1|	XP_034542026	cyclin-dependent kinase inhibitor 1Bb [Notolabrus celidotus]	28.889	90	45	3	13	102	28	98	LCRRLFGEPVSCIRIQQTLETIIRKDLDRFQNKWNFQPPNIVLQNKIRKPLSVHQLHSGNLQTNSTNEFILEPVQSPPSFYIKSPRKLKA	LCRNLFG-PVDHQELKRDLKRHLREMEEADSARWGFDFAN-------HTPLA-----------NGRFEWELVDCKDVPSFYNRQPRKEKG	0.000846	49.4
Smp_199050	Smp_199050	ref|XP_025891894.1|	XP_025891894	cyclin-dependent kinase inhibitor 1 [Nothoprocta perdicaria]	38.889	36	21	1	13	48	18	52	LCRRLFGEPVSCIRIQQTLETIIRKDLDRFQNKWNF	VCRNLFG-PVDHQQLQSDFQDLLRQQLEEAQHRWNF	0.001	48.8
Smp_199050	Smp_199050	ref|XP_034733882.1|	XP_034733882	cyclin-dependent kinase inhibitor 1Ca [Etheostoma cragini]	29.73	37	25	1	13	49	10	45	LCRRLFGEPVSCIRIQQTLETIIRKDLDRFQNKWNFQ	VCRSLFG-PVDHEQLRRDLTRKLQEISEQDSRRWNFN	0.001	49.1
Smp_199050	Smp_199050	ref|XP_030627455.1|	XP_030627455	cyclin-dependent kinase inhibitor 1B [Chanos chanos]	31.429	35	23	1	14	48	29	62	CRRLFGEPVSCIRIQQTLETIIRKDLDRFQNKWNF	CRMLFG-PVDHEELKRDLKGHLQEMAEASLERWNF	0.001	49.4
Smp_199050	Smp_199050	ref|XP_004066898.1|	XP_004066898	cyclin-dependent kinase inhibitor 1B-like [Oryzias latipes]	40	35	20	1	14	48	9	42	CRRLFGEPVSCIRIQQTLETIIRKDLDRFQNKWNF	CRSLFG-PVDHEQLRQDLQQELREMTERDSQRWNF	0.001	48.8
Smp_199050	Smp_199050	ref|XP_033008459.1|	XP_033008459	cyclin-dependent kinase inhibitor 1 [Lacerta agilis]	41.667	36	20	1	13	48	64	98	LCRRLFGEPVSCIRIQQTLETIIRKDLDRFQNKWNF	LCRNLFG-PVDHDQLQKDFQSLMKAQLEEAQQKWNF	0.001	49.4
Smp_199050	Smp_199050	ref|XP_009862922.1|	XP_009862922	PREDICTED: cyclin-dependent kinase inhibitor 1-like [Apaloderma vittatum]	35.417	48	30	1	2	49	6	52	SVAAGITAPVHLCRRLFGEPVSCIRIQQTLETIIRKDLDRFQNKWNFQ	SRAGQVPCSSKVCRNLFG-PVDHHQLQNDFEDLLRQQLEEAQQRWNFN	0.001	48.8
# DELTABLAST 2.12.0+
# Iteration: 2
# Query: Smp_199050
# Database: /home/grwendt/blast/db/nr_cluster_seq
# Fields: query id, query acc., subject id, subject acc., subject title, % identity, alignment length, mismatches, gap opens, q. start, q. end, s. start, s. end, query seq, subject seq, evalue, bit score
# 1347 hits found
Smp_199050	Smp_199050	ref|XP_051071903.1|	XP_051071903	hypothetical protein MS3_00003927 [Schistosoma haematobium]	87.786	262	32	0	1	262	1	262	MSVAAGITAPVHLCRRLFGEPVSCIRIQQTLETIIRKDLDRFQNKWNFQPPNIVLQNKIRKPLSVHQLHSGNLQTNSTNEFILEPVQSPPSFYIKSPRKLKAFRRLPMSVAQKTRMELCKKSTNSELKDLTYSFNSSYNLSNTDTLLNDNQKSEINFPLTTESTVTITPNQPPPTSSSTPYKVNSISQVTEKLSEIPTTTLPVNPIIIRSNNSSNNIMLPSGSNPSSQHSIKLIKSDRLSLKKSGPKVTDYFAVKRRRQSMK	MSATASITAPVQLCRRLFGEPVSCMRIQQTLETIIRKDLDRFQNKWNFQPPNIVLENKIRKPLSVHQLHSENLRKNSTNEFILEPVQSPPSFYIKSPRKLKAFRRLPVSVAQKTRMELYKKSTNSELRNFTYSFNSLYNLSNTDTLLNDNQKSEMNFPSTTESTISITLNQPSPTSSSTPYKFGNISQVTEKLSEITTTTLPVNPIIIRSDNNSNNTMLPSSSNPCSQHSVKLIKPDRLSLKKSGPKVTDYFAVKRRRQSMK	1.35e-85	262
Smp_199050	Smp_199050	ref|XP_018647072.1|	XP_018647072	hypothetical protein Smp_199050 [Schistosoma mansoni]	95.951	247	10	0	1	247	1	247	MSVAAGITAPVHLCRRLFGEPVSCIRIQQTLETIIRKDLDRFQNKWNFQPPNIVLQNKIRKPLSVHQLHSGNLQTNSTNEFILEPVQSPPSFYIKSPRKLKAFRRLPMSVAQKTRMELCKKSTNSELKDLTYSFNSSYNLSNTDTLLNDNQKSEINFPLTTESTVTITPNQPPPTSSSTPYKVNSISQVTEKLSEIPTTTLPVNPIIIRSNNSSNNIMLPSGSNPSSQHSIKLIKSDRLSLKKSGPK	MSVAAGITAPVHLCRRLFGEPVSCIRIQQTLETIIRKDLDRFQNKWNFQPPNIVLQNKIRKPLSVHQLHSGNLQTNSTNEFILEPVQSPPSFYIKSPRKLKAFRRLPMSVAQKTRMELCKKSTNSELKDLTYSFNSSYNLSNTDTLLNDNQKSEINFPLTTESTVTITPNQPPPTSSSTPYKVNSISQVTEKLSEIPTTTLPVNPIIIRSNNSSNNIMLPSGSNPSSQHSIKLIKSGSIKFEKIWAQ	6.26e-80	247
Smp_199050	Smp_199050	gb|RTG88113.1|	RTG88113	uncharacterized protein DC041_0000768 [Schistosoma bovis]	88.259	247	29	0	1	247	1	247	MSVAAGITAPVHLCRRLFGEPVSCIRIQQTLETIIRKDLDRFQNKWNFQPPNIVLQNKIRKPLSVHQLHSGNLQTNSTNEFILEPVQSPPSFYIKSPRKLKAFRRLPMSVAQKTRMELCKKSTNSELKDLTYSFNSSYNLSNTDTLLNDNQKSEINFPLTTESTVTITPNQPPPTSSSTPYKVNSISQVTEKLSEIPTTTLPVNPIIIRSNNSSNNIMLPSGSNPSSQHSIKLIKSDRLSLKKSGPK	MSATASITAPVQLCRRLFGEPVSCIRIQQTLETIIRKDLDRFQNKWNFQPPNTVLENKIRKPLSVHQLHSGNLRKNSTNEFILEPVQSPPSFYIKSPRKLKAFRRLPVSVAQKTRMELYKKSTNSELRNFTYSFNSSYNLSNTDTLLNDNQKSEMNFPSTTESTISITLNQPSPTSSSTPYKFGNISQVTEKLSEITTTTLPVNPIIIRSDNSSNNTMLPSSSNPCSQHSVKLIKPDRLSLKKSGPK	5.74e-78	243
Smp_199050	Smp_199050	emb|CAH8569559.1|	CAH8569559	unnamed protein product [Schistosoma turkestanicum]	80.899	267	46	1	1	262	1	267	MSVAAGITAPVHLCRRLFGEPVSCIRIQQTLETIIRKDLDRFQNKWNFQPPNIVLQNKIRKPLSVHQLHSGNLQTNSTNEFILEPVQSPPSFYIKSPRKLKAFRRLPMSVAQKTRMELCKKSTNSELKDLTYSFNSSYNLSNTDTLLNDNQKSEINFPLTTESTVTITPNQPPPTSSSTPYKVNSISQVTEKLS-----EIPTTTLPVNPIIIRSNNSSNNIMLPSGSNPSSQHSIKLIKSDRLSLKKSGPKVTDYFAVKRRRQSMK	MSVTSGITAPVQLCRRLFGEPVSCIRIQQTLETIIRKDLDRFQNKWNFQPSKIVSENKIRKPLSVHQLHNGNLQNNSTNEFILEPVQSPPSFYIKSPRKLKAFRRLPMSVAQKTRMELSKKSANDELAQFTYSFTPSYNLSNIDNSLNDHQKSELNFPLTTESINTVPSNQPPPTSSSTPYKVNCTSQLTNKSSTETATITTTTTLPVTPIIIRSDNNNNNAMLPSSSNSTSQHPIKLIKSERLSLKKSGPKVTDYFAVKRRRQTMK	1.42e-77	242
Smp_199050	Smp_199050	gb|KAH8866780.1|	KAH8866780	hypothetical protein KSF78_0003509 [Schistosoma japonicum]	69.403	268	73	5	1	262	3	267	MSVAAGITAPVHLCRRLFGEPVSCIRIQQTLETIIRKDLDRFQNKWNFQPPNIVLQNKIRKPLSVHQLHSGNLQTNSTNEFILEPVQSPPSFYIKSPRKLKAFRRLPMSVAQKTRMELCKKSTNSELKDLTYSF--NSSYNLSNTDTLLNDNQKSEINFPL-TTESTVTITPNQPPPTSSSTPYKVNSISQVTEKLSEIPTTTLPVNPIIIRSN---NSSNNIMLPSGSNPSSQHSIKLIKSDRLSLKKSGPKVTDYFAVKRRRQSMK	MSVSAGITAPVQICRRLFGEPVSCIRIQQTLETIIRKDLDRFQNKWNFQLPNILSENKIRKPLSLHQFHNGNLQKNAINEFTLEPVQSPPSFYTKLPRKLKACRRLPVSVAQKTRMELINKSTEGEIKEFPYSFNGKTSYNFASTIDDSSDNQKSEFNIPLSTTESNVTVVPHEPLPAPSSTSYKVNIASQVIAKTSTAKMS--PITPIIILPDGDKNDTNNMMLPSSSNS-PQHSVKLIKSNRLSLKKSGPKVTDFFTVKRRRQSTK	3.25e-74	233
Smp_199050	Smp_199050	emb|CAH8874237.1|	CAH8874237	unnamed protein product [Trichobilharzia szidati]	61.977	263	90	4	1	262	1	254	MSVAAGITAPVHLCRRLFGEPVSCIRIQQTLETIIRKDLDRFQNKWNFQPPNIVLQNKIRKPLSVHQLHSGNLQTNSTNEFILEPVQSPPSFYIKSPRKLKAFRRLPMSVAQKTRMELCKKSTNSELKDLTYSFNSSYNLSNTDTLLNDNQKSEINFPLTTESTVTITPNQPPPTSSSTPYKVNS-ISQVTEKLSEIPTTTLPVNPIIIRSNNSSNNIMLPSGSNPSSQHSIKLIKSDRLSLKKSGPKVTDYFAVKRRRQSMK	MSVGTTVTAPVQLCRRLFGEPVSRIRIQQTLETIIHKDFDRFQSKWNFKPSNILPEKKIRKPLSIHQLHNGNVQKHETNEFILEPIQSAPSFYTRPPRKLKAFRRLPVSVAQKTHMELFKKNTQSEIGEYSYTVVLTNNFTNND-VLNDNQK-----PIPMCVDTTTAVSHPPPTSSSTPCKKNISSSLPLSSASVVKSSVTAVAPIIIRSDNKNHGLLASSSNP---QHSTKLIKSDRLSLKKSGPKVTDYFAVKRRRQSMK	7.23e-74	232
Smp_199050	Smp_199050	emb|CAH8819174.1|	CAH8819174	unnamed protein product [Trichobilharzia regenti]	59.696	263	85	5	1	262	1	243	MSVAAGITAPVHLCRRLFGEPVSCIRIQQTLETIIRKDLDRFQNKWNFQPPNIVLQNKIRKPLSVHQLHSGNLQTNSTNEFILEPVQSPPSFYIKSPRKLKAFRRLPMSVAQKTRMELCKKSTNSELKDLTYSFNSSYNLSNTDTLLNDNQKSEINFPLTTESTVTITPNQPPPTSSSTPYKVNS-ISQVTEKLSEIPTTTLPVNPIIIRSNNSSNNIMLPSGSNPSSQHSIKLIKSDRLSLKKSGPKVTDYFAVKRRRQSMK	MSVGTGVTAPVQLCRRLFGEPVSRIRIQQTLETIIHKDLDRFQNKWNFKPSSILPEKKIRKPLAIHQLHNGNVQKQETNEFILEPLQSAPSFYTRSPRKLKAFRRLPVS------------NTQSEIGEYPYTVVLPNNFTNND-VLNDNQK-----PIPMCLDTTTAVSHPPPTSSSTPCKKNISSSLPLSSTSVVKSSVIPVTPIIIRSDNNNHGLLASSSNPP--QHSVKLIKSDRLSLKKSGPKVTDYFAVKRRRQSMK	6.15e-66	211
Smp_199050	Smp_199050	emb|VDQ00111.1|	VDQ00111	unnamed protein product [Trichobilharzia regenti]	56.175	251	87	5	1	250	1	229	MSVAAGITAPVHLCRRLFGEPVSCIRIQQTLETIIRKDLDRFQNKWNFQPPNIVLQNKIRKPLSVHQLHSGNLQTNSTNEFILEPVQSPPSFYIKSPRKLKAFRRLPMSVAQKTRMELCKKSTNSELKDLTYSFNSSYNLSNTDTLLNDNQKSEINFPLTTESTVTITPNQPPPTSSSTPYKVNS-ISQVTEKLSEIPTTTLPVNPIIIRSNNSSNNIMLPSGSNPSSQHSIKLIKSDRLSLKKSGPKVTD	MSVGTGVTAPVQLCRRLFGEPVSH--------------LDRFQNKWNFKPSSILPEKKIRKPLAIHQLHNGNVQKQETNEFILEPLQSAPSFYTRSPRKLKAFRRLPVSVAQKTHMELFKKNTQSEIGEYPYTVVLPNNFTNND-VLNDNQK-----PIPMCLDTTTAVSHPPPTSSSTPCKKNISSSLPLSSTSVVKSSVIPVTPIIIRSDNNNHGLLASSSNPP--QHSVKLIKSDRLSLKKSGPKVTG	4.2e-61	199
Smp_199050	Smp_199050	emb|CAH8289098.1|	CAH8289098	unnamed protein product [Heterobilharzia americana]	61.6	250	90	5	1	250	1	244	MSVAAGITAPVHLCRRLFGEPVSCIRIQQTLETIIRKDLDRFQNKWNFQPPNIVLQNKIRKPLSVHQLHSGNLQTNSTNEFILEPVQSPPSFYIKSPRKLKAFRRLPMSVAQKTRMELCKKSTNSELKDLTYSFNSSYNLSNTDTLLNDNQKSEINFPLTTESTVTITPNQPPPTSSSTPYKVNSISQVTEKLSEIPTTTLPVNPIIIRSNNSSNNIMLPSGSNPSSQHSIKLIKSDRLSLKKSGPKVTD	MSISTSVTAPVHLCRKLFGEPVSCIRIQQTLETIMRKDLDRFQNKWNFQLANNLPENKNRKPLSLLQLHSGNLQKHGANEFILEPILSAPSFYTRSPRKLKAFRRLPLSVAQKTHMELFRKTTGSEVKEYPYTFAMSHSSPDNDA-LNDNQKPAASTPLST-DTATIVPYQPS-KSSTTPCQISSSSSSSSVV--PKPSTVHMTPIVIRSSGSSNHNALSSSSNP-PRHSVKLIRSDRLSLKKSGPKVTG	6.82e-61	199
Smp_199050	Smp_199050	gb|KAF8569249.1|	KAF8569249	hypothetical protein P879_07006 [Paragonimus westermani]	32.841	271	162	7	1	262	1	260	MSVAAGITAPVHLCRRLFGEPVSCIRIQQTLETIIRKDLDRFQNKWNFQPPNIVLQNKIRKPLSV-----HQLHSGNLQTNSTNEFILEPVQSPPSFYIKSPRKLKAFRRLPMSVAQKTRMELCKKSTNSELKDLTYSFNSSYNLSNTDTLLNDNQKSEINFPLTTESTVTITPNQPPPTSSSTPYKVNSISQVTEKLSEIPTTTLPVNPIIIRSNNSSNNIMLPSGSNPSSQHSIKLIKSDRLS---LKKSGPKVTDYFAV-KRRRQSMK	MSLAPGVSGPLHVCRRLFGEAT-YTRVQQTMEAVIRKDAERFTKIWNF-PLIPRLASEPRQPLFQLNVDQHSSDVRSTEAAEVNKCCWQLIQPEAVFYTTPPRKLKAYRRLTPSVAQKARMELMNTQARTTIANLPHLPSSQSVQTNEANTISDKQDSISDLFQPLRNPESVSQTTVVPSE-------HNVSRTPILIRPSSTNTTLRLPYLEQLKNTEVVATKVPASEP--KHRLTLVRSSRYSEQVKRRSGAKVTDYFAISKRARQSLK	1.5e-54	183
Smp_199050	Smp_199050	gb|KAF7258289.1|	KAF7258289	hypothetical protein EG68_04405 [Paragonimus skrjabini miyazakii]	34.191	272	158	7	1	262	1	261	MSVAAGITAPVHLCRRLFGEPVSCIRIQQTLETIIRKDLDRFQNKWNFQPPNIVLQNKIRKPLSVHQLHSGNLQTNST-----NEFILEPVQSPPSFYIKSPRKLKAFRRLPMSVAQKTRMELCKKSTNSELKDLTYSFNSSYNLSNTDTLLNDNQKSEINFPLTTESTVTITPNQPPPTSSSTPYKVNSISQVTEKLSEIPTTTLPVNPIIIRSNNSSNNIMLPSGSNPSSQHSIKLIKSDRLS----LKKSGPKVTDYFAV-KRRRQSMK	MSLAPGVSGPLHVCRRLFGEAA-YTCVQQTMEAVIRKDAERFTKVWNF-PLIPRLASEPRQPLSQLNIDQQPNDVRSTDAPEVNKCCWQQIQPEAVFYITPPRKLKAYRRLTPSVAQKARMELMNIQTRTTVTNLPHLPSSQSLQTIEVNTVSNKQDSIGDLFQPLRSPEPVSKTAVVPGEHIVPRAPILIRPS------STSTTLRLPYLEQLKNTEAVAIKTPT---PEPKHRLTLTRSSRYSEQINKRRSGAKVTDYFAISKRARQSLK	1.35e-53	180
Smp_199050	Smp_199050	emb|CAL5136650.1|	CAL5136650	unnamed protein product [Calicophoron daubneyi]	28.731	268	181	6	1	262	1	264	MSVAAGITAPVHLCRRLFGEPVSCIRIQQTLETIIRKDLDRFQNKWNFQPPNIVLQNKIRKPLSVHQLHSGNLQTNSTNE----FILEPVQSPPSFYIKSPRKLKAFRRLPMSVAQKTRMELCKKSTNSELKDLTYSFNSSYNLSNTDTLLND-NQKSEINFPLTTESTVTITPNQPPPTSSSTPYKVNSISQVTEKLSEIPTTTLPVNPIIIRSNNSSNNIMLPSGSNPSSQHSIKLIKSDRLSLKKSGPKVTDYFAV-KRRRQSMK	MSLASTSSIPANLCRCLFGKPK-PAVVQQELKAIILKEQEKFNKIWNF-PLLMTQKEETRKPLCQRNPVANHIIKAADFEELSGSGWQLFTPEAMFYRTPPRRLKAYRRLRQTVAQKTKFELMNI--QTEAKPLTTTAMDCVNPSQESALIKSVEQGAAVPNVGSCEDALSASKTVLSTTPAMPQRAVVPATPIIIRPSEEDFPRLPYLEALRISDCEDQITKPPSVVRSKLILVKPSRHSEKIVKRKSIAKVTDYFTISKRARQSLK	2.87e-52	177
Smp_199050	Smp_199050	emb|CAH8459459.1|	CAH8459459	unnamed protein product [Dicrocoelium dendriticum]	32.234	273	162	8	1	262	1	261	MSVAAGITAPVHLCRRLFGEPVSCIRIQQTLETIIRKDLDRFQNKWNFQPPNIVLQNKIRKPLSVHQLHS----GNLQTNSTNEFILEPVQSPPSFYIKSPRKLKAFRRLPMSVAQKTRMELCKKSTNSELKDLTYSFNSSYNLSNTDTLLNDNQKSEINFPLTTESTVTITPNQPPPTSSSTPYKVNSISQVTEKLSEIPTTTLPVNPIIIRSNNSSNNIMLPSGSNPSS---QHSIKLIKSDRL---SLKKSGPKVTDYFAVKRR-RQSMK	MALPPGVNGPIHVCRRLFGE-VTCSKVQQTLEAIIRKDTERFTKIWNFP--LIARGEDPRQPLSHKNQDAVTEVRNTDALGVPQMNWQLIQPEASFYTTPPRRLKAYRRLTPSVARKTQMELLNLRNGFNRHPVNDEVVRQLHPAEENTEEKQNTAVELNQPLRNAD--------VPPCSVAASAKPNTPRTPILVRTLGPDGCLH-SPYLGQVMVSGTLNPEPSAAAPTSTATRHCLTLVRGPRYSEQSHKRGSAKVTDYFKIRKRLRTSLK	1.56e-50	173
Smp_199050	Smp_199050	gb|TGZ63932.1|	TGZ63932	hypothetical protein CRM22_006634 [Opisthorchis felineus]	32.836	268	162	7	1	262	1	256	MSVAAGITAPVHLCRRLFGEPVSCIRIQQTLETIIRKDLDRFQNKWNFQPPNIVLQNKIRKPLSVHQ-----LHSGNLQTNSTNEFILEPVQSPPSFYIKSPRKLKAFRRLPMSVAQKTRMELCKKSTNSELKDLTYSFNSSYNLSNTDTLLNDNQKSEINFPLTTESTVTITPNQPPPTSSSTPYKVNSISQVTEKLSEIPTTTLPVNPIIIRSNNSSNNIMLPSGSNPSSQHSIKLIKSDRLSLKKSGPKVTDYFAV-KRRRQSMK	MALAPGFIGPIHVCRRLFGE-VNPTCVQQTLETMILKDTERFTKIWNFPPFSSISEE--RQPLSVLNAIQPGSDTRRGETVGSTRNGWRLVQPEASFYITPPRRLKARRRLTPSVAEKTKYEVMQKTVSKNLEDVFPTGKNQILLQ----LAKDTKSMETQFADLLHSFRD-QRNVEEPTLTSDPESPSEKNLTKPPVTEIVDQCQPPL----ISIPEASTLQCASIQNHRLIIARPARFSEQTAKRKINARVTDYFAVNKRPRHSLK	1.39e-49	170
Smp_199050	Smp_199050	emb|VDP81986.1|	VDP81986	unnamed protein product [Echinostoma caproni]	32.157	255	154	5	1	253	1	238	MSVAAGITAPVHLCRRLFGEPVSCIRIQQTLETIIRKDLDRFQNKWNFQPPNIVLQNKIRKPLSVHQLHSGNLQTNSTNEFILEPVQSPPSFYIKSPRKLKAFRRLPMSVAQKTRMELCKKSTNSELKDLTYSFNSSYNLSNTDTLLNDNQKSEINFPLTTESTVTITPNQPPPTSSSTPYKVNSISQVTEKLSEIPTTTLPVNPIIIRSNNSSNNIMLPSGSNPSSQHSIKLIKSDRLSL--KKSGPKVTDYFA	MSLAPGFSGPVHVCRRLFCEPTQ-ALVQQTLETVIRRDQERFSKVWNFPPDVSVRQPLASKNLSLSNSENQPIQRTDSGVCSWRLFQPEAAFYNTPPRKLKAYRRLAPSVAQKTRMEMFRIPTLT----ISVPRKEESAVLPGEKCEKANSNSECNTPGLLVKA--------PVQTASAPTRPLTPILIRILIRPSPEDDLPPLPYLEHLSLSQHNCSSPAHSG----HKVTVIRSRHSEQIKRRSGAKVTGMFK	2.27e-49	169
Smp_199050	Smp_199050	gb|KAA3676732.1|	KAA3676732	uncharacterized protein DEA37_0004980 [Paragonimus westermani]	30.116	259	161	6	1	250	19	266	MSVAAGITAPVHLCRRLFGEPVSCIRIQQTLETIIRKDLDRFQNKWNFQPPNIVLQNKIRKPLSVHQLHSGNL-----QTNSTNEFILEPVQSPPSFYIKSPRKLKAFRRLPMSVAQKTRMELCKKSTNSELKDLTYSFNSSYNLSNTDTLLNDNQKSEINFPLTTESTVTITPNQPPPTSSSTPYKVNSISQVTEKLSEIPTTTLPVNPIIIRSNNSSNNIMLPSGSNPSSQHSIKLIKSDRLS----LKKSGPKVTD	MSLAPGVSGPLHVCRRLFGEST-YTRVQQTMEAVIRKDAERFTKIWNF-PLIPRLASEPRQPLFQLNVDQHPGDVKSTEATEVNKCCWQLIQPEAVFYTTPPRKLKAYRRLTPSVAQKARMELMNTQARTTMTNLPPLPSSKSVQTNEANTISDKQDSISDLFQPLRNPELVSQTTVVPSE-------HNVSRTPILIRPSSTNTTLRLPYLEQLKNTEAVTTKVPASEP--KHRLTLVRSSRYSEQVNKRRSGAKVTG	6.94e-49	169
Smp_199050	Smp_199050	gb|KAA0197297.1|	KAA0197297	hypothetical protein FBUS_07585 [Fasciolopsis buski]	29.478	268	154	5	1	262	1	239	MSVAAGITAPVHLCRRLFGEPVSCIRIQQTLETIIRKDLDRFQNKWNFQPPNIVLQNKIRKPLSVHQLHSGNLQTNSTNEFILEPVQSPPSFYIKSPRKLKAFRRLPMSVAQKTRMELCKKSTNSEL---KDLTYSFNSSYNLSNTDTLLNDNQKSEINFPLTTESTVTITPNQPPPTSSSTPYKVNSISQVTEKLSEIPTTTLPVNPIIIRSNNSSNNIMLPSGSNPSSQHSIKLIKSDRLSL--KKSGPKVTDYFAV-KRRRQSMK	MALAPGFSGPVHVCRRLFCEPAQ-NLVHQTLEAVMRKDQERFSKLWNFPPSDAAGRRPLVSRNITSDSETHSVATDDPTVSNWRLFQPEAGFYITPPRKLKAYRRLNQSVAQKTRLEVLYHTQPDSVLRPSDSAIPFEKKCEHFIGNTSLVKCCDPADKVQIVAASGRPLTPILIRPSPEEVPPRLPYLEQLADGIKEPSRT----------------------------GHKITLVRSRHSEQVKRRSGAKVTDYFTVSKRPRQSLK	2.81e-46	161
Smp_199050	Smp_199050	ref|XP_009173305.1|	XP_009173305	hypothetical protein T265_09062 [Opisthorchis viverrini]	30.233	258	163	6	1	253	1	246	MSVAAGITAPVHLCRRLFGEPVSCIRIQQTLETIIRKDLDRFQNKWNFQPPNIVLQNKIRKPLSVHQ-----LHSGNLQTNSTNEFILEPVQSPPSFYIKSPRKLKAFRRLPMSVAQKTRMELCKKSTNSELKDLTYSFNSSYNLSNTDTLLNDNQKSEINFPLTTESTVTITPNQPPPTSSSTPYKVNSISQVTEKLSEIPTTTLPVNPIIIRSNNSSNNIMLPSGSNPSSQHSIKLIKSDRLSLKKSGPKVTDYFA	MALAPGFIGPIHVCRRLFGE-VNPTCVQQALETMILKDTERFTKIWNFPPFSNTSEE--RQPLSVLNATQPGSDTRRGETVSSTRNGWRLVHPEASFYITPPRRLKARRRLTPSVAEKTKYEVMQKTVSRNLEDVFHTSKNQILLQ----LAKDTKSIETQFADLLHSFRDQAKME-EPTLTSDPETPGEGCLTKPPVAEIVDQFKPPL----ISTPEASTHPCASIQNHRLIIARPARFSEQTAKRKINARVTAYLA	2.06e-45	160
Smp_199050	Smp_199050	gb|TPP56289.1|	TPP56289	hypothetical protein FGIG_04372 [Fasciola gigantica]	30.075	266	159	6	1	262	1	243	MSVAAGITAPVHLCRRLFGEPVSCIRIQQTLETIIRKDLDRFQNKWNFQPPNIVLQNKI-RKPLSVHQLHSGNLQTNSTNEFILEPVQSPPSFYIKSPRKLKAFRRLPMSVAQKTRMELCKKSTNSELKDLTYSFNSSYNLSNTDTLLNDNQKSEINFPLTTESTVTITPNQPPPTSSSTPYKVNSISQVTEKLSEIPTTTLPVNPIIIRSNNSSNNIMLPSGSNPSSQHSIKLIKSDRLSL--KKSGPKVTDYFAV-KRRRQSMK	MSLAPGFCGPIHVCRRLFCEPTQ-NLVHQTLEAVMRKDQERFSKLWNFPPSDVTGRQPLVSRNVVTSDSEPNSAPKNEPTVSSWRLFQPEAGFYVTPPRKLKAYRRLNQSVAQKTRLEML-------------------CIPKPNAPSSASTNSEIPL---EEKCDQIKGNPTPVRCRSPSVQVQTVTAPGRPLTPILIRPSPEEEPPRLPYLEQLNLQDGLKGPIRSGHKITLVRSRHSEQIKRRSGAKVTDYFTVSKRPRQSLK	5.81e-43	153
Smp_199050	Smp_199050	ref|XP_068170182.1|	XP_068170182	cyclin-dependent kinase inhibitor 1B [Antennarius striatus]	21.106	199	142	6	3	188	87	283	VAAGITAPVH----LCRRLFGEPVSCIRIQQTLETIIRKDLDRFQNKWNFQP-PNIVLQNKIRKPLSVHQLHSGNLQTNSTNEFILEPVQS------PPSFYIKSPRKLKAFRRL--PMSVAQKTRMELCKKSTNSELKDLTYSFNSSYNLSNTDTLLNDNQKSEINFPLTTESTVTITPNQPPPTSSSTPYKVNSISQ	LAARRTFPLHRRTGVCRNLFG-PVDHDELSREMKAKLREISERDQQRWNFNFEANTPLVGDYEWEEVSVDTTPVFYQDSVQNERSRTPVAPVRQTPSPDSVLLETPR-MDVLERLASPESSGAPSPVEVNQENRSDKLNSGKRKHRQVPCVRRKRTDTTDNNTHITDFFVKRKRAADRKPNEMNACHPSKSPVPLEQTP	6.38e-25	107
Smp_199050	Smp_199050	ref|XP_068851679.1|	XP_068851679	cyclin-dependent kinase inhibitor 1 isoform X1 [Aphelocoma coerulescens]	21.127	142	101	4	2	136	124	261	SVAAGITAPVHLCRRLFGEPVSCIRIQQTLETIIRKDLDRFQNKWNFQPPNIVLQNKIRKPLSVHQLHSGNLQTNSTNEFILEPVQSP--PSFYIKSPRKLKAFRRLPMSVAQ-----KTRMELCKKSTNSELKDLTYSFNS	SRAGQTPCSSKACRNLFG-PVDHDQLQHDFEDKIRQQLEEAQQRWNFNF---ETETPLEGPFKWERILVAEQPPQEVHSLVRAVISSDSRSSLAHRVPPKDRVGRICPEESQQSSQVYKAGSPQSLKRGQTTIKDFYSAKRR	2.19e-23	103
Smp_199050	Smp_199050	ref|XP_053313502.1|	XP_053313502	cyclin-dependent kinase inhibitor 1-like [Spea bombifrons]	17.532	154	119	3	12	158	17	169	HLCRRLFGEPVSCIRIQQTLETIIRKDLDRFQNKWNFQPPNIV-LQNKIRKPLSVHQLHSGNLQTNST------NEFILEPVQSPPSFYIKSPRKLKAFRRLPMSVAQKTRMELCKKSTNSELKDLTYSFNSSYNLSNTDTLLNDNQKSEINFP	KVCRNIFGS-VDHDQLKADFEKHMKSAAEEAKQRWNFDFANEAPLEGKYKWEKMEYILNENNNQTTCAMDSKKGDEYILNENNNQTTCAMDSKKEDECPEKSLKTCNSLSLHELCKNLDSSESICGKRKQKLITDFYPVKRRRSPSPPPRDDNP	8.67e-23	99.4
Smp_199050	Smp_199050	ref|XP_032074241.1|	XP_032074241	cyclin-dependent kinase inhibitor 1 isoform X1 [Thamnophis elegans]	25.735	136	92	5	8	138	54	185	TAPVHLCRRLFGEPVSCIRIQQTLETIIRKDLDRFQNKWNFQP---PNIVLQNKIRKPLSVHQLHSGN-LQTNSTNEFILEPVQSPPSFYIKSPRKLKAFRRLPMSV-AQKTRMELCKKSTNSELKDLTYSFNSSY	SCSRKLCRNLFG-PVDHEQLQKDFQSLMKVQLEEAQQKWNFDFETETPLEGNYKWEKVSHLNMLPSPDLLEHTKENSCTGEKSRSPPALF---KRHTKTERPGQVGLEACKADSPRCLKRKQTSIKDFYGSKRRTS	1.5e-22	99.4
Smp_199050	Smp_199050	ref|XP_042319396.1|	XP_042319396	cyclin-dependent kinase inhibitor 1 isoform X1 [Sceloporus undulatus]	27.407	135	92	4	8	138	33	165	TAPVHLCRRLFGEPVSCIRIQQTLETIIRKDLDRFQNKWNFQP---PNIVLQNKIRKPLSVHQLHSGNLQTNSTNEFILEPVQSPPS-FYIKSPRKLKAFRRLPMSVAQKTRMELCKKSTNSELKDLTYSFNSSY	SCSRKLCRNLFG-PVDHEQLQKEFQSLMRAQLEEAQQKWNFDFERETPLEGNYKWEKVTLVHTLPSQDHLKSHTKENKYNGEKSLNSPVALKKPAKMDNPVQMGFE-ACKTGSPRCLKRKQTTIKDFYSSKRRTI	2.18e-22	98.2
Smp_199050	Smp_199050	ref|XP_042319397.1|	XP_042319397	cyclin-dependent kinase inhibitor 1 isoform X2 [Sceloporus undulatus]	27.407	135	92	4	8	138	12	144	TAPVHLCRRLFGEPVSCIRIQQTLETIIRKDLDRFQNKWNFQP---PNIVLQNKIRKPLSVHQLHSGNLQTNSTNEFILEPVQSPPS-FYIKSPRKLKAFRRLPMSVAQKTRMELCKKSTNSELKDLTYSFNSSY	SCSRKLCRNLFG-PVDHEQLQKEFQSLMRAQLEEAQQKWNFDFERETPLEGNYKWEKVTLVHTLPSQDHLKSHTKENKYNGEKSLNSPVALKKPAKMDNPVQMGFE-ACKTGSPRCLKRKQTTIKDFYSSKRRTI	5.31e-21	94.3
Smp_199050	Smp_199050	ref|XP_054504980.1|	XP_054504980	cyclin-dependent kinase inhibitor 1 [Agelaius phoeniceus]	20	140	103	4	2	136	71	206	SVAAGITAPVHLCRRLFGEPVSCIRIQQTLETIIRKDLDRFQNKWNFQPPNIVLQNKIRKPLSVHQLHSGNLQTNSTNEFILEPVQSP--PSFYIKSPRKLKAFRRLPMSVAQKTRMEL---CKKSTNSELKDLTYSFNS	SRAGQSPCSTKACRNLFG-PVDHEQLQQDFEDQMKQQLEEAQQRWNFNF---ETETPLEGPFKWERMLVAEQPPQQVHSLVRAVISSDSRSSLATRVPPKERVGRICPEEAQQSSKVCRAGSLQKRGQTTIKDFYSAKRR	6.36e-21	95.4
Smp_199050	Smp_199050	gb|TRZ12099.1|	TRZ12099	hypothetical protein HGM15179_015007 [Zosterops borbonicus]	19.718	142	103	4	2	136	103	240	SVAAGITAPVHLCRRLFGEPVSCIRIQQTLETIIRKDLDRFQNKWNFQPPNIVLQNKIRKPLSVHQLHSGNLQTNSTNEFILEPVQSP--PSFYIKSPRKLKAFRRLPMSVAQKTRMEL-----CKKSTNSELKDLTYSFNS	SRAGQSPCSSKACRNLFG-PVDHEQLQQDFEDKIRQQLEEAQQRWNFNF---ETETPLEGQFKWERILVAEQPPQEVHSLVRAVISSDSRSSLAHRASPKDHVGRICPEESQQSSKVYKAGSLQSLKRGQTTIKDFYSAKRR	1.08e-20	95.4
Smp_199050	Smp_199050	gb|KAJ7426666.1|	KAJ7426666	hypothetical protein WISP_14040 [Willisornis vidua]	17.01	194	150	4	2	188	6	195	SVAAGITAPVHLCRRLFGEPVSCIRIQQTLETIIRKDLDRFQNKWNFQPPNIVLQNKIRKPLSVHQLHSGNLQTNSTNEFILEPVQSP--PSFYIKSPRKLKAFRRLPMSVAQ-----KTRMELCKKSTNSELKDLTYSFNSSYNLSNTDTLLNDNQKSEINFPLTTESTVTITPNQPPPTSSSTPYKVNSISQ	SRAGQTPCSSKVCRNLFG-PVDQEQLQNDFEDKLRQQLEEAQQRWNFNF---ETETPLEGPFKWERVFLAEQPPQEVHSLVRAVISSDSRSSLVHKVPSKARVGRIFPEESQQSLEVDKAGSSKSLKRGQTTIKGQGLEWKQDRARAMSERRAATKGRRLGSSRRRQVREGSGETPAMAPGPGEEPPQAAEIVQ	1.52e-20	100
Smp_199050	Smp_199050	ref|XP_039179141.1|	XP_039179141	cyclin-dependent kinase inhibitor 1 isoform X1 [Crotalus tigris]	25	136	93	5	8	138	45	176	TAPVHLCRRLFGEPVSCIRIQQTLETIIRKDLDRFQNKWNFQP---PNIVLQNKIRKPLSVHQLHSGNLQ-TNSTNEFILEPVQSPPSFYIKSPRKLKAFRRLPMSV-AQKTRMELCKKSTNSELKDLTYSFNSSY	SCSRKLCKNLFG-PVDHEQVQKDFQSLMKVQLEEAQQKWNFDFETETPLEGNYKWEKVSHLNMLPSPDLLGHTKENSCTGEKSRSSPALF---KRHAKTERQVQMGLEACKADSPRCLKRKQTSIKDFYGSKRRTI	1.63e-20	93.7
Smp_199050	Smp_199050	emb|CAB1416418.1|	CAB1416418	unnamed protein product [Pleuronectes platessa]	20.109	184	134	6	3	174	14	196	VAAGITAPVH----LCRRLFGEPVSCIRIQQTLETIIRKDLDRFQNKWNFQPP-NIVLQNKIRKPLSVHQLHSGNLQTNSTNEFILEPVQSP---PSFYIKSP--RKLKAFRRL--PMSVAQKTRMELCKKSTNSELKDLTYSFNSSYNLSNTDTLLNDNQKSEINFPLTTESTVTITPNQPPP	LVARRTFPLHRRTSVCRNLFG-PVDHDELSREMTAKMREISERDQQRWNFNFEGNTPLEGDYKWEEVTVDNTPEFYQDSVQNGRIRVPAAPVKQRPSSDSAVPETPLPDVLERLAVPESSGAPCQVEVNQENRTDKINSGRTSHRQVPCLRRKRAATTDNTTHITDFFSRLHGRGSVEGVHSHP	5.01e-20	94.3
Smp_199050	Smp_199050	ref|XP_032936018.1|	XP_032936018	cyclin-dependent kinase inhibitor 1 [Catharus ustulatus]	21.831	142	100	4	2	136	6	143	SVAAGITAPVHLCRRLFGEPVSCIRIQQTLETIIRKDLDRFQNKWNFQPPNIVLQNKIRKPLSVHQLHSGNLQTNSTNEFILEPVQSP--PSFYIKSPRKLKAFRRLPMSVAQKTRMELC-----KKSTNSELKDLTYSFNS	SRAGPAPCSSKVCRNLFG-PVDHEQLQQDFEDKIRQQLEEAQQRWNFNF---ETETPLEGPFKWERILEAEQPPREVHSLVRAVISSDSRSSLAHRVPPRDRAGRICPEESEQSSRVHKAGSLQGLKRGQTTIKDFYSAKRR	6.03e-20	91.5
Smp_199050	Smp_199050	gb|RMB99414.1|	RMB99414	hypothetical protein DUI87_24151 [Hirundo rustica rustica]	18.717	187	138	5	2	181	6	185	SVAAGITAPVHLCRRLFGEPVSCIRIQQTLETIIRKDLDRFQNKWNFQPPNIVLQNKIRKPLSVHQLHSGNLQTNSTNEFILEPVQ--SPPSFYIKSPRKLKAFRRLPMSVAQ-----KTRMELCKKSTNSELKDLTYSFNSSYNLSNTDTLLNDNQKSEINFPLTTESTVTITPNQPPPTSSSTPY	SRAGQTPCSSKACRSLFG-PVDHEQLQHDFEDKIRQQLEEAQQRWNFNF---ETETPLEGPFKWEKILVAEQPPQEGHSLVTAVISGDSRSSLAHRDAPKDHAGRVCPEESQQSSKAYKAGSLRSLKRGQTTIK---GAMSERRAAAKGRRLGSSRRKQLREGSGETPAAAPSPGEEPPWASEIVQR	8.53e-20	98.5
Smp_199050	Smp_199050	ref|XP_030089454.1|	XP_030089454	cyclin-dependent kinase inhibitor 1 [Serinus canaria]	19.286	140	104	4	2	136	6	141	SVAAGITAPVHLCRRLFGEPVSCIRIQQTLETIIRKDLDRFQNKWNFQPPNIVLQNKIRKPLSVHQLHSGNLQTNSTNEFILEPVQSP--PSFYIKSPRKLKAFRRLPMSVAQKTRMEL---CKKSTNSELKDLTYSFNS	SRAGQTPCSSKACRNLFG-PVDHEQLQHDFEDKMKQQLEEAQQRWNFNF---ETETPLEGPFKWERILVAEQPPQEVHSLVRAVISSDSRSSLAHRVPPKERVGRICPEEAQQSSKVYKAGSLQKRGQTTIKDFYSAKRR	1.01e-19	90.9
Smp_199050	Smp_199050	ref|XP_050767276.1|	XP_050767276	cyclin-dependent kinase inhibitor 1 isoform X1 [Gymnogyps californianus]	20.567	141	102	4	2	136	83	219	SVAAGITAPVHLCRRLFGEPVSCIRIQQTLETIIRKDLDRFQNKWNFQPPNIVLQNKIRKPLSVHQLHSGNLQTNSTNEFILEPV-QSPPSFYIKSPRKLKAFRRLPMSVAQKTRM-----ELCKKSTNSELKDLTYSFNS	SRAGQMPCSSKVCRNLFG-PVDHQQLQNDFEDLLRQQLEEAQQRWNFNF---ETETPLEGHFKWERVLLAEEPPQEVHSLVKATNSESRSSLVHKVPTKDHLGRICPEGSQQSSEVYRAGSPQSLKRGQTTIKDFYSSKRR	2.91e-19	91.5
Smp_199050	Smp_199050	ref|XP_009915735.1|	XP_009915735	PREDICTED: uncharacterized protein LOC104316843 [Haliaeetus albicilla]	21.277	141	101	4	2	136	162	298	SVAAGITAPVHLCRRLFGEPVSCIRIQQTLETIIRKDLDRFQNKWNFQPPNIVLQNKIRKPLSVHQLHSGNLQTNSTNEFILEP-VQSPPSFYIKSPRKLKAFRRLPMSVAQKTRMEL-----CKKSTNSELKDLTYSFNS	SRAAQMPCSSKVCRNLFG-PVDHQQLQNDFEDLLRQQLEEAQQRWNFNF---ETETPLEGHFKWERVFLAEQPHQEVDSLIKATSSESTSSLVYKVPPKDHLGRICSEGSQQNSEVYRAGSLQSLKRGQTTIKDFYSSKRR	3.52e-19	92.6
Smp_199050	Smp_199050	ref|XP_068851682.1|	XP_068851682	cyclin-dependent kinase inhibitor 1 isoform X3 [Aphelocoma coerulescens]	21.127	142	101	4	2	136	30	167	SVAAGITAPVHLCRRLFGEPVSCIRIQQTLETIIRKDLDRFQNKWNFQPPNIVLQNKIRKPLSVHQLHSGNLQTNSTNEFILEPVQSP--PSFYIKSPRKLKAFRRLPMSVAQ-----KTRMELCKKSTNSELKDLTYSFNS	SRAGQTPCSSKACRNLFG-PVDHDQLQHDFEDKIRQQLEEAQQRWNFNF---ETETPLEGPFKWERILVAEQPPQEVHSLVRAVISSDSRSSLAHRVPPKDRVGRICPEESQQSSQVYKAGSPQSLKRGQTTIKDFYSAKRR	4.05e-19	90.1
Smp_199050	Smp_199050	gb|KAF3855124.1|	KAF3855124	hypothetical protein F7725_023179 [Dissostichus mawsoni]	16.185	173	138	4	13	181	118	287	LCRRLFGEPVSCIRIQQTLETIIRKDLDRFQNKWNFQP---PNIVLQNKIRKPLSVHQLHSGNLQTNSTNEFILEPVQSPPSFYIKSPRKLKAFRRLP-MSVAQKTRMELCKKSTNSELKDLTYSFNSSYNLSNTDTLLNDNQKSEINFPLTTESTVTITPNQPPPTSSSTPY	VCRNLFG-PVDHEELKTEMKSKLREISERDQQRWNFNFEANAPLEGDYEWEEVSVEKTPDSVQNDRTRVPETPVKKRPSLDSVLPESPDNMDVLERLAVPESSTPCPVEVNQENRTDKLNSGRPAHRQ--CVGRKSTTTTDNNTHITDFFVKRKRSADKKTSEMSACHHSKSP	4.07e-19	93.2
Smp_199050	Smp_199050	ref|XP_040895334.1|	XP_040895334	cyclin-dependent kinase inhibitor 1C [Toxotes jaculatrix]	16.94	183	144	4	13	188	28	209	LCRRLFGEPVSCIRIQQTLETIIRKDLDRFQNKWNFQP-PNIVLQNKIRKPLSVHQLHSGNLQTNSTNEFILEPV----QSPPSFYIKSPRKLKAFRRL--PMSVAQKTRMELCKKSTNSELKDLTYSFNSSYNLSNTDTLLNDNQKSEINFPLTTESTVTITPNQPPPTSSSTPYKVNSISQ	VCRNLFG-PLDHDELSQDMKAKMREISERDQQRWNFNFETNTPLEGDYEWEEVAVDKTPVFYQDSVQNGRTRVPETPVKKPVSDAALPETPRMDVLERLAVPESSSTPCQVEVNQENRTDKLNSGKSSHRQVPCVRRKRTAATDNNTHITDFFVKRKKAADKKSNDMSACHLSKSPIPVEQTP	4.65e-19	90.6
Smp_199050	Smp_199050	ref|XP_039941457.1|	XP_039941457	cyclin-dependent kinase inhibitor 1 [Hirundo rustica]	21.127	142	101	4	2	136	6	143	SVAAGITAPVHLCRRLFGEPVSCIRIQQTLETIIRKDLDRFQNKWNFQPPNIVLQNKIRKPLSVHQLHSGNLQTNSTNEFILEPVQ--SPPSFYIKSPRKLKAFRRLPMSVAQ-----KTRMELCKKSTNSELKDLTYSFNS	SRAGQTPCSSKACRNLFG-PVDHEQLQHDFEDKIRQQLEEAQQRWNFNF---ETETPLEGPFKWEKILVAEQPPQEGHSLVTAVISGDSRSSLAHRDAPKDHAGRVCPEESQQSSKAYKAGSLRSLKRGQTTIKDFYSAKRR	5.35e-19	89.2
Smp_199050	Smp_199050	gb|ETE63708.1|	ETE63708	Cyclin-dependent kinase inhibitor 1 [Ophiophagus hannah]	25.735	136	92	5	8	138	12	143	TAPVHLCRRLFGEPVSCIRIQQTLETIIRKDLDRFQNKWNFQP---PNIVLQNKIRKPLSVHQLHSGNLQ-TNSTNEFILEPVQSPPSFYIKSPRKLKAFRRLPMSV-AQKTRMELCKKSTNSELKDLTYSFNSSY	SCSRKLCRNLFG-PVDHEQLQKDFQSLMKVQLEEAQQKWNFDFETETPLEGNYKWEKVSHLNMLPSPDLLGHTKENSCTGEKSRSPPALF---KRHTKTERPAQVGLEACKADSPRCLKIKQTSIKDFYGSKRRTV	9.46e-19	88.4
Smp_199050	Smp_199050	ref|XP_004563909.1|	XP_004563909	cyclin-dependent kinase inhibitor 1C [Maylandia zebra]	18.333	180	144	3	11	188	25	203	VHLCRRLFGEPVSCIRIQQTLETIIRKDLDRFQNKWNFQP-PNIVLQNKIRKPLSVHQLHSGNLQTNSTNEFILEPVQSPPSFYIKSPRKLKAFR-RLPMSVAQKTRMELCKKSTNSELKDLTYSFNSSYNLSNTDTLLNDNQKSEINFPLTTESTVTITPNQPPPTSSSTPYKVNSISQ	TGVCRNLFG-PVDHDELNREMKEKLREISERDQQRWNFNFEANTPLEGDYEWEAVTADKTPVFYQDSVQDGKIRVPVPTSDSALPESPRADALDRLAVPESSSSPCAGEINQENRIDKINSGKATTRQLPCVRRKRTAAPDSNTHITDFYVKRKRPTDIKPSDMTACLLSKSPIQVEQTP	1.17e-18	89.5
Smp_199050	Smp_199050	ref|XP_009460757.1|	XP_009460757	PREDICTED: cyclin-dependent kinase inhibitor 1 [Nipponia nippon]	19.58	143	105	4	2	138	6	144	SVAAGITAPVHLCRRLFGEPVSCIRIQQTLETIIRKDLDRFQNKWNFQPPNIVLQNKIRKPLSVHQLHSGNLQTNSTNEFI-LEPVQSPPSFYIKSPRKLKAFRRLPMSVAQKTRM-----ELCKKSTNSELKDLTYSFNSSY	SRAGQVPCSSKVCRNLFG-PVDHDQLQNDFQDLLRQHIEEAQQRWNFNF---ETETPLEGHFKWERVFLDEQPPQEVHSLIKVTGSESRSSLVHKVPSKDHPGRICPEGSQQSSEVCRAGSPHSLKRGQTTIKDFYSSKRRVI	1.38e-18	88.1
Smp_199050	Smp_199050	ref|XP_009862922.1|	XP_009862922	PREDICTED: cyclin-dependent kinase inhibitor 1-like [Apaloderma vittatum]	19.858	141	103	4	2	136	6	142	SVAAGITAPVHLCRRLFGEPVSCIRIQQTLETIIRKDLDRFQNKWNFQPPNIVLQNKIRKPLSVHQLHSGNLQTNSTNEFILEP-VQSPPSFYIKSPRKLKAFRRLPMSVAQKTRM-----ELCKKSTNSELKDLTYSFNS	SRAGQVPCSSKVCRNLFG-PVDHHQLQNDFEDLLRQQLEEAQQRWNFNF---ETETPLEGHFKWERVFLDEQLPQEVHSLVRATSSESRSSVVHKVPSGDRLGRICPEESQQSSEVYRAGSPQSLKRGQTSVKDFYTSKRR	3.95e-18	87
Smp_199050	Smp_199050	ref|XP_057231229.1|	XP_057231229	cyclin-dependent kinase inhibitor 1 [Malurus melanocephalus]	20.423	142	102	4	2	136	6	143	SVAAGITAPVHLCRRLFGEPVSCIRIQQTLETIIRKDLDRFQNKWNFQPPNIVLQNKIRKPLSVHQLHSGNLQTNSTNEFILEPV--QSPPSFYIKSPRKLKAFRRLPMSVAQ-----KTRMELCKKSTNSELKDLTYSFNS	SRAGQTPCSSKVCRNLFG-PVDHEQLQNDFEDEMRQQLEEAQQRWNFNF---ETETPLDGPFKWERILVAQQPPQEVASLVRAVIGGDSRSSSAHRVPPCDRAGRNCPEDPQQGSKVYKAGSPQSLKRGQTTIKDFYSAKRR	7.04e-18	86.1
Smp_199050	Smp_199050	ref|XP_060932813.1|	XP_060932813	cyclin-dependent kinase inhibitor 1C [Limanda limanda]	18.09	199	152	5	3	194	14	208	VAAGITAPVH----LCRRLFGEPVSCIRIQQTLETIIRKDLDRFQNKWNFQPP-NIVLQNKIRKPLSVHQLHSGNLQTNSTNEFILEPVQSPPSFYIKSPRKLKAFRRL--PMSVAQKTRMELCKKSTNSELKDLTYSFNSSYNLSNTDTLLNDNQKSEINFPLTTESTVTITPNQPPPTSSSTPYKVNSISQVTEKLS	LVARRTFPLHRRTSVCRSLFG-PVDHDELSRDMTAKMREISERDQQRWNFNFEGNTPLDGDYKWEEVPVDNAPEFYQDSVQNGRTRVPSSDPAGPGTSLP---DALERLAVPESSGAPCQVEVNQENRTDKLNSGRTSHRQVPCLRRKRAATTDNTTHITDFFVKRRRAADRRSSSDTGACHLSKSPIPVEQTPRKRIR	1.19e-17	86.7
Smp_199050	Smp_199050	ref|XP_063212863.1|	XP_063212863	cyclin-dependent kinase inhibitor 1 [Chroicocephalus ridibundus]	19.286	140	103	4	2	136	6	140	SVAAGITAPVHLCRRLFGEPVSCIRIQQTLETIIRKDLDRFQNKWNFQPPNIVLQNKIRKPLSVHQLHSGNLQTNSTNEFILEPVQSPPSFYIKSPRKLKAFRRLPMSVAQKTRM-----ELCKKSTNSELKDLTYSFNS	SRAGQMPCSSKVCRNLFG-PVDHHQLQNDYENMLRQQLEEAQQRWNFNF---ETETPLEGHFKWERVYLDEQPPQEVHSLV-TVTGSGSSLVHKVSPKGHLGRICPEGSQQSSEVYRAGSPQSLKRGQTTIKDFYSAKRR	1.32e-17	85.6
Smp_199050	Smp_199050	ref|XP_026221854.1|	XP_026221854	cyclin-dependent kinase inhibitor 1C-like [Anabas testudineus]	18.378	185	140	5	13	188	28	210	LCRRLFGEPVSCIRIQQTLETIIRKDLDRFQNKWNFQP-PNIVLQNKIRKPLSVHQLHSGNLQTNSTNEFILEPVQS------PPSFYIKSPRKLKAFRRL--PMSVAQKTRMELCKKSTNSELKDLTYSFNSSYNLSNTDTLLNDNQKSEINFPLTTESTVTITPNQPPPTSSSTPYKVNSISQ	VCRNLFG-PVDHEELNREMKVKMREISERDQQRWNFNFEANTPLVGDYEWEEVPVDKTPVFYQDSVQNGRTRVPATPTKQMSTSDSVLPETPR-LDVLERLAVPESSSGPCPVEVNQENRTDKLNSGRPTHRTVPCVRRKRTTTTDNNTHITDFFVKRKRPADRKSNDMGACHVSKSPIPVEQTP	1.39e-17	86.7
Smp_199050	Smp_199050	ref|XP_053099552.1|	XP_053099552	cyclin-dependent kinase inhibitor 1 isoform X1 [Hemicordylus capensis]	23.881	134	95	5	9	138	43	173	APVHLCRRLFGEPVSCIRIQQTLETIIRKDLDRFQNKWNFQP---PNIVLQNKIRKPLSVHQLHSGNLQTN-STNEFILEPVQSPPSFYIKSPRKLKAFRRLPMSVAQKTRMELCKKSTNSELKDLTYSFNSSY	CSRKLCRNLFG-PVDHEQLQEDFQALMRAQLEEAQQRWNYDFETDTPLEGVYKWEKVSHVDVLPPQDLLSHPKENHCAGEKSLSSPVC-LKVHAKMDNPVQAGFE-ACKTDSTRGLKRKQTSIKDFYSSKRRTV	2.03e-17	85.6
Smp_199050	Smp_199050	ref|XP_030587737.1|	XP_030587737	cyclin-dependent kinase inhibitor 1C-like [Archocentrus centrarchus]	16.848	184	146	4	11	188	25	207	VHLCRRLFGEPVSCIRIQQTLETIIRKDLDRFQNKWNFQP-PNIVLQNKIRKPLSVHQLHSGNLQTNSTNEFILEPVQSPPS---FYIKSPRKLKAFRRL--PMSVAQKTRMELCKKSTNSELKDLTYSFNSSYNLSNTDTLLNDNQKSEINFPLTTESTVTITPNQPPPTSSSTPYKVNSISQ	TGVCRNLFG-PVDHDELNREMKEKLREISERDQQRWNFNFETDTPLDGDYEWQSVSVDKTPVFYQDSIQNGKIRVPAAPVTSPSDSALPETPGMDALERLAVPESSSTPCAGELNQENRTDKLNSGKATTRQVPCVRRKRTAATDSNTHITDFFVKRKRAADKKSSDVTACHLSKSPIQVEQTP	2.19e-17	86.1
Smp_199050	Smp_199050	ref|XP_039988100.1|	XP_039988100	cyclin-dependent kinase inhibitor 1C [Xiphias gladius]	18.817	186	142	5	11	188	26	210	VHLCRRLFGEPVSCIRIQQTLETIIRKDLDRFQNKWNFQP-PNIVLQNKIRKPLSVHQLHSGNLQTNSTNEFILEPV----QSPPSFYIKS-PRKLKAFRRL--PMSVAQKTRMELCKKSTNSELKDLTYSFNSSYNLSNTDTLLNDNQKSEINFPLTTESTVTITPNQPPPTSSSTPYKVNSISQ	TGVCRNLFG-PVDHEELGQEMRAKMREISERDQQRWNFNFETNTPLDGDYQWEEVSADKTPVFYQDSVQNGRSRAPATPVKQTPPSDSVLPETPRMDVLERLAAPESSSTPCQVEVNQENRTDKLNSGKQPHRQVPCVRRKRAATTDNNTQITDFFVKRKRAADKTSNDASACHLSKSPIPVEQTP	2.23e-17	86.1
Smp_199050	Smp_199050	ref|XP_042656201.1|	XP_042656201	cyclin-dependent kinase inhibitor 1 [Tyto alba]	19.858	141	103	4	2	136	6	142	SVAAGITAPVHLCRRLFGEPVSCIRIQQTLETIIRKDLDRFQNKWNFQPPNIVLQNKIRKPLSVHQLHSGNLQTNSTNEFILEP-VQSPPSFYIKSPRKLKAFRRLPMSVAQ-----KTRMELCKKSTNSELKDLTYSFNS	SRAGQMPCSSKVCRNLFG-PVDHQQLQNDFEDLLRQQLEEAQQRWNFNF---ETETPLEGQFKWERVFLAEQPPQEIHSLVKATSSENRSSLVHKVPSKDRLGRISPEGSQQSLGIYRADSPQSLKRGQTTIKDFYSSKRR	2.24e-17	85
Smp_199050	Smp_199050	dbj|GAA6223891.1|	GAA6223891	cyclin-dependent kinase inhibitor 1C-like [Lates japonicus]	17.838	185	141	5	13	188	28	210	LCRRLFGEPVSCIRIQQTLETIIRKDLDRFQNKWNFQP-PNIVLQNKIRKPLSVHQLHSGNLQTNSTNEFILEPVQS------PPSFYIKSPRKLKAFRRL--PMSVAQKTRMELCKKSTNSELKDLTYSFNSSYNLSNTDTLLNDNQKSEINFPLTTESTVTITPNQPPPTSSSTPYKVNSISQ	VCRNLFG-PVDHDELSREMKAKMREISERDQQRWNFNFEANTPLDGDYEWEEVPVDKSPAFYQDSVQNGRTRVPATPVKQWPSSDSVLPETP-SMDVLERLAVPESSSTPCQVEVNQENRTDKLNSGKRSHRQVPCVTRKRTATTDNNTHITDFFVKRKRAADRKSNDMSACHLSKSPIPVEQTP	4.8e-17	85.3
Smp_199050	Smp_199050	ref|XP_067358739.1|	XP_067358739	cyclin-dependent kinase inhibitor 1C-like [Channa argus]	17.877	179	138	4	13	188	28	200	LCRRLFGEPVSCIRIQQTLETIIRKDLDRFQNKWNFQP-PNIVLQNKIRKPLSVHQLHSGNLQTNSTNEFILEPVQSPPSFYIKSPRKLKAFRRL--PMSVAQKTRMELCKKSTNSELKDLTYSFNSSYNLSNTDTLLNDNQKSEINFPLTTESTVTITPNQPPPTSSSTPYKVNSISQ	VCRNLFG-PVDHDELSRDMKAKMREISERDQQRWNFNFETNTPLSGDYEWEEVPVDNTPALYQDSVQNGRT-----PANQIPTSETPGMDVLERLAVPESSSTPCPVEVNQENRTDKLNSGRASRRQVPCVRRKKTATTDNNTHITDFFVKRKRPAERKPNDTGPCHLSLSPIPVEQTP	5.21e-17	85
Smp_199050	Smp_199050	ref|XP_065554597.1|	XP_065554597	cyclin-dependent kinase inhibitor 1 isoform X1 [Lathamus discolor]	17.857	140	104	4	2	136	130	263	SVAAGITAPVHLCRRLFGEPVSCIRIQQTLETIIRKDLDRFQNKWNFQPPNIVLQNKIRKPLSVHQLHSGNLQTNSTNEFILEPVQSPPSFYIKSPRKLKAFRRLPMSVAQKTRM-----ELCKKSTNSELKDLTYSFNS	SKAGQMPCNSKVCRNLFG-PVDHQQLQHDFESLLKQNLEEAQQRWNFDF---ETETPLEGHFKWERVFLPEELPQEVHSLVRATSSKSRSSLV--PSNEHLGRICPEGSQQSSGVYRAGAPRSLKRGQATIKDFYHSKRR	5.78e-17	86.1
Smp_199050	Smp_199050	ref|XP_035012793.1|	XP_035012793	cyclin-dependent kinase inhibitor 1C [Hippoglossus stenolepis]	19.89	181	138	5	13	188	28	206	LCRRLFGEPVSCIRIQQTLETIIRKDLDRFQNKWNFQP-PNIVLQNKIRKPLSVHQLHSGNLQTNSTNEFILEPVQSPPSFYIKSP--RKLKAFRRL--PMSVAQKTRMELCKKSTNSELKDLTYSFNSSYNLSNTDTLLNDNQKSEINFPLTTESTVTITPNQPPPTSSSTPYKVNSISQ	VCRNLFG-PVDHDELSREMTAKMREISERDQQRWNFNFEANTPLDGDYKWEEVPVDNTPEFYQDSVQNDRTRVPVKQRPSSDSAVPETPLTDALERLAVPESSGTPCQVEV-KENRTDKINSGRTSHRQVPCLRRKRAATTDNNTHITDFFVKRRRAADRKPSDTGACHLSKSPIPVEQTP	6.64e-17	85
Smp_199050	Smp_199050	ref|XP_046251122.1|	XP_046251122	cyclin-dependent kinase inhibitor 1C-like [Scatophagus argus]	16.304	184	145	4	13	188	28	210	LCRRLFGEPVSCIRIQQTLETIIRKDLDRFQNKWNFQP-PNIVLQNKIRKPLSVHQLHSGNLQTNSTNEFILEPVQS------PPSFYIKSPRKLKAFR-RLPMSVAQKTRMELCKKSTNSELKDLTYSFNSSYNLSNTDTLLNDNQKSEINFPLTTESTVTITPNQPPPTSSSTPYKVNSISQ	VCRNLFG-PVDHDELSRDMKAKLREISERDQQRWNFNFETNTPLDGNYEWEEAPVDKTPAFYRDCVQSDRTRVPATPVKQTPSADSVLPEPPRLDVMERLALPENSSTPSPVEVNQENRSDKLNSGKPTHRQVPCVRRKRTATTDNNTHITDFFVKRKRAADRKSNDVSGCHQSKSPIPVEQTP	7.62e-17	84.7
Smp_199050	Smp_199050	ref|XP_035521297.1|	XP_035521297	cyclin-dependent kinase inhibitor 1C [Morone saxatilis]	17.391	184	143	4	13	188	28	210	LCRRLFGEPVSCIRIQQTLETIIRKDLDRFQNKWNFQP-PNIVLQNKIRKPLSVHQLHSGNLQTNSTNEFILEPV-----QSPPSFYIKSPRKLKAFRR--LPMSVAQKTRMELCKKSTNSELKDLTYSFNSSYNLSNTDTLLNDNQKSEINFPLTTESTVTITPNQPPPTSSSTPYKVNSISQ	VCRNLFG-PVDHDELSRDMKTKLREISERDQQRWNFNFEANTPLKGDYEWEEVPVDNTPVFYQDSVQNDRTRVPATPVKQTPSADSALPETPRLDVLERLALPESSSTPSPVEVNQENRTDKLNSGKPAHRQVPCVRRKTTATTDNNSHITDFFAKRKRAADRKSNDMNACHHSKSPIPMEQTP	8.11e-17	84.7
Smp_199050	Smp_199050	ref|XP_051495268.1|	XP_051495268	cyclin-dependent kinase inhibitor 1 [Apus apus]	20.833	144	104	4	2	139	6	145	SVAAGITAPVHLCRRLFGEPVSCIRIQQTLETIIRKDLDRFQNKWNFQPPNIVLQNKIRKPLSVHQLHSGNLQTNSTNEFILEPV-QSPPSFYIKSPRKLKAFRRLPMSVAQKTRM-----ELCKKSTNSELKDLTYSFNSSYN	SRAGQTPCSSKVCRNLFG-PVDHQQLQNDLEDLLRQHLEEAQQRWNFDF---ETETPLEGPFTWERVFLAEQPAQEVHSLVRASASENRSSLVHKVPSMDHLDRICPEGSRQSSDVYRAGSPQGLKRGQTTLKDFYSSKRRIVH	8.13e-17	83.6
Smp_199050	Smp_199050	gb|KAK4809092.1|	KAK4809092	hypothetical protein QYF61_004028 [Mycteria americana]	18.571	140	102	4	2	136	147	279	SVAAGITAPVHLCRRLFGEPVSCIRIQQTLETIIRKDLDRFQNKWNFQPPNIVLQNKIRKPLSVHQLHSGNLQTNSTNEFILEPVQSPPSFYIKSPRKLKAFRRLPMSVAQKTRM-----ELCKKSTNSELKDLTYSFNS	SRAGQMPCSSKVCRNLFG-PVDHHQLQNDFEDLLRQHLEEAQQRWNFNF---ETETPLEGHFKWERVFLAEQLPQEGHSLVKVTGSESRSSLV---PKDHLGRICPEGSQQSSEVYRAGSPQSLKRGQTTIKDFYSSKRR	8.21e-17	86.1
Smp_199050	Smp_199050	ref|XP_047453317.1|	XP_047453317	cyclin-dependent kinase inhibitor 1C [Mugil cephalus]	18.478	184	141	5	13	188	28	210	LCRRLFGEPVSCIRIQQTLETIIRKDLDRFQNKWNFQP-PNIVLQNKIRKPLSVHQLHSGNLQTNSTNEFILEPVQSP---PSFYIKSP--RKLKAFRRL--PMSVAQKTRMELCKKSTNSELKDLTYSFNSSYNLSNTDTLLNDNQKSEINFPLTTESTVTITPNQPPPTSSSTPYKVNSISQ	VCRNLFG-PVDHDELSREMKAKMREMSERDQQRWNFNFETNTPLDGDYEWKTVTADETPVFYQDSVQDDRIRVPATPVKQHPSSDTDLPETPRLDVLERLAVPESSSTPCSGEVNQENRTDKLNSGKSTQRQVQCARRKRTATTDNNTHITDFFVKRKRPADRKSNDVSACHISKSPIPVEQTP	8.83e-17	84.7
Smp_199050	Smp_199050	ref|XP_064029839.1|	XP_064029839	cyclin-dependent kinase inhibitor 1 [Pogoniulus pusillus]	21.429	140	95	4	2	136	6	135	SVAAGITAPVHLCRRLFGEPVSCIRIQQTLETIIRKDLDRFQNKWNFQPPNIVLQNKIRKPLSVHQLHSGNLQTNSTNEFILEPVQSPPSFYIKSPRKLKAFRRLPMSVAQ-----KTRMELCKKSTNSELKDLTYSFNS	SRAGQMPCSSKVCRNLFG-PVDHQELLNDLQGMMRQHLEEAQQRWNFNF---ETETPLEGQFKWERVFQDEQEVHSLVSAISEDRSS------RVPPKDHPGRICPEGAEQSLGVYKAASPHGLKRGQATIKDFYSSKRR	9.58e-17	83.3
Smp_199050	Smp_199050	ref|XP_069019527.1|	XP_069019527	cyclin-dependent kinase inhibitor 1C [Embiotoca jacksoni]	15.761	184	146	4	13	188	28	210	LCRRLFGEPVSCIRIQQTLETIIRKDLDRFQNKWNFQP-PNIVLQNKIRKPLSVHQLHSGNLQTNSTNEFILEPVQS-----PPSFYIKSPRKLKAFRRL--PMSVAQKTRMELCKKSTNSELKDLTYSFNSSYNLSNTDTLLNDNQKSEINFPLTTESTVTITPNQPPPTSSSTPYKVNSISQ	VCRNLFG-PVDHDELNREVKAKLREISERDQQRWNFNFEANTPLDGDYEWEEVPVDNTPAFYQDSVQDERTRVPETPVKQKVSSDSAVPESPHMDVLERLAVPESSSTPSPVEVNQENRADKLNSGKPTHRQVPCVRRKRTDTTDNNTHITDFFVKRRRAADRISNETSSCHLPKSPIPVEQTP	1.05e-16	84.5
Smp_199050	Smp_199050	ref|XP_053099553.1|	XP_053099553	cyclin-dependent kinase inhibitor 1 isoform X2 [Hemicordylus capensis]	23.022	139	100	5	9	143	13	148	APVHLCRRLFGEPVSCIRIQQTLETIIRKDLDRFQNKWNFQP---PNIVLQNKIRKPLSVHQLHSGNLQTN-STNEFILEPVQSPPSFYIKSPRKLKAFRRLPMSVAQKTRMELCKKSTNSELKDLTYSFNSSYNLSNT	CSRKLCRNLFG-PVDHEQLQEDFQALMRAQLEEAQQRWNYDFETDTPLEGVYKWEKVSHVDVLPPQDLLSHPKENHCAGEKSLSSPVC-LKVHAKMDNPVQAGFE-ACKTDSTRGLKRKQTSIKDFYSSKRRTVPYKSN	1.08e-16	83
Smp_199050	Smp_199050	ref|XP_009696680.1|	XP_009696680	PREDICTED: cyclin-dependent kinase inhibitor 1-like [Cariama cristata]	21.277	141	102	3	2	137	6	142	SVAAGITAPVHLCRRLFGEPVSCIRIQQTLETIIRKDLDRFQNKWNFQPPNIVLQNKIRKPLSVHQLHSGNLQTNSTNEFILEPVQSPPSFYIKSPRKLKAFRRLPMSVAQ-----KTRMELCKKSTNSELKDLTYSFNSS	SRAGQMPCSSKVCRNLFG-PVDHHQLQNDFEDLLRQHLEEAQQRWNFNF---ETETPLEGHFKWERVFLAEPAQEVHSLVKATGSESRRSLVHSIPPKDHLGRICPEGSQQSSEVYKACSPQGLKRGQTTIKDFYSSKRRS	1.16e-16	83
Smp_199050	Smp_199050	gb|TKS73724.1|	TKS73724	Cyclin-dependent kinase inhibitor 1C [Collichthys lucidus]	16.848	184	144	4	13	188	28	210	LCRRLFGEPVSCIRIQQTLETIIRKDLDRFQNKWNFQP-PNIVLQNKIRKPLSVHQLHSGNLQTNSTNEFILEPVQS------PPSFYIKSPRKLKAFR-RLPMSVAQKTRMELCKKSTNSELKDLTYSFNSSYNLSNTDTLLNDNQKSEINFPLTTESTVTITPNQPPPTSSSTPYKVNSISQ	VCRNLFG-PVDHDELSREMKSKLREISERDQQRWNFNFEANTPLVGDYEWEEVPVDKTPVFYQDSVQNDRTRMPATPVKQTPTSDSVLPETPSMDVLERLVLPETSSTPSTVEVNQENRTDKLNSGKQAHRQVPCVRRKRTDTTDNNTHITDFFVKRKRAADRKTNEMSACHHSKSPIPVEQTP	1.28e-16	84.2
Smp_199050	Smp_199050	ref|XP_009890046.1|	XP_009890046	PREDICTED: cyclin-dependent kinase inhibitor 1 [Charadrius vociferus]	19.858	141	103	4	2	136	6	142	SVAAGITAPVHLCRRLFGEPVSCIRIQQTLETIIRKDLDRFQNKWNFQPPNIVLQNKIRKPLSVHQLHSGNLQTNSTNEFI-LEPVQSPPSFYIKSPRKLKAFRRLPMSVAQKTRM-----ELCKKSTNSELKDLTYSFNS	SKAGQMPCSSKVCRNLFG-PVDHHQLQNDFEDMLRQQLEEAQQRWNFNF---EAETPLEGQFKWERVFLAEQPPQEVHSLVKVTGSESRSSLVHKVSPKDHLGRICPEGSQQSSEVCRAGSPQNLKRGQTTIKDFYSSKRR	1.28e-16	83
Smp_199050	Smp_199050	ref|XP_010127815.1|	XP_010127815	PREDICTED: cyclin-dependent kinase inhibitor 1-like [Chlamydotis macqueenii]	20.979	143	103	4	2	138	6	144	SVAAGITAPVHLCRRLFGEPVSCIRIQQTLETIIRKDLDRFQNKWNFQPPNIVLQNKIRKPLSVHQLHSGNLQTNSTNEFILEP-VQSPPSFYIKSPRKLKAFRRLPMSVAQKTRM-----ELCKKSTNSELKDLTYSFNSSY	SRAGQMPCSSKVCRNLFG-PVDHCQLQNDLEDLLRQHLEEAQQRWNFNF---ETETPLEGHFKWERVFLAEQPPQEVHSLVKATSSESRSSLVHKVPTKDHLGRICPEGSQQNSEVYRVGSPQSLKRGQTTIKDFYSSKRRVV	1.35e-16	82.8
Smp_199050	Smp_199050	ref|XP_054251795.1|	XP_054251795	cyclin-dependent kinase inhibitor 1 [Indicator indicator]	20	140	101	4	2	136	6	139	SVAAGITAPVHLCRRLFGEPVSCIRIQQTLETIIRKDLDRFQNKWNFQPPNIVLQNKIRKPLSVHQLHSGNLQTNSTNEFILEPVQSPPSFYIKSPRKLKAFRRLPMSVAQ-----KTRMELCKKSTNSELKDLTYSFNS	SRAGQMPCSSKVCRNLFG-PVDHQELQNDLKDLMRQHLEEAQQRWNFNF---ETETPLDGQFKWERVFQGEQPTQEVHSLVSAISSENRS--SRVPPKDHPGRICPEGSQQSLGLYRAGAPQSLKRGQTTITDFYSSKRR	1.48e-16	82.8
Smp_199050	Smp_199050	ref|XP_054476690.1|	XP_054476690	cyclin-dependent kinase inhibitor 1C [Anoplopoma fimbria]	18.878	196	148	5	3	188	14	208	VAAGITAPVH----LCRRLFGEPVSCIRIQQTLETIIRKDLDRFQNKWNFQPP-NIVLQNKIRKPLSVHQLHSGNLQTNSTNEFILEPVQSPPSFYIKSP--RKLKAFRRLP---MSVAQKTRMELCKKSTNSELKDLTYSFNSSYNLSNTDTLLNDNQKSEINFPLTTESTVTITPNQPPPTSSSTPYKVNSISQ	LVARRTFPLHRRTAVCRNLFG-PVDHDDLNREMKDKMREISDRDQQRWNFNFEKNTPLVGDYEWEEVSVDTTPVFYQDSVQDDRSRVPVTQRPSSEPVLPEGPGVDVLERLAAPESSSAPPCAVEVNQENRTDKINSGSPAQRQVPCVRRKRTAGADNNTHITDFFVKRKRAADKKSNDMSGCHLSKSPIPLEQTP	1.59e-16	83.9
Smp_199050	Smp_199050	ref|XP_020651152.1|	XP_020651152	cyclin-dependent kinase inhibitor 1 isoform X1 [Pogona vitticeps]	25.185	135	93	5	8	138	46	176	TAPVHLCRRLFGEPVSCIRIQQTLETIIRKDLDRFQNKWNFQP---PNIVLQNKIRKPLSVHQLHSGNLQ-TNSTNEFILEPVQSPPSFYIKSPRKLKAFRRLPMSVAQKTRMELCKKSTNSELKDLTYSFNSSY	SCSRKLCRNLFG-PVDHEQLQKDFQSLMRVQLEEAQQKWNFDFETETPLEGNYKWEKVSHLNLLQSQDLLSPTKENSCAGEKRSSP--VHLKKLAKTESPVQVGLE-ACKTGSPRSLKRKQTSMKDFYSSKRRTV	1.66e-16	83.3
Smp_199050	Smp_199050	ref|XP_068459378.1|	XP_068459378	cyclin-dependent kinase inhibitor 1C-like [Clinocottus analis]	17.935	184	142	5	13	188	28	210	LCRRLFGEPVSCIRIQQTLETIIRKDLDRFQNKWNFQP-PNIVLQNKIRKPLSVHQLHSGNLQTNSTNEFIL----EPVQSPPSFYIKS-PRKLKAFRRL--PMSVAQKTRMELCKKSTNSELKDLTYSFNSSYNLSNTDTLLNDNQKSEINFPLTTESTVTITPNQPPPTSSSTPYKVNSISQ	VCRNLFG-PVDHDDLSREMKDKLREISERDQQRWNFNFEANTPLVGDYEWEEVPVDTTPGFYQDSVQNDRTRAADAAVKQTPPSDSAAPETPDMDVLERLVVPESSSAPCPAEVNQENRTDKLNSGRPAHRQVPCVRRKRSASTDNNMHITDFFVKRKRPADKKTNEMSACHHSKSPIPLEQTP	1.71e-16	83.9
Smp_199050	Smp_199050	ref|XP_030329265.1|	XP_030329265	cyclin-dependent kinase inhibitor 1 isoform X1 [Strigops habroptila]	19.149	141	104	4	2	136	69	205	SVAAGITAPVHLCRRLFGEPVSCIRIQQTLETIIRKDLDRFQNKWNFQPPNIVLQNKIRKPLSVHQLHSGNLQTNSTNEFILEP-VQSPPSFYIKSPRKLKAFRRLPMSVAQKTRM-----ELCKKSTNSELKDLTYSFNS	SKAGQIPCNSKVCRNLFG-PVDHQQLQHDFENLLKQNLEEAQQRWNFDF---ETETPLEGHFEWERVFLPEELPQEVHSLVKATSSKSRSSLVHRVPSNEHLGRICPEGSQQSSGVYRAGAPQSLKRGQTTIKDFYSSKRR	1.82e-16	83.9
Smp_199050	Smp_199050	ref|XP_035202747.1|	XP_035202747	cyclin-dependent kinase inhibitor 1 isoform X1 [Oxyura jamaicensis]	18.881	143	106	4	2	138	151	289	SVAAGITAPVHLCRRLFGEPVSCIRIQQTLETIIRKDLDRFQNKWNFQPPNIVLQNKIRKPLSVHQLHSGNLQTNSTNEFILEP-VQSPPSFYIKSPRKLKAFRRLPMSVAQ-----KTRMELCKKSTNSELKDLTYSFNSSY	SRAGQVPCSSKVCRNLFG-PVDHDQLQNDFEDLLRQHLEEAQHRWNFNF---ETETPLEGHFKWERILLAEQPSQEVLSLGKATSSESRSSLTHKVPSKDRLGGSHAEASQQSPEVGRAGSPQHLKRGQTTIKDFYSSKRRVV	1.93e-16	85.3
Smp_199050	Smp_199050	ref|XP_060629140.2|	XP_060629140	cyclin-dependent kinase inhibitor 1 [Anolis sagrei]	22.222	135	98	5	8	138	82	213	TAPVHLCRRLFGEPVSCIRIQQTLETIIRKDLDRFQNKWNFQP---PNIVLQNKIRKPLSVHQLHSGNLQTNST-NEFILEPVQSPPSFYIKSPRKLKAFRRLPMSVAQKTRMELCKKSTNSELKDLTYSFNSSY	SCSKKICRNLFGA-VDHEQLRKDFQILLRAQLEEAQQKWNFDFETETPLEGNYKWEKISHLHTLPSQDLKSHTKENTCTGEKSLNSP-VALKKPAKTDSLPQVGFE-ACTADSSRSLKRKQTSIKDFYNSKRRTI	2e-16	83.9
Smp_199050	Smp_199050	gb|OPJ89018.1|	OPJ89018	ras-related protein Rab-44 isoform B [Patagioenas fasciata monilis]	20.567	141	102	4	2	136	23	159	SVAAGITAPVHLCRRLFGEPVSCIRIQQTLETIIRKDLDRFQNKWNFQPPNIVLQNKIRKPLSVHQLHSGNLQTNSTNEFI-LEPVQSPPSFYIKSPRKLKAFRRLPMSVAQKT-----RMELCKKSTNSELKDLTYSFNS	SRARQLPCSSKVCRNLFG-PVDHDQLQNDFEDLLRQNLEEAQQRWNFDF---ETETPLEGHFKWERVFLDDQPPQEVHSLVKITGGESRSSLVHKVSPKGRLGRICPEESQQSSEIHRAGSPKSLKRGQSTIKDFYSSKRR	2.13e-16	88.4
Smp_199050	Smp_199050	ref|XP_009562616.2|	XP_009562616	cyclin-dependent kinase inhibitor 1 isoform X1 [Cuculus canorus]	19.858	141	103	4	2	136	28	164	SVAAGITAPVHLCRRLFGEPVSCIRIQQTLETIIRKDLDRFQNKWNFQPPNIVLQNKIRKPLSVHQLHSGNLQTNSTNEFILEP-VQSPPSFYIKSPRKLKAFRRLPMSVAQKTRM-----ELCKKSTNSELKDLTYSFNS	SRTEQIPCSSKVCRNLFG-PVDHHQLQNDFEDLLRQQLEEAQQRWNFDF---ETETPLEGHFKWERVFLAEQPPQEVHSLVKATGSKSRSSLVHKVSPKDCPGRICPEESQQSSEVYRAGSPRSLKRGQTTIKDFYSSKRR	2.34e-16	82.8
Smp_199050	Smp_199050	ref|XP_009567527.2|	XP_009567527	cyclin-dependent kinase inhibitor 1 [Cuculus canorus]	20.946	148	104	4	10	149	21	163	PVHLCRRLFGEPVSCIRIQQTLETIIRKDLDRFQNKWNFQPPNIVLQNKIRKPLSVHQLHSGNLQTNSTNEFILEPVQSPPSFYIKSPRK-LKAFRRLPMSVAQKT-------RMELCKKSTNSELKDLTYSFNSSYNLSNTDTLLND	STHACRNLFG-PIDHEQLRQDFQHMLQNSIEGAQQKWNFDF----LQDTPLEGLLQWEELEGHKVPTFYHTCVVEDAQTPLQRLNLPLGKGDKSHRFDQMTENPKTSKRAGGKKISEGKKRRETSLTDYWAKKRVKTNMQAAAKKTTS	2.79e-16	82.2
Smp_199050	Smp_199050	ref|XP_029379278.1|	XP_029379278	cyclin-dependent kinase inhibitor 1C-like [Echeneis naucrates]	18.09	199	149	6	3	188	14	211	VAAGITAPVH----LCRRLFGEPVSCIRIQQTLETIIRKDLDRFQNKWNFQP-PNIVLQNKIRKPLSVHQLHSGNLQTNSTNEFILEPVQSP---PSFYIKSP--RKLKAFRRLPM---SVAQKTRMELCKKSTNSELKDLTYSFNSSYNLSNTDTLLNDNQKSEINFPLTTESTVTITPNQPPPTSSSTPYKVNSISQ	LVARRTFPLHKRTSVCRNLFG-PVDHDEVSQEMKAKMREISERDQQRWNFDFETNTPLDGDYKWEEVSVDKTPAFYQDSVQDGRTRVPATPVKQKPTADSPVPEAPRMDVLERLAVPESSGGVPCQLEVNQENRKDKLNSGKPSHRQVRCVGRKRTAAADNNTHITDFFAKRKRAADRYSNDLSACHLSKSPIPVEQTP	3.16e-16	83.3
Smp_199050	Smp_199050	gb|KAF1387000.1|	KAF1387000	hypothetical protein PFLUV_G00100700 [Perca fluviatilis]	19.565	184	134	7	3	173	14	196	VAAGITAPVH----LCRRLFGEPVSCIRIQQTLETIIRKDLDRFQNKWNFQP-PNIVLQNKIRKPLSVHQLHSGNLQTNSTNEFIL---EPVQSPPSFYIKSP--RKLKAFRRL--PMSVAQKTRMELCKKSTNSELKDLTYSFNSSYNLSNTDTLLNDNQK-SEINFPLTTESTVTITPNQPP	LVARRTFPLHRRTGVCRNLFG-PVDHDELNREMKAKLREISERDQQRWNFNFEANTPVDGDYEWEEVPVDKTPVFYQDSVQNGRTRLPETPIKQRPSSDSVLPETPDMDVLERLSVPESSSTPCPVEVNQENRTDKLNSGKQAHKQVPCVRRKRTATTDNNNTHITDFFVKRKRAADKKSNDDP	3.32e-16	83
Smp_199050	Smp_199050	ref|XP_064328377.1|	XP_064328377	cyclin-dependent kinase inhibitor 1 [Phalacrocorax carbo]	21.986	141	100	4	2	136	6	142	SVAAGITAPVHLCRRLFGEPVSCIRIQQTLETIIRKDLDRFQNKWNFQPPNIVLQNKIRKPLSVHQLHSGNLQTNSTNEF-ILEPVQSPPSFYIKSPRKLKAFRRLPM-----SVAQKTRMELCKKSTNSELKDLTYSFNS	STARQVPCSSKVCRNLFG-PVDHHQLQNDVEDLLRQHLEEAQQRWNFNF---ETETPLEGQFKWERVFPDEQLTQEVHSLAKVTGSESRSSLAHKVPPKDHLGRICPEGSQQSSVVCRPGSPQSLKRGQTTIKDFYSSKRR	3.36e-16	81.9
Smp_199050	Smp_199050	ref|XP_042268107.1|	XP_042268107	cyclin-dependent kinase inhibitor 1C-like [Thunnus maccoyii]	16.304	184	145	4	13	188	28	210	LCRRLFGEPVSCIRIQQTLETIIRKDLDRFQNKWNFQP-PNIVLQNKIRKPLSVHQLHSGNLQTNSTNEFILEPV-----QSPPSFYIKSPRKLKAFRRL--PMSVAQKTRMELCKKSTNSELKDLTYSFNSSYNLSNTDTLLNDNQKSEINFPLTTESTVTITPNQPPPTSSSTPYKVNSISQ	VCRNLFG-PVDHDELSQEMKAKLREISERDQQRWNFNFEANTPLDGDYKWEEVPVDKTPAFYQDSAQNGRTRVPATPVKQRPSSDSAAPETPHMDVLERLVVPESSSTPCPVEVNQENRTDKLNSGNQTQRQVPCVRRKRSATTDNNTHITDFFVKRKRAADRKSNDMNACHHSKSPIKVEQTP	3.74e-16	83
Smp_199050	Smp_199050	ref|XP_029952923.1|	XP_029952923	cyclin-dependent kinase inhibitor 1C-like [Salarias fasciatus]	16.484	182	145	3	13	188	28	208	LCRRLFGEPVSCIRIQQTLETIIRKDLDRFQNKWNFQP-PNIVLQNKIRKPLSVHQLHSGNLQTNSTNEFILEPVQSPPSFYIKSP-----RKLKAFRRLPMSVAQKTRMELCKKSTNSELKDLTYSFNSSYNLSNTDTLLNDNQKSEINFPLTTESTVTITPNQPPPTSSSTPYKVNSISQ	VCRNLFG-PVDHDELNREMKAKMREISERDQQRWNFNFEANTPLDGDYEWEEVPVDKSPAFYHDSLENGRSRVPAAPVKQRPSSDPAVAETPSMDVLERLAVPESSSTPCPVEINQENRTDKLNSGKHRQVPCVRRKRTATTDNNTHITDFFVKRKRGADIKTNEMSSCHLSKSPIPVEQTP	4.69e-16	82.8
Smp_199050	Smp_199050	ref|XP_009931391.1|	XP_009931391	PREDICTED: cyclin-dependent kinase inhibitor 1 [Opisthocomus hoazin]	19.149	141	104	4	2	136	6	142	SVAAGITAPVHLCRRLFGEPVSCIRIQQTLETIIRKDLDRFQNKWNFQPPNIVLQNKIRKPLSVHQLHSGNLQTNSTNEF-ILEPVQSPPSFYIKSPRKLKAFRRLPMSVAQKTRMEL-----CKKSTNSELKDLTYSFNS	SRAGQMPCSSKVCRNLFG-PVDHHQLQNDFEDLLRQHLEEAQQRWNFNF---ETETPLEGQFKWERVFLAEQPPQDVHSLAEATSSESRSSLVHKVPSTDRLGTICPKGSQQSSEVYRAGSLQSLKRGQTTIKDFYSSKRR	4.77e-16	81.4
Smp_199050	Smp_199050	ref|XP_056367529.1|	XP_056367529	cyclin-dependent kinase inhibitor 1 isoform X1 [Oenanthe melanoleuca]	19.565	138	104	4	2	136	52	185	SVAAGITAPVHLCRRLFGEPVSCIRIQQTLETIIRKDLDRFQNKWNFQPPNIVLQNKIRKPLSVHQLHSGNLQTNSTNEFILEPVQSP--PSFYIKSPRKLKAFRRLPMSV-AQKTRMELCKKSTNSELKDLTYSFNS	SRAGQTPCSSKVCRNLFG-PVDHEQLQHDFEDKIRQQLEEAQQRWNFNF---ETETPLEGPFKWERILEAEQPPQEVHSLVRAVISSDSRSSLAHRVPPGRVCLEGSEQSSKVYKAGSLQSLKRGQTTIKDFYSAKRR	4.9e-16	82.2
Smp_199050	Smp_199050	ref|XP_030283024.1|	XP_030283024	cyclin-dependent kinase inhibitor 1B-like [Sparus aurata]	17.935	184	142	4	13	188	28	210	LCRRLFGEPVSCIRIQQTLETIIRKDLDRFQNKWNFQP-PNIVLQNKIRKPLSVHQLHSGNLQTNSTNEFILEPVQS------PPSFYIKSPRKLKAFR-RLPMSVAQKTRMELCKKSTNSELKDLTYSFNSSYNLSNTDTLLNDNQKSEINFPLTTESTVTITPNQPPPTSSSTPYKVNSISQ	VCRNLFG-PVDHEELSRDMNTKLREISERDQQRWNFNFETNTPLDGDYEWEEVPVEKSPVLYQDSVQNDRTSVPATPVKQTPSPASALPETPRMDVQERLALPESSSTPSPVEVNQENRTDKLNSGKHAHKQVPCVKRRRAATTDNNTVITDFFVKRKRAADRKSLDVSACHQSKSPIPVELTP	5.09e-16	82.8
Smp_199050	Smp_199050	ref|XP_066839254.1|	XP_066839254	cyclin-dependent kinase inhibitor 1 isoform X1 [Anser cygnoides]	18.75	144	107	4	2	139	48	187	SVAAGITAPVHLCRRLFGEPVSCIRIQQTLETIIRKDLDRFQNKWNFQPPNIVLQNKIRKPLSVHQLHSGNLQTNSTNEFILEP-VQSPPSFYIKSPRKLKAFRRLPMSVAQKTRM-----ELCKKSTNSELKDLTYSFNSSYN	SRAGQVPCSSKVCRNLFG-PVDHDQLQNDFEDLLRQHLEEAQHRWNFNF---ETETPLEGHFKWERVLLAEQPSQEVLSLGKATSSESRSSLAHKVPSKDRLGGSHAEASQQSSEVGRAGSPQHLKRGQTSIKDFYSSKRRVVH	5.4e-16	82.2
Smp_199050	Smp_199050	ref|XP_005059450.1|	XP_005059450	PREDICTED: cyclin-dependent kinase inhibitor 1 [Ficedula albicollis]	20.29	138	103	4	2	136	6	139	SVAAGITAPVHLCRRLFGEPVSCIRIQQTLETIIRKDLDRFQNKWNFQPPNIVLQNKIRKPLSVHQLHSGNLQTNSTNEFILEPVQSP--PSFYIKSPRKLKAFRRLPMSV-AQKTRMELCKKSTNSELKDLTYSFNS	SRAGQTPCSSKVCRNLFG-PVDHEQLQHDFEDKIRQQLEEAQQRWNFNF---ETETPLEGPFKWERVLEAERPPQEVHSLVRAVVSSDSRSSLVHRVPPGRICPEESEQSSKVYKAGSLQSLKRGQTTIKDFYSAKRR	6.01e-16	81.1
Smp_199050	Smp_199050	ref|XP_041650812.1|	XP_041650812	cyclin-dependent kinase inhibitor 1C-like [Cheilinus undulatus]	17.297	185	143	4	13	188	28	211	LCRRLFGEPVSCIRIQQTLETIIRKDLDRFQNKWNFQP-PNIVLQNKIRKPLSVHQLHSGNLQTNSTNEFILEPVQS------PPSFYIKSPRKLKAFRR--LPMSVAQKTRMELCKKSTNSELKDLTYSFNSSYNLSNTDTLLNDNQKSEINFPLTTESTVTITPNQPPPTSSSTPYKVNSISQ	VCRNLFG-PVDHDELSREMKAKLREISERDQQRWNFNFETNTPLDGDYAWEEVSVDKTPVFYQDSVQQERTRVPATPVKQAPTPSDCAPTEPPRMDVMERLALPESSSPPCPTEINQENRTDKLNSGKTHRRLVPCVRRKRTASADNNTHITDFFVKRKKTAERKSIDMGACHLSKSPIPVEQTP	6.08e-16	82.5
Smp_199050	Smp_199050	ref|XP_031139166.1|	XP_031139166	cyclin-dependent kinase inhibitor 1C-like [Sander lucioperca]	18.09	199	148	6	3	188	14	210	VAAGITAPVH----LCRRLFGEPVSCIRIQQTLETIIRKDLDRFQNKWNFQP-PNIVLQNKIRKPLSVHQLHSGNLQTNSTNEFILEPVQS------PPSFYIKSPRKLKAFRRL--PMSVAQKTRMELCKKSTNSELKDLTYSFNSSYNLSNTDTLLNDNQKSEINFPLTTESTVTITPNQPPPTSSSTPYKVNSISQ	LVARRTFPVHRRTSVCRNLFG-PVDHDELNREMKAKLREISERDQQRWNFNFEDNTPVDGDYEWEEVPVDKTPVFYQDSVQNGRTRVPETPIKQRPFSDSVQPETP-DMDVLERLSVPESSSTFCPVEVNQENRTDKLNSGKQAHKQVPCVRRKRTATTDNNTHITDFFVKRKRAADKKSNDVSACHHSKSPIPLEQTP	6.12e-16	82.5
Smp_199050	Smp_199050	dbj|GAB0199929.1|	GAB0199929	cyclin-dependent kinase inhibitor 1 [Grus japonensis]	19.149	141	104	4	2	136	117	253	SVAAGITAPVHLCRRLFGEPVSCIRIQQTLETIIRKDLDRFQNKWNFQPPNIVLQNKIRKPLSVHQLHSGNLQTNSTNEFI-LEPVQSPPSFYIKSPRKLKAFRRLPMSVAQ-----KTRMELCKKSTNSELKDLTYSFNS	SRARQVPCSSKVCRNLFG-PVDHHQLQNDSEKLLKQHLEEAQQRWNFNF---ETETPLEGQFKWERVFLAEQLPQEVHNLVKVTSSESRSSLVRKVSPKDCLGRICPEGSQQSLEVYRAGSPQSLKRGQTTIKDFYSSKRK	6.57e-16	83.3
Smp_199050	Smp_199050	ref|XP_065505670.1|	XP_065505670	cyclin-dependent kinase inhibitor 1 [Caloenas nicobarica]	20.567	141	102	4	2	136	6	142	SVAAGITAPVHLCRRLFGEPVSCIRIQQTLETIIRKDLDRFQNKWNFQPPNIVLQNKIRKPLSVHQLHSGNLQTNSTNEFI-LEPVQSPPSFYIKSPRKLKAFRRLPMSVAQKTRMEL-----CKKSTNSELKDLTYSFNS	SRARQVPCSSKVCRNLFG-PVDHDQLQNDFEDFLRQNLEEAQQRWNFNF---ETGTPLEGHFEWERVFLDDQPPQEIHSLVKITGSESRSSLVHKVSPKDRLGRICPEESQQSSEIHRAGSLKSLKRGQSTIKDFYSSKRR	7.37e-16	81.1
Smp_199050	Smp_199050	ref|XP_023147417.1|	XP_023147417	cyclin-dependent kinase inhibitor 1C-like [Amphiprion ocellaris]	17.838	185	142	5	13	188	28	211	LCRRLFGEPVSCIRIQQTLETIIRKDLDRFQNKWNFQP-PNIVLQNKIRKPLSVHQLHSGNLQTNSTNEFILEPVQSP---PSFYIKSP---RKLKAFRRL--PMSVAQKTRMELCKKSTNSELKDLTYSFNSSYNLSNTDTLLNDNQKSEINFPLTTESTVTITPNQPPPTSSSTPYKVNSISQ	VCRNLFG-PVDHEELSREMKSKLREISERDQQRWNFNFEANTPLEGDYKWEEVPVDKTPVFYQDSVQDDRTRVPATPVKQKPSSESTLPSETPRLDVLERLAAPESSSTPCPVEVNQENRTDKLNSGKPAHRQVPCVRHKRTATTDNNTHIPDFFVKRKRAADRKLNDMSACHHSKSPIPVEQTP	7.84e-16	82.2
Smp_199050	Smp_199050	ref|XP_068275322.1|	XP_068275322	cyclin-dependent kinase inhibitor 1 [Nyctibius grandis]	20.567	141	102	4	2	136	7	143	SVAAGITAPVHLCRRLFGEPVSCIRIQQTLETIIRKDLDRFQNKWNFQPPNIVLQNKIRKPLSVHQLHSGNLQTNSTNEFI-LEPVQSPPSFYIKSPRKLKAFRRLPMSVAQKTRMEL-----CKKSTNSELKDLTYSFNS	SRARQMQCSSKVCRSLFG-PVDHQELQNDFEDLMRQHLEEAQQRWNFNF---ETETPLEGHFKWERVSLDEPPSQEVHSLVKVTGSESRSSFVHKVPSKDHIGRICTEGSQQSSEVYRAGSLQSLKRGQTTIKDFYSSKRR	8.76e-16	80.8
Smp_199050	Smp_199050	ref|XP_020479772.1|	XP_020479772	cyclin-dependent kinase inhibitor 1C-like [Monopterus albus]	18.812	202	147	5	3	188	14	214	VAAGITAPVH----LCRRLFGEPVSCIRIQQTLETIIRKDLDRFQNKWNFQP-PNIVLQNKIRKPLSVHQLHSGNLQTNSTNEFILEPVQSP------PSFYIKSPR-----KLKAFRRLPMSVAQKTRMELCKKSTNSELKDLTYSFNSSYNLSNTDTLLNDNQKSEINFPLTTESTVTITPNQPPPTSSSTPYKVNSISQ	LAARRTFPLHTRTSVCRNLFG-PVDHDELSREMKAKMREISERDQQRWNFNFEANTPLVGDYEWEAVPVDKSPVFYQDSIQNDRTRVPATSAKQKPTTDSVLPETPRMDVLERLAVPESSSSSSSSPCPVELNQENRTDKLNSGSATQRQLSCVRRKRTATTDNNTRITDFFVKRKKAADRKTNDMSACHLSKSPIPVEQTP	9.39e-16	81.9
Smp_199050	Smp_199050	gb|OPJ89017.1|	OPJ89017	ras-related protein Rab-44 isoform A [Patagioenas fasciata monilis]	20.567	141	102	4	2	136	23	159	SVAAGITAPVHLCRRLFGEPVSCIRIQQTLETIIRKDLDRFQNKWNFQPPNIVLQNKIRKPLSVHQLHSGNLQTNSTNEFI-LEPVQSPPSFYIKSPRKLKAFRRLPMSVAQKT-----RMELCKKSTNSELKDLTYSFNS	SRARQLPCSSKVCRNLFG-PVDHDQLQNDFEDLLRQNLEEAQQRWNFDF---ETETPLEGHFKWERVFLDDQPPQEVHSLVKITGGESRSSLVHKVSPKGRLGRICPEESQQSSEIHRAGSPKSLKRGQSTIKDFYSSKRR	1.05e-15	80.8
Smp_199050	Smp_199050	ref|XP_029290360.1|	XP_029290360	cyclin-dependent kinase inhibitor 1C-like [Cottoperca gobio]	17.391	184	143	4	13	188	28	210	LCRRLFGEPVSCIRIQQTLETIIRKDLDRFQNKWNFQP-PNIVLQNKIRKPLSVHQLHSGNLQTNSTNEFIL-----EPVQSPPSFYIKSPRKLKAFRRL--PMSVAQKTRMELCKKSTNSELKDLTYSFNSSYNLSNTDTLLNDNQKSEINFPLTTESTVTITPNQPPPTSSSTPYKVNSISQ	VCRNLFG-PVDHDELNGEMKTKLREISERDQQRWNFNFEANAPLDGDYEWEEVPVDKTPVFYQSSVQNGRTRVSETPVKQRSSSESVLPETPDMDVLERLAVPESSSTPCPVELNQENRTDKLNSGKPAHRQVPCVRRKRTATTDNNTHITDFFVKRKRAADKKSNDMSACHHSKSPISVEQTP	1.12e-15	81.6
Smp_199050	Smp_199050	ref|XP_044050159.1|	XP_044050159	cyclin-dependent kinase inhibitor 1C-like [Siniperca chuatsi]	17.935	184	142	4	13	188	28	210	LCRRLFGEPVSCIRIQQTLETIIRKDLDRFQNKWNFQP-PNIVLQNKIRKPLSVHQLHSGNLQTNSTNEFILEPVQS------PPSFYIKSPRKLKAFR-RLPMSVAQKTRMELCKKSTNSELKDLTYSFNSSYNLSNTDTLLNDNQKSEINFPLTTESTVTITPNQPPPTSSSTPYKVNSISQ	VCRNLFG-PVDHDELSREMKTKMREISERDQQRWNFNFEANTPLDGDYKWEEVPMDKTPVFYQDSVQNDRTRVPATPVKQMPTSDSALLESPLMDVLERLALPESSSTPSPAEVNQENRTDKLNSGKPPHRQVPCVRRKRTATTDNNTHITDFFVKRKRAAERKSSDMSACHHSKSPIPLEQTP	1.16e-15	81.6
Smp_199050	Smp_199050	ref|XP_003220403.1|	XP_003220403	cyclin-dependent kinase inhibitor 1 [Anolis carolinensis]	23.704	135	96	5	8	138	12	143	TAPVHLCRRLFGEPVSCIRIQQTLETIIRKDLDRFQNKWNFQP---PNIVLQNKIRKPLSVHQLHSGNLQTNST-NEFILEPVQSPPSFYIKSPRKLKAFRRLPMSVAQKTRMELCKKSTNSELKDLTYSFNSSY	SCSRKICRNLFGA-VDHEQLQKDFQTLLRAQLEEAQQKWNFDFETETPLEGNYKWEKVSHLHTLPSQDLKSHTKENTCTGEKSMNSP-VALKKPAKTDSLAQIGFE-ACTAGSSRTSKRKQTSIKDFYSSKRRTI	1.19e-15	80.5
Smp_199050	Smp_199050	ref|XP_009999698.1|	XP_009999698	PREDICTED: cyclin-dependent kinase inhibitor 1 [Chaetura pelagica]	20.979	143	103	4	2	139	6	143	SVAAGITAPVHLCRRLFGEPVSCIRIQQTLETIIRKDLDRFQNKWNFQPPNIVLQNKIRKPLSVHQLHSGNLQTNSTNEFILEPVQSPPSFYIKSPRKLKAFRRLPMSVAQKTRM-----ELCKKSTNSELKDLTYSFNSSYN	SRAGQTPCSSKVCRNLFG-PVDHQQLQDDLEDLLRQELEEAQQRWNFDFQK---ETPLEGPFVWERVFLAEQPARELHSLVRA-SENRSSLVHKVPSMDHLDRICPEGSQQSSNVYRAGSPQSLKRGQSTLTDFYSSKRRIVH	1.27e-15	80.5
Smp_199050	Smp_199050	gb|KAG7230900.1|	KAG7230900	hypothetical protein INR49_024928 [Caranx melampygus]	18.478	184	141	5	13	188	28	210	LCRRLFGEPVSCIRIQQTLETIIRKDLDRFQNKWNFQP-PNIVLQNKIRKPLSVHQLHSGNLQTNSTNEFIL---EPVQSPPSFYIKSP--RKLKAFRRL--PMSVAQKTRMELCKKSTNSELKDLTYSFNSSYNLSNTDTLLNDNQKSEINFPLTTESTVTITPNQPPPTSSSTPYKVNSISQ	VCRNLFG-PVDHDELSREMKAKMREISERDQQKWNFNFEANTPLDGDYEWEEVPVDKTPAFYQDSVQNGRTRVPETPVKQKPSTDSSLPETPRMDVLERLAVPESSGTPSQVEVNQENRTDKLNSGKQTHRPVPCVRRKRTAAPENNTQITDFFVKRKRAADKKPTDVSSCHLSKSPIPVEQTP	1.33e-15	81.6
Smp_199050	Smp_199050	ref|XP_037308262.1|	XP_037308262	cyclin-dependent kinase inhibitor 1C [Pungitius pungitius]	16.667	198	151	6	3	187	14	210	VAAGITAPVH----LCRRLFGEPVSCIRIQQTLETIIRKDLDRFQNKWNFQP-PNIVLQNKIRKPLSVHQLHSGNLQTNSTNEFIL-----EPVQSPPSFYIKSPRKLKAFRRL--PMSVAQKTRMELCKKSTNSELKDLTYSFNSSYNLSNTDTLLNDNQK-SEINFPLTTESTVTITPNQPPPTSSSTPYKVNSIS	LVARRTFPLHRRTTVCRNLFG-PVDHEELSREMKDKMREISERDQQRWNFNFEANTPLVGDYEWEEVPVDTTPVFYQDSVQNGRSRVAETPVTRRPSADSALPEAPDMDVLERLAVPESSGAPCPGEVNQENRADKLNSGRPAHRQAPCVRRKRTAATDNNNTHITDFFVKRKRAADKKSNDTSACHQSPIPVEQTPR	1.46e-15	81.4
Smp_199050	Smp_199050	ref|XP_033490350.1|	XP_033490350	cyclin-dependent kinase inhibitor 1C-like [Epinephelus lanceolatus]	15.761	184	146	4	13	188	28	210	LCRRLFGEPVSCIRIQQTLETIIRKDLDRFQNKWNFQP-PNIVLQNKIRKPLSVHQLHSGNLQTNSTNEFILEPV-----QSPPSFYIKSPRKLKAFRRL--PMSVAQKTRMELCKKSTNSELKDLTYSFNSSYNLSNTDTLLNDNQKSEINFPLTTESTVTITPNQPPPTSSSTPYKVNSISQ	VCRNLFG-PVDHEELSQEMKSKLREISERDQQRWNFNFETNTPLGGDYEWEEVPVDTTPVFYQDSVQNGRTRVPETPVKQRPSTDSVLPDTPDMDVLERLVVPESSSTPCPVEVNQENRTDKLNSGKPAHRQVPCVRRKRTDTSNNNTHITDYFVKRRRAADKKSNDMSACHLSKSPIPVEQTP	1.53e-15	81.4
Smp_199050	Smp_199050	ref|XP_050182782.1|	XP_050182782	cyclin-dependent kinase inhibitor 1 [Myiozetetes cayanensis]	19.718	142	103	4	2	136	6	143	SVAAGITAPVHLCRRLFGEPVSCIRIQQTLETIIRKDLDRFQNKWNFQPPNIVLQNKIRKPLSVHQLHSGNLQTNSTNEFIL--EPVQSPPSFYIKSPRKLKAFRRLPMSVAQ-----KTRMELCKKSTNSELKDLTYSFNS	SRAGQTPCSSKVCRNLFG-PVDHEQLQNEFEDKLRQQLEEARQRWNFDF---ETETPLEGPFKWERILLAEQPPQGAHSLVRAVSSSDSRSSLVCKVPSRSCVGRIRPEESQQSSEVYKAGSTQGLKRGQTTIKDFYSAKRR	1.68e-15	80
Smp_199050	Smp_199050	ref|XP_068595638.1|	XP_068595638	cyclin-dependent kinase inhibitor 1C-like [Brachionichthys hirsutus]	16.111	180	142	4	11	188	26	198	VHLCRRLFGEPVSCIRIQQTLETIIRKDLDRFQNKWNFQP-PNIVLQNKIRKPLSVHQLHSGNLQTNSTNEFILEPVQSPPSFYIKSPRKLKAFRRLPMSVAQKTRMELCKKSTNSELKDLTYSFNSS-YNLSNTDTLLNDNQKSEINFPLTTESTVTITPNQPPPTSSSTPYKVNSISQ	TGVCRNLFG-PVDHDELSRETKAKLREISESDQQRWNFNFEANTPLVGNYAWEEASVDATPAFYRDSALGDRTGTPVAPA------QDSVLLERLALPESSSAPAPVELNQENRSGKLNAGTRSQRAQGACVRRKRADTTDTNTHISDFFVKRRRAADRKSNDTSGYCRSGSPVPLEQTP	1.7e-15	81.1
Smp_199050	Smp_199050	ref|XP_010163961.1|	XP_010163961	cyclin-dependent kinase inhibitor 1 [Antrostomus carolinensis]	19.444	144	106	4	2	139	6	145	SVAAGITAPVHLCRRLFGEPVSCIRIQQTLETIIRKDLDRFQNKWNFQPPNIVLQNKIRKPLSVHQLHSGNLQTNSTNEFILEP-VQSPPSFYIKSPRKLKAFRRLPMSVAQKTRMEL-----CKKSTNSELKDLTYSFNSSYN	SRAGQMPCSSKVCRNLFG-PVDHHQLQNDFEDLLRQHLEEAQQRWNFNF---ETETPLEGDFKWERVFLAEQLPQEVHSLVKATSSESRSSLVHKVPSKDHLGRICPEVSQESSEIHRAGSSHSLKRGQPTIKDFYSSKRRIVH	1.82e-15	80
Smp_199050	Smp_199050	ref|XP_014803905.1|	XP_014803905	PREDICTED: cyclin-dependent kinase inhibitor 1 [Calidris pugnax]	17.857	140	104	4	2	136	6	139	SVAAGITAPVHLCRRLFGEPVSCIRIQQTLETIIRKDLDRFQNKWNFQPPNIVLQNKIRKPLSVHQLHSGNLQTNSTNEFILEPVQSPPSFYIKSPRKLKAFRRLPMSVAQKTRM-----ELCKKSTNSELKDLTYSFNS	SRAGQMPCSSKVCRNLFG-PVDHQQLQNDYEDMLRQQLEEAQQRWNFNF---ETETPLEGQFKWERVFLTEQPSQEVHSLVKVTGSESRTSLVSPKDHL--GRICPEGSQQSSEVYRAGSPRSLKRGQPTIKDFYSSKRR	1.97e-15	80
Smp_199050	Smp_199050	ref|XP_052554385.1|	XP_052554385	cyclin-dependent kinase inhibitor 1 isoform X1 [Tympanuchus pallidicinctus]	18.621	145	107	4	2	139	61	201	SVAAGITAPVHLCRRLFGEPVSCIRIQQTLETIIRKDLDRFQNKWNFQPPNIVLQNKIRKPLSVHQLHSGNLQTNSTNEFILEPVQSP--PSFYIKSPRKLKAFRRLPMSVAQKTRM-----ELCKKSTNSELKDLTYSFNSSYN	SRAGPMPCSSKVCRNLFG-PVDHEQIQNDFEELLRQQLEEAQRRWNFNF---ETETPLEGHFKWERVLLAEQPSRGGFSLAKATSGGDHGSSAPHRVPPKDAAGGAHHGAAQQSSELARVGSPQRLKRGQTTVKDFYSSKRRVVH	1.98e-15	81.1
Smp_199050	Smp_199050	ref|XP_061488431.1|	XP_061488431	cyclin-dependent kinase inhibitor 1 [Rhineura floridana]	24.444	135	95	4	8	138	12	143	TAPVHLCRRLFGEPVSCIRIQQTLETIIRKDLDRFQNKWNFQP---PNIVLQNKIRKPLSVHQLHSGNLQTNS-TNEFILEPVQSPPSFYIKSPRKLKAFRRLPMSVAQKTRMELCKKSTNSELKDLTYSFNSSY	SCSRKLCRNLFG-PVNHEELQKDFQSLMRAQLEEAQQKWNFDFEAETPLEGNYKWEKVSHLNMLPSQDLLSHTKQNSCADEKSLSSPVLLKMHTKTERPTQEGFE--ACKTSSPRCSKRKQTSIKDFYSSKRRTI	2.01e-15	79.7
Smp_199050	Smp_199050	ref|XP_010007908.1|	XP_010007908	PREDICTED: cyclin-dependent kinase inhibitor 1-like [Nestor notabilis]	19.149	141	104	4	2	136	6	142	SVAAGITAPVHLCRRLFGEPVSCIRIQQTLETIIRKDLDRFQNKWNFQPPNIVLQNKIRKPLSVHQLHSGNLQTNSTNEFILEP-VQSPPSFYIKSPRKLKAFRRLPMSVAQKTRM-----ELCKKSTNSELKDLTYSFNS	SKAGQMPCNSKVCRNLFG-PVDHQQLQHDFENLLKQNLEEAQQRWNFDF---ETETPLEGQFQWERVFLPEELPQEVHSLVKATSSKSRSSLVHKVPSNEYLGRICPEGSQQSSGVYRAGAPQSLKRGQTTIKDFYSSKRR	3.34e-15	79.1
Smp_199050	Smp_199050	ref|XP_053943921.1|	XP_053943921	cyclin-dependent kinase inhibitor 1 isoform X2 [Cuculus canorus]	19.858	141	103	4	2	136	6	142	SVAAGITAPVHLCRRLFGEPVSCIRIQQTLETIIRKDLDRFQNKWNFQPPNIVLQNKIRKPLSVHQLHSGNLQTNSTNEFILEP-VQSPPSFYIKSPRKLKAFRRLPMSVAQKTRM-----ELCKKSTNSELKDLTYSFNS	SRTEQIPCSSKVCRNLFG-PVDHHQLQNDFEDLLRQQLEEAQQRWNFDF---ETETPLEGHFKWERVFLAEQPPQEVHSLVKATGSKSRSSLVHKVSPKDCPGRICPEESQQSSEVYRAGSPRSLKRGQTTIKDFYSSKRR	3.93e-15	79.1
Smp_199050	Smp_199050	ref|XP_031724714.1|	XP_031724714	cyclin-dependent kinase inhibitor 1C-like [Anarrhichthys ocellatus]	17.838	185	142	6	13	188	28	211	LCRRLFGEPVSCIRIQQTLETIIRKDLDRFQNKWNFQP-PNIVLQNKIRKPLSVHQLHSGNLQTNSTNEFIL---EPVQSPPSFYIKSP--RKLKAFRR--LPMSVAQKTRMELCKKSTNSELKDLTYSFNSSYNLSNTDTLLNDNQK-SEINFPLTTESTVTITPNQPPPTSSSTPYKVNSISQ	VCRNLFG-PVDHDELSREMKDKQREISERDQQRWNFNFEANTPLVGDYEWEEVPVDTTPVFYQDSVQNGRTRVAETPVKQRPSSDSVLPETPDMDVLERWAVPESSGAPCPVEVNQENRTDKLNSGRPAHRQVPCVRRKITAVADNNNTHITDFFVKRKRAADKKSNETSACHHSKSPIPVEQTP	5.84e-15	80
Smp_199050	Smp_199050	ref|XP_033008459.1|	XP_033008459	cyclin-dependent kinase inhibitor 1 [Lacerta agilis]	22.222	135	95	4	8	138	59	187	TAPVHLCRRLFGEPVSCIRIQQTLETIIRKDLDRFQNKWNFQP---PNIVLQNKIRKPLSVHQLHSGNLQ-TNSTNEFILEPVQSPPSFYIKSPRKLKAFRRLPMSVAQKTRMELCKKSTNSELKDLTYSFNSSY	PCSRKLCRNLFG-PVDHDQLQKDFQSLMKAQLEEAQQKWNFDFESETPLEGNYKWEKVSHLNRMPSQDLLSPTKEDSCAGEKSLSSPVLLKMHTKTDR-----PTQVARKSGSPRSSKRKQTTIKDFYSSKRRTV	6.86e-15	79.4
Smp_199050	Smp_199050	ref|XP_020651169.1|	XP_020651169	cyclin-dependent kinase inhibitor 1 isoform X3 [Pogona vitticeps]	25.185	135	93	5	8	138	12	142	TAPVHLCRRLFGEPVSCIRIQQTLETIIRKDLDRFQNKWNFQP---PNIVLQNKIRKPLSVHQLHSGNLQ-TNSTNEFILEPVQSPPSFYIKSPRKLKAFRRLPMSVAQKTRMELCKKSTNSELKDLTYSFNSSY	SCSRKLCRNLFG-PVDHEQLQKDFQSLMRVQLEEAQQKWNFDFETETPLEGNYKWEKVSHLNLLQSQDLLSPTKENSCAGEKRSSP--VHLKKLAKTESPVQVGLE-ACKTGSPRSLKRKQTSMKDFYSSKRRTV	6.88e-15	78.3
Smp_199050	Smp_199050	ref|XP_008497794.1|	XP_008497794	cyclin-dependent kinase inhibitor 1 [Calypte anna]	19.728	147	107	4	2	143	6	146	SVAAGITAPVHLCRRLFGEPVSCIRIQQTLETIIRKDLDRFQNKWNFQPPNIVLQNKIRKPLSVHQLHSGNLQTNSTNEFILEPVQSPPSFYIKSPRKLKAFRRLPMSVAQKTRMEL-----CKKSTNSELKDLTYSFNSSYNLSNT	SKAGQMPCSSKVCRNLFG-PLDHEELQNDFETLLRHQLEEAQQRWNFDF---ETDTPLEGPFRWERVGLAEQPDQEVHRVPSNENRS--SLGHKVPSKDPLAKICPEGSQQSSEVCRAGSLQSLKRGQATMKDFYSSKRRIIHDKPN	6.97e-15	78.3
Smp_199050	Smp_199050	ref|XP_061205486.1|	XP_061205486	cyclin-dependent kinase inhibitor 1 isoform X1 [Neopsephotus bourkii]	20	140	101	4	2	136	114	247	SVAAGITAPVHLCRRLFGEPVSCIRIQQTLETIIRKDLDRFQNKWNFQPPNIVLQNKIRKPLSVHQLHSGNLQTNSTNEFILEPVQSPPSFYIKSPRKLKAFRRLPMSVAQKTRM-----ELCKKSTNSELKDLTYSFNS	SKAGQMPCNSKVCRNLFG-PVDHQQLQQDLESLLKQNLEEAQQRWNFDF---ETETPLEGCFEWERVFLPEEPPQELHSLVRAT--SGKSRSSLAPSSEPLGRICPEGSQQSSGVHRAGAPRSLKRGQATIKDFYSSKRR	8.03e-15	80.2
Smp_199050	Smp_199050	gb|KAI3371104.1|	KAI3371104	hypothetical protein L3Q82_023736 [Scortum barcoo]	15.686	204	153	5	3	188	14	216	VAAGITAPVH----LCRRLFGEPVSCIRIQQTLETIIRKDLDRFQNKWNFQP-PNIVLQNKIRKPLSVHQLHSGNLQTNSTNEFILEPVQS------PPSFYIKSPRKLKAFRRL-------PMSVAQKTRMELCKKSTNSELKDLTYSFNSSYNLSNTDTLLNDNQKSEINFPLTTESTVTITPNQPPPTSSSTPYKVNSISQ	LVARRTFPLHRRTSVCRNLFG-PVDHDELSREMKAKLREISERDQQRWNFNFDANTPLDGDYKWEEVPVDKTPAFYMDSVRTDRTRVPATPVKQAPSADSLAHQDAPRLDVLERLALPESSSSGSSGAPSPAEVNQENRADKLNSGKPAHRQVPCVRRKRTPAADNNTHITDFFVKRRKAADRKTCDVSACHHSKSPIPVEQTP	1.04e-14	79.4
Smp_199050	Smp_199050	gb|KAI6072914.1|	KAI6072914	Cyclin-dependent kinase inhibitor 1 [Aix galericulata]	21.127	142	104	4	2	138	6	144	SVAAGITAPVHLCRRLFGEPVSCIRIQQTLETIIRKDLDRFQNKWNFQP---PNIVLQNKIRKPLSVHQ--LHSGNLQTNSTNEFILEPVQSPPSFYIKSPRKLKAFRRLPMSVAQKTRMELCKKSTNSELKDLTYSFNSSY	SRAGQVPCSSKVCRNLFG-PVDHDQLQNDFEDLLRQHLEEAQHRWNFNFETETPLEGHFKWERVLLAEQPSQEILNLGKATSSECRSSLAHKVSSKDHLGGSHAEASQQS--SEFGRAGSPQHLKRGQATIKDFYSSKRRVV	1.34e-14	77.7
Smp_199050	Smp_199050	ref|XP_022611791.1|	XP_022611791	cyclin-dependent kinase inhibitor 1C-like [Seriola dumerili]	17.188	192	142	5	13	188	28	218	LCRRLFGEPVSCIRIQQTLETIIRKDLDRFQNKWNFQP-PNIVLQNKIRKPLSVHQLHSGNLQTNSTNEFIL---EPVQSPPSFYIKSP--RKLKAFRRLPM----------SVAQKTRMELCKKSTNSELKDLTYSFNSSYNLSNTDTLLNDNQKSEINFPLTTESTVTITPNQPPPTSSSTPYKVNSISQ	VCRNLFG-PVDHDELSREMKAKMREINERDQQRWNFNFEANTPLVGDYEWEEVPVDKTPVFYQDSVQNGRTRVLETPVKQKPSADSELPETPRMDVLERLAVPESSSSSSSSSSSTPCQVEVNQENRTDKLNSGKQTHRQVPCVRRKRTAATDNNTHITDFFVKRKRAADRKSNDVSACHLSKSPIPLEQTP	1.51e-14	78.8
Smp_199050	Smp_199050	ref|XP_029991439.1|	XP_029991439	cyclin-dependent kinase inhibitor 1C-like [Sphaeramia orbicularis]	16.304	184	145	4	13	188	28	210	LCRRLFGEPVSCIRIQQTLETIIRKDLDRFQNKWNFQP-PNIVLQNKIRKPLSVHQLHSGNLQTNSTNEFILEPV-----QSPPSFYIKSPRKLKAFRRL--PMSVAQKTRMELCKKSTNSELKDLTYSFNSSYNLSNTDTLLNDNQKSEINFPLTTESTVTITPNQPPPTSSSTPYKVNSISQ	VCRNLFG-PVDHDELSREMKARLREISERDQQKWNFNFEANTPLDGDYEWEEVPVDKTPSFYQDSVQNGRVRVPETPVKQRPSSDSAVPDTPRMDVLERLTVPESSSTPFPVEVNQENRTDKLNSGKKHLRQVPCVRRKRTASADNNTHITDFFVKRRRSTERKSTDMIACHHSKSPIPVEQTP	1.62e-14	78.8
Smp_199050	Smp_199050	gb|KAF0040581.1|	KAF0040581	hypothetical protein F2P81_006479 [Scophthalmus maximus]	19.88	166	123	6	13	169	45	209	LCRRLFGEPVSCIRIQQTLETIIRKDLDRFQNKWNFQP-PNIVLQNKIRKPLSVHQLHSGNLQTNSTNEFILEPVQSP---PSFYIKSP--RKLKAFRRL--PMSVAQKTRMELCKKSTNSELKDLTYSFNSSYNLSNTDTLLNDNQK-SEINFPLTTESTVTITP	VCRSLFG-PVDHDELSQEMKAKMQEISERDQQRWNFNFAANTPLDGDYEWQEVPVDKTPAFYQDSVQNDRTRVPETPVKLRPSSDSTVPETPRTDVQERLAVPESSSTPSQVEVNQENRADKLNSGKQGHRQVPCARRKRAATTDNNNTHITDDNVKCSVRVTATP	1.63e-14	79.7
Smp_199050	Smp_199050	gb|KAJ7332933.1|	KAJ7332933	hypothetical protein JRQ81_015113 [Phrynocephalus forsythii]	23.571	140	97	5	2	136	6	140	SVAAGITAPVHLCRRLFGEPVSCIRIQQTLETIIRKDLDRFQNKWNFQP---PNIVLQNKIRKPLSVHQLHSGNLQ-TNSTNEFILEPVQSPPSFYIKSPRKLKAFRRLPMSV-AQKTRMELCKKSTNSELKDLTYSFNS	SNSRQLSCSRKLCRNLFG-PVDHEQLQKDFQSLMRVQLEEAQQKWNFDFETETPLEGNYKWEKVSHLNVLQSEDLLSPTKGNSCGCEKRAPP----MHPKKHAKTESPGQVDLEAGKTGSPRSLKRKQTSMKDFYSSKRK	1.81e-14	77.1
Smp_199050	Smp_199050	ref|NP_989727.2|	NP_989727	cyclin-dependent kinase inhibitor 1 isoform 1 [Gallus gallus]	17.241	145	109	4	2	139	6	146	SVAAGITAPVHLCRRLFGEPVSCIRIQQTLETIIRKDLDRFQNKWNFQPPNIVLQNKIRKPLSVHQLHSGNLQTNSTNEFILEPV--QSPPSFYIKSPRKLKAFRRLPMSVAQKTRM-----ELCKKSTNSELKDLTYSFNSSYN	SRAGPMPCSSKACRNLFG-PVDHEQIQNDFEQLLRQQLEEAQRRWNFNF---ETETPLEGHFKWERVLLAEQPPWEAFSLAKATSGGDNGSSAPRRVPPRDGVGGAHRGAAQQSSELSGVGSPQRLKRGQTTIKDFYGSKRRVVH	1.81e-14	77.4
Smp_199050	Smp_199050	emb|VZH95125.1|	VZH95125	unnamed protein product [Spirometra erinaceieuropaei]	22.4	250	175	4	14	262	10	241	CRRLFGEPVSCIRIQQTLETIIRKDLDRFQNKWNFQPPNIVLQNKIRKPLSVHQLHSGNLQTNSTNEFILEPVQSPPSFYIKSPRKLKAFRRLPMSVAQKTRMELCKKSTNSELKDLTYSFNSSYNLSNTDTLLNDNQKSEINFPLTTESTVTITPNQPPPTSSSTPYKVNSISQVTEKLSEIPTTTLPVNPIIIRSNNSSNNIMLPSGSNPSSQHSIKLIKSD-RLSLKKSGPKVTDYFAVKRRRQSMK	CRKLFQDTAPRAAVQDTMKNLMRLEAERMATKWNFDVTKASSYTPVPEPT-----------TSSHPTLQWQLFQPKASFYARSPRRLKARRRLNPSLAQKLCQELYGPRRTLSDINFSGLLGPDFKFGSPQPERGVAQRL---TPEETPGLTVGHVVGTLPVSSSLP----SGSTDEEPACPCSSFAEPTSMFGEFFQCNQHSPIAETIFGPRPANTLNANNEQVPTGKRKSEARVTDFFVINRRPKVAK	2.68e-14	78.5
Smp_199050	Smp_199050	ref|XP_054032546.1|	XP_054032546	cyclin-dependent kinase inhibitor 1 [Dryobates pubescens]	17.037	135	107	3	2	136	6	135	SVAAGITAPVHLCRRLFGEPVSCIRIQQTLETIIRKDLDRFQNKWNFQPPNIVLQNKIRKPLSVHQLHSGNLQTNSTNEFILEPVQSPPSFYIKSPRKLKAFRRLPMSVAQKTRMELCKKSTNSELKDLTYSFNS	SRAGQMPCSSKVCRNLFG-PLDHQQLQNDLKDLMRQHLEEAQQRWNFNF---ETETPLDGQFKWERVFQAEQPTQEAHSLV-SAIRTEQRGSRDHPGRVCPEGSQQSSGLHRAGAPQSLKRGQTTIKDFYSSKRR	3.09e-14	76.6
Smp_199050	Smp_199050	ref|XP_010157941.1|	XP_010157941	PREDICTED: cyclin-dependent kinase inhibitor 1-like [Eurypyga helias]	19.58	143	105	4	2	138	6	144	SVAAGITAPVHLCRRLFGEPVSCIRIQQTLETIIRKDLDRFQNKWNFQPPNIVLQNKIRKPLSVHQLHSGNLQTNSTNEFILEP-VQSPPSFYIKSPRKLKAFRRLPMSVAQK-----TRMELCKKSTNSELKDLTYSFNSSY	SRAGQMPCSSKVCRNLFG-PVDHQQLQNDFETLLKQHLDEAQQRWNFNF---ETETPLEGHFKWERVSLAEQPSREVSSPVKATGSESRSSVVREVSSKDHLGRICPEGSQQSLEVCGAGSPQSLKRGQNTIKDFYSSKRRVV	3.2e-14	76.6
Smp_199050	Smp_199050	ref|XP_010084946.1|	XP_010084946	PREDICTED: cyclin-dependent kinase inhibitor 1-like [Pterocles gutturalis]	19.286	140	101	4	2	136	6	138	SVAAGITAPVHLCRRLFGEPVSCIRIQQTLETIIRKDLDRFQNKWNFQPPNIVLQNKIRKPLSVHQLHSGNLQTNSTNEFILEPVQSPPSFYIKSPRKLKAFRRLPM-----SVAQKTRMELCKKSTNSELKDLTYSFNS	SRAGQTPGSSKVCRNLFG-PVDHQQLQNDLEDLLRQQLEEAQQRWNFDF---ETETPLEGHYKWERVFLAEQPPQEVHSLVKATSSGSRSSSV---PKDHLGRVFPEGSQQNSAVCRAGSPQSLKRGQTTIKDFYSSKRR	3.27e-14	76.6
Smp_199050	Smp_199050	ref|XP_035499537.1|	XP_035499537	cyclin-dependent kinase inhibitor 1C-like [Scophthalmus maximus]	17.297	185	143	6	13	188	28	211	LCRRLFGEPVSCIRIQQTLETIIRKDLDRFQNKWNFQP-PNIVLQNKIRKPLSVHQLHSGNLQTNSTNEFILEPVQSP---PSFYIKSP--RKLKAFRRL--PMSVAQKTRMELCKKSTNSELKDLTYSFNSSYNLSNTDTLLNDNQK-SEINFPLTTESTVTITPNQPPPTSSSTPYKVNSISQ	VCRSLFG-PVDHDELSQEMKAKMQEISERDQQRWNFNFAANTPLDGDYEWQEVPVDKTPAFYQDSVQNDRTRVPETPVKLRPSSDSTVPETPRTDVQERLAVPESSSTPSQVEVNQENRADKLNSGKQGHRQVPCARRKRAATTDNNNTHITDFFVKRRRAADRKPSDASACHLSVSPIPVEQTP	3.32e-14	78
Smp_199050	Smp_199050	gb|KAK7891610.1|	KAK7891610	hypothetical protein WMY93_023573 [Mugilogobius chulae]	15.789	190	151	4	13	194	28	216	LCRRLFGEPVSCIRIQQTLETIIRKDLDRFQNKWNFQPP-NIVLQNKIRKPLSVHQLHSGNLQTNSTNEFILEPVQSPPSFYIKSP-----RKLKAFRRL--PMSVAQKTRMELCKKSTNSELKDLTYSFNSSYNLSNTDTLLNDNQKSEINFPLTTESTVTITPNQPPPTSSSTPYKVNSISQVTEKLS	VCRNLFG-PVDHDELHREMKDKLQEISERDQERWNFNFEVNSPLDGVYEWEEVSVDEAPVFYQESVQNGRTRVPATPVKRRPAEEPALPETPRLNVMERLSAPETLCAPCATEVNQENRKDKLNSGRHAHRLVPSVKRRRTDTTDNNTHITDFFVKRKKVVDRKTADLSSCHQSSKSPIPLEQTPRKRIR	3.84e-14	77.7
Smp_199050	Smp_199050	ref|XP_028307560.1|	XP_028307560	cyclin-dependent kinase inhibitor 1B-like [Gouania willdenowi]	15.508	187	148	4	11	188	34	219	VHLCRRLFGEPVSCIRIQQTLETIIRKDLDRFQNKWNFQP-PNIVLQNKIRKPLSVHQLHSGNLQTNSTNEFILEPV-----QSPPSFYIKSPRKLKAFRRLPMSVAQKT---RMELCKKSTNSELKDLTYSFNSSYNLSNTDTLLNDNQKSEINFPLTTESTVTITPNQPPPTSSSTPYKVNSISQ	TGVCRNLFG-PVDHDELKRDMNDKMREISERDQQRWNFNFETNTPLDGDYKWEEVPVERSPTFYQDSVSDIRTRVPATPVKQRPSGDSALPEPRAVDVLERLMVPESSGTPCGPVEVNQENRTYQLNSGSPSHRHIQCVRRRRTVSADSNTHITDFFVKRKRAAEKMLSDMSVCHLSKTQIPVEQTP	4.13e-14	77.7
Smp_199050	Smp_199050	gb|KAF7662437.1|	KAF7662437	hypothetical protein LDENG_00236250 [Lucifuga dentata]	20.809	173	119	7	3	158	14	185	VAAGITAPVH----LCRRLFGEPVSCIRIQQTLETIIRKDLDRFQNKWNFQP-PNIVLQNKIRKPLSVHQLHSGNLQTN---STNEFILEPVQSPPSFYIKSP--RKLKAFRRLPM------SVAQKTRMELCKKSTNSELKDLTYSFNSSYNLSNTDTLLND-NQKSEINFP	LVARRTFPLHRRTSVCRNLFG-PVDHDDLKQEMKDKLREISERDQQRWNFNFDANTPLDGNYEWEEIPMEKTPVFYQDSVQIGRNRVIITPVNPKPPSDSGVPETPHMDVLERLAVPESSGSSSGAPCPAEVNQENRKDKLNSGKPTHRQLPCVRRKRTATTDSNNTHITDFF	4.4e-14	77.4
Smp_199050	Smp_199050	gb|KAK2842575.1|	KAK2842575	hypothetical protein Q5P01_012775 [Channa striata]	16.667	198	152	5	3	188	14	210	VAAGITAPVH----LCRRLFGEPVSCIRIQQTLETIIRKDLDRFQNKWNFQP-PNIVLQNKIRKPLSVHQLHSGNLQTNSTNEFILEPVQ-----SPPSFYIKSPRKLKAFRRL--PMSVAQKTRMELCKKSTNSELKDLTYSFNSSYNLSNTDTLLNDNQKSEINFPLTTESTVTITPNQPPPTSSSTPYKVNSISQ	LAARRTFPLHRRTGVCRNLFG-PVDHDELSREMRAKMQEISERDQQRWNFNFETNTPLSGDYEWEEVPVDNAPGFYQDSVQDGRTRVPATPTKQIPSPHSVVPETPGMDVLERLAVPESSSTPCPGEVNQENRTDKLNSGRASRRQVPCVRRKKTATTDSNTHITDFFVKRKRPAERKAADTGACLLPKSPIPVEQTP	4.79e-14	77.4
Smp_199050	Smp_199050	ref|XP_008933273.1|	XP_008933273	PREDICTED: cyclin-dependent kinase inhibitor 1 [Merops nubicus]	20.714	140	100	4	2	136	6	139	SVAAGITAPVHLCRRLFGEPVSCIRIQQTLETIIRKDLDRFQNKWNFQPPNIVLQNKIRKPLSVHQLHSGNLQTNSTNEFILEPVQSPPSFYIKSPRKLKAFRRLPMSVAQKTRM-----ELCKKSTNSELKDLTYSFNS	SRAGQMPCSSKVCRSLFG-PVDHHQLQNDFEDLLRQHLEEAQQRWNFNF---ETETPLEGHFKWERVFLPEQPAQEVHS--LVKAISSESRSSKVPPKDPLGKICPEGSQQSSEVCRAGSPKSLKRGQTTIKDFYSSKRR	4.86e-14	76
Smp_199050	Smp_199050	ref|XP_044299937.1|	XP_044299937	cyclin-dependent kinase inhibitor 1 [Varanus komodoensis]	21.986	141	102	4	2	138	6	142	SVAAGITAPVHLCRRLFGEPVSCIRIQQTLETIIRKDLDRFQNKWNFQP---PNIVLQNKIRKPLSVHQLHSGNLQTNSTNEFILEPVQSPPSFYIKSPRKLKAFRRLPMSV-AQKTRMELCKKSTNSELKDLTYSFNSSY	SNVPRPACSRKLCKNLFGS-VNHEQLQKDFQSLMRTQLEEARQKWNFDFETETPLEGPYKWEKVSHLKMLPSQDLLSYTKENCTGEKSLSSPVLLKMQP---KTEQPVPVGLEACQTGSPRCLKRKQTSIKDFYSLKKRTI	5.43e-14	76
Smp_199050	Smp_199050	ref|XP_062996925.1|	XP_062996925	cyclin-dependent kinase inhibitor 1 [Elgaria multicarinata webbii]	21.538	130	98	3	8	136	12	138	TAPVHLCRRLFGEPVSCIRIQQTLETIIRKDLDRFQNKWNFQP-PNIVLQNKIRKPLSVHQLHSGNLQTNSTNEFILEPVQSPPSFYIKSPRKLKAFRRLPMSVAQKTRMELCKKSTNSELKDLTYSFNS	SCSQKLCRNLFGS-VDHEQLQKDFQSLMRTQLDEAQQKWNFDFETETPLEGAYKWEKVSHLKVPPSQDLHTKENCTGEKSLSSPMHLKMHTKTERPGQMGLE--ACQTGSPRCSKRKQTSIKDFYSSKRK	5.7e-14	76
Smp_199050	Smp_199050	gb|NXO54120.1|	NXO54120	CDN1A inhibitor [Aramus guarauna]	20.87	115	85	3	1	115	34	142	MSVAAGITAPVHLCRRLFGEPVSCIRIQQTLETIIRKDLDRFQNKWNFQPPNIVLQNKIRKPLSVHQLHSGNLQTNSTNEFILEPVQSPPSFYIKSPRKLKAFRRLPMSVAQKTR	MEWRPGKT--THAWRNLFG-PVDHEQLQQDFQHMLRNSVEGAQQKWNFDF---LRETPAEGVLQWEELKGHEVPAFYHSCVVGDAWRPLQHLNRSLGREDKSHHFAQVALTEKAR	5.82e-14	76.6
Smp_199050	Smp_199050	ref|XP_042352290.1|	XP_042352290	cyclin-dependent kinase inhibitor 1C [Plectropomus leopardus]	16.304	184	145	4	13	188	28	210	LCRRLFGEPVSCIRIQQTLETIIRKDLDRFQNKWNFQP-PNIVLQNKIRKPLSVHQLHSGNLQTNSTNEFILEPVQSP------PSFYIKSPRKLKAFR-RLPMSVAQKTRMELCKKSTNSELKDLTYSFNSSYNLSNTDTLLNDNQKSEINFPLTTESTVTITPNQPPPTSSSTPYKVNSISQ	VCRNLFG-PVDHDELSREMKSKLREISERDQQRWNFNFETNTPLDGDYKWEEVPVDKTPVFYQDSVQSGRTRVPETPVKHMPSMDSVLPESPDMDVQERLAVPESSSTPCPVEVNQENRTDKLNSGKPAHKQVPCVRRKRTATTNNNTHITDFFVKRKRPADKKCNDLNACQQSKSPIPVEQTP	6.12e-14	77.1
Smp_199050	Smp_199050	gb|KAK2521826.1|	KAK2521826	hypothetical protein Q9966_012796 [Columba livia]	20.567	141	102	4	2	136	164	300	SVAAGITAPVHLCRRLFGEPVSCIRIQQTLETIIRKDLDRFQNKWNFQPPNIVLQNKIRKPLSVHQLHSGNLQTNSTNE-FILEPVQSPPSFYIKSPRKLKAFRRLPMSVAQ-----KTRMELCKKSTNSELKDLTYSFNS	SRARQLPCSSKVCRNLFG-PVDHDQLQNDLDDLLRQNLEEAQQRWNFDF---ETETPLEGHFKWERVFLDDQPPQEVRSPVKITGGESRSSLVHKVSPKSRLGRIRPEESQQSLEIHRAGSPKILKRGQSTIKDFYSSKRR	6.36e-14	78.5
Smp_199050	Smp_199050	ref|XP_054662722.1|	XP_054662722	cyclin-dependent kinase inhibitor 1-like isoform X1 [Grus americana]	25.275	91	57	4	1	87	24	107	MSVAAGITAPVHLCRRLFGEPVSCIRIQQTLETIIRKDLDRFQNKWNFQPPNIVLQNKIRKPLSVHQLHSGNLQTNSTNEFI----LEPVQ	MEWRPGKT--THARRNLFG-PVDHEQLQQDFQHMLRNSIEGAQQKWNFDF----LRDTPAEGLLQWEELEGHEVPTFYHSCVVGDAWRPLQ	7.42e-14	76.3
Smp_199050	Smp_199050	gb|NXC41367.1|	NXC41367	CDN1A inhibitor [Penelope pileata]	31.915	47	31	1	9	55	1	46	APVHLCRRLFGEPVSCIRIQQTLETIIRKDLDRFQNKWNFQPPNIVL	CSSKVCRNLFG-PVDHEQIQNDFQHLLRQQLEEAQRRWNFDFETETP	7.56e-14	73.8
Smp_199050	Smp_199050	gb|NXL07366.1|	NXL07366	CDN1A inhibitor [Mesembrinibis cayennensis]	29.787	47	32	1	9	55	1	46	APVHLCRRLFGEPVSCIRIQQTLETIIRKDLDRFQNKWNFQPPNIVL	CSSKVCRNLFG-PVDHDQLQNDFEDLLRQHIEEAQQRWNFNFETETP	7.8e-14	73.8
Smp_199050	Smp_199050	ref|XP_029010659.1|	XP_029010659	cyclin-dependent kinase inhibitor 1B [Betta splendens]	15.979	194	146	4	11	188	26	218	VHLCRRLFGEPVSCIRIQQTLETIIRKDLDRFQNKWNFQP-PNIVLQNKIRKPLSVHQLHSGNLQTNSTNEFILEPVQS------PPSFYIKSPRKLKAFRRLPMSVAQKTRM---------ELCKKSTNSELKDLTYSFNSSYNLSNTDTLLNDNQKSEINFPLTTESTVTITPNQPPPTSSSTPYKVNSISQ	TGVCRNLFG-PVDHDELNQEMKSKMREISERDQQRWNFNFETNTPLNGDYEWEEVPVDKTPVFYRDSVQNGRTRVPATPTKQKPDTESVLPDTPRMDVLERLAAPESSGSGTGTGTGSPSPAEVNQENRTDKLNSGRRTQRQVPCARQKRTTSTDNNTHITDFFVKRKRPADRKPNDVGACHLSKSPIPVEQTP	8.04e-14	77.1
Smp_199050	Smp_199050	gb|KFU92440.1|	KFU92440	Cyclin-dependent kinase inhibitor 1, partial [Chaetura pelagica]	29.31	58	37	2	9	66	1	54	APVHLCRRLFGEPVSCIRIQQTLETIIRKDLDRFQNKWNFQPPNIVLQNKIRKPLSVH	CSSKVCRNLFG-PVDHQQLQDDLEDLLRQELEEAQQRWNFDFQK---ETPLEGPFVWE	8.17e-14	73.8
Smp_199050	Smp_199050	ref|XP_010299493.1|	XP_010299493	PREDICTED: cyclin-dependent kinase inhibitor 1-like [Balearica regulorum gibbericeps]	19.149	141	104	4	2	136	6	142	SVAAGITAPVHLCRRLFGEPVSCIRIQQTLETIIRKDLDRFQNKWNFQPPNIVLQNKIRKPLSVHQLHSGNLQTNSTNEFI-LEPVQSPPSFYIKSPRKLKAFRRLPMSVAQ-----KTRMELCKKSTNSELKDLTYSFNS	SRARQVPCSSKVCRNLFG-PVDHHQLQNDSEKLLKQHLEEAQQRWNFNF---ETETPLEGQFKWERVFLAEQLPQEVHNLVKVTSSESRSSLVCKVSPKDCLGRICPEGSQQNLEVYRAGSPQSLKRGQTTIKDFYSSKRK	1.04e-13	75.5
Smp_199050	Smp_199050	gb|NXQ99466.1|	NXQ99466	CDN1A inhibitor [Sagittarius serpentarius]	20.69	116	84	4	1	115	43	151	MSVAAGITAPVHLCRRLFGEPVSCIRIQQTLETIIRKDLDRFQNKWNFQPPNIVLQNKIRKPLSVHQLHSGNLQTNSTNEFILEPVQSPPSFYIKS-PRKLKAFRRLPMSVAQKTR	MERRPG--KPTHARRNLFG-PVDHEQLRQDFQHMLRNSVEGAQQKWNFDF----LRDVPAEGLLQWEELEGHEVPTFYRSCMVGDARRPLQHLNWPLGREDKGHHFAQVALTEKAK	1.21e-13	76
Smp_199050	Smp_199050	ref|XP_038562657.1|	XP_038562657	cyclin-dependent kinase inhibitor 1C-like [Micropterus salmoides]	16.848	184	144	4	13	188	28	210	LCRRLFGEPVSCIRIQQTLETIIRKDLDRFQNKWNFQP-PNIVLQNKIRKPLSVHQLHSGNLQTNSTNEFILEPVQS------PPSFYIKSPRKLKAFR-RLPMSVAQKTRMELCKKSTNSELKDLTYSFNSSYNLSNTDTLLNDNQKSEINFPLTTESTVTITPNQPPPTSSSTPYKVNSISQ	VCRNLFG-PVDHDELSREMKTKLREISELDQQRWNFNFETSTPLDGDYEWQEVPVDKTPVFYQDSVQNDRTRVPATPVKKMPSSDSAPQEIPLVDVQERLALPESTSTPSPAEVNQENRTDKLNSGRPTHRQVPCVRRKRTATTDNNTHITDFFVKRRRAADRKSNDMGACHHSKSPIPLEQTP	1.28e-13	76.3
Smp_199050	Smp_199050	gb|KAG7522768.1|	KAG7522768	cyclin-dependent kinase inhibitor 1C-like [Solea senegalensis]	17.204	186	138	5	3	173	14	198	VAAGITAPVH----LCRRLFGEPVSCIRIQQTLETIIRKDLDRFQNKWNFQP-PNIVLQNKIRKPLSVHQLHSGNLQTNSTNEFILEP--------VQSPPSFYIKSPRKLKAFRRLPM--SVAQKTRMELCKKSTNSELKDLTYSFNSSYNLSNTDTLLNDNQKSEINFPLTTESTVTITPNQPP	LVARRTFPLHRRTSVCRNLFG-PVDHDELNRDMKARMLEISERDQQRWNFNFEANTPLDGDYEWEEVPVDKTPEFYQDSVQNDRSRVPATPVKTQAPSSEPAPAPETPLMDVLERLVVPDSSGSAPCQVKVNQENRTDKLNSGKTNHRHVPCVRRKRTPSADNNTHITDFFVKRKRADRKADTKNP	1.37e-13	77.4
Smp_199050	Smp_199050	emb|VEL26441.1|	VEL26441	unnamed protein product [Protopolystoma xenopodis]	24.242	264	166	4	5	262	2	237	AGITAPVHLCRRLFGEPVSCIRIQQTLETIIRKDLDRFQNKWNFQPPNIVLQNKIRK-----PLSVHQLHSGNLQTNSTNEFILEPVQSPPSFYIKSPRKLKAFRRLPMSVAQKTRMELCKKSTNSELKDLTYSFNSSYNLSNTDTLLNDNQKSEINFPLTTESTVTITPNQPPPTSSSTPYKVNSISQVTEKLSEIPTTTLPVNPIIIRSNNSSNNIMLPSGSNPSSQHSIKLIKSDRLSLKKSGPKVTDYFAV-KRRRQSMK	APASSTASICRRLFSESVPRAIVQKTLENVITKDQERFSTRWNFDLFRSGLTEDINKLQTPVSSSVARLHPKLEESKRLEPIKWKLVQPDAIFYSTPPRKLKARRRVSPSFAE--------------------------CVNQESPIGSQNEWESKENTSDTCGVPQNQTSVPPPGPVQNQPAETPDRKIRRSILIRPHSRDEGNVFQILPFSQFSIAKASALG--SLQRVKRSRLSEQPVKRCLDSRVTDYFAVSKRARESLK	1.81e-13	76.3
Smp_199050	Smp_199050	tpg|DBA34037.1|	DBA34037	TPA: hypothetical protein GDO54_001643 [Pyxicephalus adspersus]	24.051	79	56	2	8	86	13	87	TAPVHLCRRLFGEPVSCIRIQQTLETIIRKDLDRFQNKWNFQPPNIVLQNKIRKPLSVHQLHSGNLQTNSTNEFILEPV	SNPEKVCRNLFG-PVDHERLKADCEELLNRTAEEAKKRWNFDFVN---ETPIEGPYKWEKVDCVNGNILCSNEDNGSDC	2.11e-13	73.8
Smp_199050	Smp_199050	gb|NWU31403.1|	NWU31403	CDN1A inhibitor [Platysteira castanea]	27.586	58	38	2	9	66	1	54	APVHLCRRLFGEPVSCIRIQQTLETIIRKDLDRFQNKWNFQPPNIVLQNKIRKPLSVH	CSSKACRNLFG-PVDHDQLQRDFEDKMRQQLEEAQQRWNFNF---ETETPLEGPFKWE	2.26e-13	72.6
Smp_199050	Smp_199050	ref|XP_009642869.2|	XP_009642869	cyclin-dependent kinase inhibitor 1 [Egretta garzetta]	18.571	140	100	4	2	136	60	190	SVAAGITAPVHLCRRLFGEPVSCIRIQQTLETIIRKDLDRFQNKWNFQPPNIVLQNKIRKPLSVHQLHSGNLQTNSTNEFILEPVQSPPSFYIKSPRKLKAFRRLPMSVAQKTRM-----ELCKKSTNSELKDLTYSFNS	SRTGQIPCSTKVCRNLFG-PVDHQELQNDFGNLLRQHLEEAQQRWNFNF---ETDTPLEGQFKWERVFLAEQLPQEVTGS-----KSRSSLVHKIVPKDHLDTICPEVSQQSSEVYRAGSPQSLKRGQTTMKDFYSSKRR	2.38e-13	75.5
Smp_199050	Smp_199050	gb|NXN68872.1|	NXN68872	CDN1A inhibitor [Himantopus himantopus]	27.273	55	36	2	9	60	1	54	APVHLCRRLFGEPVSCIRIQQTLETIIRKDLDRFQNKWNFQP---PNIVLQNKIR	CSSKVCRNLFG-PVDHQQLQNDFDDMLKQQLEEAQQRWNFNFEAETPLEGQFKWE	2.5e-13	72.4
Smp_199050	Smp_199050	gb|KAJ6659916.1|	KAJ6659916	hypothetical protein lerEdw1_018372 [Lerista edwardsae]	23.387	124	87	4	8	128	34	152	TAPVHLCRRLFGEPVSCIRIQQTLETIIRKDLDRFQNKWNFQP---PNIVLQNKIRKPLSVHQLHSGNLQTNSTNEFILEPVQSPPSFYIKSPRKLKAFRRLPMSVAQKTRMELCKKSTNSELK	PCSKKLCRNLFG-PVDHDQVQKDVKSLMRAQLKEAQQKWNFDFETETPLEGKYKWEKVSHVNVLPSQDL-ISCSKENN---CAGEKSFNSPVLLKIHAKTDSSTQASCEAGSPKSLKRKQTSIK	2.53e-13	74.6
Smp_199050	Smp_199050	gb|NWQ91084.1|	NWQ91084	CDN1A inhibitor [Burhinus bistriatus]	21.782	101	72	3	1	101	36	129	MSVAAGITAPVHLCRRLFGEPVSCIRIQQTLETIIRKDLDRFQNKWNFQPPNIVLQNKIRKPLSVHQLHSGNLQTNSTNEFILEPVQSPPSFYIKSPRKLK	MERRPGKT--THARRNLFG-PVDHEQLHQDFQHMLRNSVEVAQQKWNFDF----LRDMPAEGLLQWEELEGHEVPAVYHSCVVGDAQRPLECLNWPLGRED	2.54e-13	75.2
Smp_199050	Smp_199050	emb|CAJ1056240.1|	CAJ1056240	PREDICTED: cyclin-dependent kinase inhibitor 1C-like [Xyrichtys novacula]	17.68	181	138	5	13	183	28	207	LCRRLFGEPVSCIRIQQTLETIIRKDLDRFQNKWNFQP-PNIVLQNKIRKPLSVHQLHSGNLQTNSTNEFILEPVQS-------PPSFYIKSPRKLKAFR-RLPMSVAQKTRMELCKKSTNSELKDLTYSFNSSYNLSNTDTLLNDNQK-SEINFPLTTESTVTITPNQPPPTSSSTPYKV	VCRNLFG-PVDHDELNREMKDKLREISDRDQQRWNFNFETNTPLDGDYAWEEVSVDKTPEFYQDSVQNERTRVPATPVKQTPTHSDSAFPETPRSDALERLALPDCSSTPCPVEVNQENRTDKLNSGKRTYRQTQCVRRKGTTTADNNNTHITDYFVKRKRAAGTCHLSKSPIPLEQTPRK	2.6e-13	75.5
Smp_199050	Smp_199050	ref|XP_013798035.2|	XP_013798035	cyclin-dependent kinase inhibitor 1 [Apteryx mantelli]	21.986	141	93	5	4	136	79	210	AAGITAPVHLCRRLFGEPVSCIRIQQTLETIIRKDLDRFQNKWNFQP---PNIVLQNKIRKPLSVHQLHSGNLQTNSTNEFILEPVQSPPSFYIKSPRKL---KAFRRLPM--SVAQKTRMELCKKSTNSELKDLTYSFNS	GQQMPCSSKVCRNLFG-PVDHNQLQNDFQNLLRQQLEEAQDRWNFNFETDTPLEGRFEWERVFVDQQLHSLSKANSSESRSC--------SLAHKVPSKDHLGQASSEMPQQDSEACTASSPQRLKRRQTTVKDFYNSKRR	2.63e-13	75.5
Smp_199050	Smp_199050	gb|NXD65623.1|	NXD65623	CDN1A inhibitor [Eolophus roseicapilla]	29.091	55	37	2	9	62	1	54	APVHLCRRLFGEPVSCIRIQQTLETIIRKDLDRFQNKWNFQP-PNIVLQNKIRKP	CNSKVCRNLFG-PVDHEQLQQDFENLLKQNLEEAQQRWNFDFETETPLEGRFEWE	2.74e-13	72.4
Smp_199050	Smp_199050	gb|NXJ71753.1|	NXJ71753	CDN1A inhibitor [Rostratula benghalensis]	27.273	55	38	2	9	62	1	54	APVHLCRRLFGEPVSCIRIQQTLETIIRKDLDRFQNKWNFQP-PNIVLQNKIRKP	CSSKVCRNLFG-PVDHHQLQNDFEDLLRQQLEEAKQRWNFNFETDTPLEGQFKWE	2.94e-13	72.4
Smp_199050	Smp_199050	gb|NXE98197.1|	NXE98197	CDN1A inhibitor [Menura novaehollandiae]	27.586	58	38	2	9	66	1	54	APVHLCRRLFGEPVSCIRIQQTLETIIRKDLDRFQNKWNFQPPNIVLQNKIRKPLSVH	CSSKVCRNLFG-PVDHDQLQNDFEDKIKQQLEEAQRRWNFNF---ETETPLEGPFEWE	3.1e-13	72.1
Smp_199050	Smp_199050	ref|XP_054632728.1|	XP_054632728	cyclin-dependent kinase inhibitor 1B [Dunckerocampus dactyliophorus]	14.773	176	142	3	13	187	28	196	LCRRLFGEPVSCIRIQQTLETIIRKDLDRFQNKWNFQP-PNIVLQNKIRKPLSVHQLHSGNLQTNSTNEFILEPVQSPPSFYIKSPRKLKAFRRLPMSVAQKTRMELCKKSTNSELKDLTYSFNSSYNLSNTDTLLNDNQKSEINFPLTTESTVTITPNQPPPTSSSTPYKVNSIS	VCRNLFG-PVDHDELSREMSIKLREISERDRQRWNFNFEANTPLDGDYKWEEVPLDKAPAFYQGAA------QRAAVPPTPVKQHPEGGVLERLAAPEGSDGAPVEVNQENRTDKLNAWRLAHRRALCGGRKRPTPADNNTHITDFFVKRRKAADRKCVDLSLQSKSPVPMEQTPR	3.22e-13	74.9
Smp_199050	Smp_199050	gb|KFP20728.1|	KFP20728	Cyclin-dependent kinase inhibitor 1, partial [Egretta garzetta]	27.273	55	38	2	9	62	1	54	APVHLCRRLFGEPVSCIRIQQTLETIIRKDLDRFQNKWNFQP-PNIVLQNKIRKP	CSTKVCRNLFG-PVDHQELQNDFGNLLRQHLEEAQQRWNFNFETDTPLEGQFKWE	3.27e-13	72.1
Smp_199050	Smp_199050	ref|XP_061869657.1|	XP_061869657	cyclin-dependent kinase inhibitor 1 [Colius striatus]	18.657	134	105	2	2	132	6	138	SVAAGITAPVHLCRRLFGEPVSCIRIQQTLETIIRKDLDRFQNKWNFQP---PNIVLQNKIRKPLSVHQLHSGNLQTNSTNEFILEPVQSPPSFYIKSPRKLKAFRRLPMSVAQKTRMELCKKSTNSELKDLTY	SRAGQMPCSSKVCRNLFG-PVDHHQLQNDFEDLLRQHLEEAQQRWNFNFETETPLEGHFKWERVFLAKQSPQEVPSLTKATSSESRSPLVHKVPSKDHPGGLCPGGSQQSSEGCRAGSPQSLKRGQTVVKDFYS	3.37e-13	74.3
Smp_199050	Smp_199050	ref|XP_014814742.1|	XP_014814742	PREDICTED: cyclin-dependent kinase inhibitor 1-like [Calidris pugnax]	23.276	116	81	4	1	115	1	109	MSVAAGITAPVHLCRRLFGEPVSCIRIQQTLETIIRKDLDRFQNKWNFQPPNIVLQNKIRKPLSVHQLHSGNLQTNSTNEFILEPVQSPPSFYIKS-PRKLKAFRRLPMSVAQKTR	MEQRPGKT--THTWRNLFG-PVDHEQLHQVLQHVLRNSVEGAQQRWNFDF----LQDTPEDGVLQWEELEGHEVPAFYHSCVVGDARSPLQRLNTPLGREDKTHHFVQVALAEKPR	3.45e-13	73.5
Smp_199050	Smp_199050	gb|NXJ07287.1|	NXJ07287	CDN1A inhibitor [Odontophorus gujanensis]	29.787	47	32	1	9	55	1	46	APVHLCRRLFGEPVSCIRIQQTLETIIRKDLDRFQNKWNFQPPNIVL	CSTKVCRNLFG-PVDHEQIHNDFKELMRQQLEEAQQRWNFNFETETP	3.51e-13	72.1
Smp_199050	Smp_199050	ref|XP_034092049.1|	XP_034092049	cyclin-dependent kinase inhibitor 1C-like [Gymnodraco acuticeps]	15.761	184	144	5	13	188	28	208	LCRRLFGEPVSCIRIQQTLETIIRKDLDRFQNKWNFQP-PNIVLQNKIRKPLSVHQLHSGNLQTNSTNEFILEPVQSP------PSFYIKSPRKLKAFRRLP-MSVAQKTRMELCKKSTNSELKDLTYSFNSSYNLSNTDTLLNDNQKSEINFPLTTESTVTITPNQPPPTSSSTPYKVNSISQ	VCRNLFG-PADHEELETETKSKLREIYERDQQRWNFNFEANAPLEGDYEWEEVSVEKTPVFVQDSVQNDRTRVPETPVKKRPSLDSVLPESPDNMDVLERLAVPESSTPCPVEVNQENRTDKLNSGRPAHRQ--CVRRKSTTATDNNTHITEFFVKRKRSADKKTSEMSACHHSKSPISVEQTP	3.51e-13	75.2
Smp_199050	Smp_199050	gb|NXY44162.1|	NXY44162	CDN1A inhibitor [Ceuthmochares aereus]	28.302	53	36	2	11	62	1	52	VHLCRRLFGEPVSCIRIQQTLETIIRKDLDRFQNKWNFQP-PNIVLQNKIRKP	THVCRKLFG-PTDHEQLQQDFQHMLQNSIEGAQWKWNFDFLLDMPLEGLLQWE	3.76e-13	72.1
Smp_199050	Smp_199050	gb|KFV04569.1|	KFV04569	Cyclin-dependent kinase inhibitor 1, partial [Pterocles gutturalis]	32.075	53	34	2	11	62	1	52	VHLCRRLFGEPVSCIRIQQTLETIIRKDLDRFQNKWNFQP-PNIVLQNKIRKP	SKVCRNLFG-PVDHQQLQNDLEDLLRQQLEEAQQRWNFDFETETPLEGHYKWE	4.19e-13	71.8
Smp_199050	Smp_199050	gb|NWS84841.1|	NWS84841	CDN1A inhibitor [Toxostoma redivivum]	27.586	58	38	2	9	66	1	54	APVHLCRRLFGEPVSCIRIQQTLETIIRKDLDRFQNKWNFQPPNIVLQNKIRKPLSVH	CSSKVCRNLFG-PVDHEQLQHDFENQIKQQLEEAQQRWNFNF---ETETPLEGPFKWE	4.19e-13	71.8
Smp_199050	Smp_199050	ref|XP_015819394.1|	XP_015819394	cyclin-dependent kinase inhibitor 1B [Nothobranchius furzeri]	19.474	190	138	6	3	180	14	200	VAAGITAPVH----LCRRLFGEPVSCIRIQQTLETIIRKDLDRFQNKWNFQP-PNIVLQNKIRKPLSVHQLHS----GNLQTNSTNEFILEPVQSPPSFYIKSPRKL---KAFRRLPMSVAQKTRMELCKKSTNSELKDLTYSFNSSYNLSNTDTLLNDNQKSEINFPLTTESTVTITPNQPPPTSSSTP	LVARRTFPLHRRTGVCRNLFG-PVDHDELSRDMKAKLREVAERDQQRWNFNFEANTPLAGDYEWEEVSAEKTPAFYLGSAQQSGRDLEPPTPVKQRPSLDSDVPETDAPGDVMERLAAPGSSTGPAETNQENRADKLNS--GSPRRVPCVRRKRTSAADNNTHITDFFVKRRRAADMMISGDTRHLSKSP	4.52e-13	74.9
Smp_199050	Smp_199050	ref|XP_040472932.1|	XP_040472932	cyclin-dependent kinase inhibitor 1-like [Falco naumanni]	21.014	138	98	5	2	133	6	138	SVAAGITAPVHLCRRLFGEPVSCIRIQQTLETIIRKDLDRFQNKWNFQPPNIVLQNKIRKPLSVHQLHSGNLQTNSTNEFI-LEPVQSPPSFYIKSPRKLKAFRRLPMSVAQKTRM-----ELCKKSTNSELKDLTYS	SKAGQMQCSTKACRNLFG-PVDHHQ-KNDFEDLMRQHLEEVQERWNFNF---ETETPLEGQFKWERVFLAEQQSREVHSLVTGISSESRSSLVHKVPPKDHLGRICPEASQQSSEVYRAGSPRGLKRRQTTMKDFYSS	4.59e-13	73.5
Smp_199050	Smp_199050	emb|CAI5777524.1|	CAI5777524	cyclin-dependent kinase inhibitor 1-like [Podarcis lilfordi]	21.481	135	95	4	8	138	54	181	TAPVHLCRRLFGEPVSCIRIQQTLETIIRKDLDRFQNKWNFQP---PNIVLQNKIRKPLSVHQLHSGNLQ-TNSTNEFILEPVQSPPSFYIKSPRKLKAFRRLPMSVAQKTRMELCKKSTNSELKDLTYSFNSSY	PCSRKLCRNLFG-PVDHDQLQKDFQSLMKAQLEEAQQKWNFDFESETPLEGDYKWEKVSHLNRLPSQDLLSPTKENSCAGEKSLSSSPVLLKMHTKTDRPTQVGFEARKSS------KRKQTTIKDFYSSKRRTV	4.87e-13	74.3
Smp_199050	Smp_199050	ref|XP_034542320.1|	XP_034542320	cyclin-dependent kinase inhibitor 1C-like [Notolabrus celidotus]	16.667	186	144	4	13	188	28	212	LCRRLFGEPVSCIRIQQTLETIIRKDLDRFQNKWNFQP-PNIVLQNKIRKPLSVHQLHSGNLQTNSTNEFILEPVQSP-------PSFYIKSPRKLKAFRR--LPMSVAQKTRMELCKKSTNSELKDLTYSFNSSYNLSNTDTLLNDNQKSEINFPLTTESTVTITPNQPPPTSSSTPYKVNSISQ	VCRNLFGS-VDHEELNREMKDKLREISDRDQQRWNFNFETNTPLVGDYAWEEVVVDKTPVFYQDSVQDERTRVPATPVKQTPIITSDSVLPETSHMDVLERLALPDSSSTPCTTEVNQENRTDKLNSGKTSQRQVPCLRRKRPTTPDNNTHITDFFVKRRRAADRKSSDMSACHLSKSPIPVEQTP	5.04e-13	74.9
Smp_199050	Smp_199050	gb|NXU47742.1|	NXU47742	CDN1A inhibitor [Turnix velox]	34.043	47	30	1	9	55	1	46	APVHLCRRLFGEPVSCIRIQQTLETIIRKDLDRFQNKWNFQPPNIVL	CSSKLCRNLFG-PVDHQQLQEDLEEMLKQQLEEAQQRWNFDFLTETP	5.85e-13	71.5
Smp_199050	Smp_199050	ref|XP_068774567.1|	XP_068774567	cyclin-dependent kinase inhibitor 1 [Struthio camelus]	19.565	138	101	4	4	136	9	141	AAGITAPVHLCRRLFGEPVSCIRIQQTLETIIRKDLDRFQNKWNFQPPNIVLQNKIRKPLSVHQLHSGNLQTNSTNEFILEPVQSPPSFYIKSPRKLKAFRRLPM-----SVAQKTRMELCKKSTNSELKDLTYSFNS	GQQMPCSSKVCRNLFG-PVDHHQLQNDFQDLLRQQLEEAQHRWNFDF---ETDTPLEGCFKWERVVFADQQLHSPSKANSSGSWSCSS-AHKVPSKDRLGQACSEVPQQGSEACTAGSPQRLKRRQTTIKDFYNSKRR	5.87e-13	73.2
Smp_199050	Smp_199050	gb|NWI48043.1|	NWI48043	CDN1A inhibitor [Picathartes gymnocephalus]	31.034	58	36	2	9	66	1	54	APVHLCRRLFGEPVSCIRIQQTLETIIRKDLDRFQNKWNFQPPNIVLQNKIRKPLSVH	CSSKACRNLFG-PVDHEQLQHDFEDEIRKQLEEAQRRWNFNF---ETETPLEGPFKWE	5.94e-13	71.5
Smp_199050	Smp_199050	gb|NWT44308.1|	NWT44308	CDN1A inhibitor [Chroicocephalus maculipennis]	31.915	47	31	1	9	55	1	46	APVHLCRRLFGEPVSCIRIQQTLETIIRKDLDRFQNKWNFQPPNIVL	CSSKVCRNLFG-PVDHHQLQNDYENMLRQQLEEAQQRWNFNFETETP	6.73e-13	71.2
Smp_199050	Smp_199050	ref|XP_026167966.1|	XP_026167966	cyclin-dependent kinase inhibitor 1B-like [Mastacembelus armatus]	15.344	189	146	4	13	188	28	215	LCRRLFGEPVSCIRIQQTLETIIRKDLDRFQNKWNFQP-PNIVLQNKIRKPLSVHQLHSGNLQTNSTNEFILEPVQSP------PSFYIKSPRKLKAFRRLPMSVAQKT------RMELCKKSTNSELKDLTYSFNSSYNLSNTDTLLNDNQKSEINFPLTTESTVTITPNQPPPTSSSTPYKVNSISQ	VCRNLFG-PVDHDELSREMKAKMREISERDQQKWNFNFEANTPLDGDYQWEEAPVDKTPAFYRDSVQNDRTQVPATPVKQQPTLDSALLETPRLDVQERLVVPESSSSGTSSSSCPVEVNQENRTDKLNSGTPTQRQVPCVRRKRTATTTNNTHITDYFVKRKRAADRKCNDMSSCHLSQSPIPVEQTP	6.95e-13	74.6
Smp_199050	Smp_199050	gb|NXI95676.1|	NXI95676	CDN1A inhibitor [Psophia crepitans]	20.755	106	78	3	11	115	16	116	VHLCRRLFGEPVSCIRIQQTLETIIRKDLDRFQNKWNFQPPNIVLQNKIRKPLSVHQLHSGNLQTNSTNEFILEPVQSPPSFYIKS-PRKLKAFRRLPMSVAQKTR	THARRNLFG-PVDHEQLQQDFQHMLHNSIEGAQEKWNFDF----LRDTPAEGLLQWEELEGHEVPAFYHSCVVEDAWRPLQHLNRPLGREDNSHRFAQVTLTEKSK	7.19e-13	73.2
Smp_199050	Smp_199050	gb|NXL89975.1|	NXL89975	CDN1A inhibitor [Alectura lathami]	24.138	58	40	2	9	66	1	54	APVHLCRRLFGEPVSCIRIQQTLETIIRKDLDRFQNKWNFQPPNIVLQNKIRKPLSVH	CSSKVCRNLFG-PVDHDQLQNDFEDLLREQLEEARHRWNFNF---ETETPLEGRFKWE	7.32e-13	71.2
Smp_199050	Smp_199050	gb|NXU80639.1|	NXU80639	CDN1A inhibitor [Oreotrochilus melanogaster]	27.586	58	38	2	9	66	1	54	APVHLCRRLFGEPVSCIRIQQTLETIIRKDLDRFQNKWNFQPPNIVLQNKIRKPLSVH	CSSKVCRNLFG-PLDHEELQNDFETLLRHQLEEAQQRWNFDF---ETETPLEGPFRWE	7.85e-13	71.2
Smp_199050	Smp_199050	ref|XP_010303201.1|	XP_010303201	PREDICTED: cyclin-dependent kinase inhibitor 1-like [Balearica regulorum gibbericeps]	24.176	91	58	4	1	87	1	84	MSVAAGITAPVHLCRRLFGEPVSCIRIQQTLETIIRKDLDRFQNKWNFQPPNIVLQNKIRKPLSVHQLHSGNLQTNSTNEFI----LEPVQ	MERRPGKT--THARRNLFG-PVDHEQLQRDFQHMLRNGIEGAQQKWNFDF----LRDTPAEGLLQWEELEGHEVPAFYHSCVVGDAWRPLQ	8.01e-13	73.2
Smp_199050	Smp_199050	gb|KFO82281.1|	KFO82281	Cyclin-dependent kinase inhibitor 1, partial [Cuculus canorus]	25.926	54	38	2	10	62	4	56	PVHLCRRLFGEPVSCIRIQQTLETIIRKDLDRFQNKWNFQP-PNIVLQNKIRKP	STHACRNLFG-PIDHEQLRQDFQHMLQNSIEGAQQKWNFDFLQDTPLEGLLQWE	8.12e-13	71.2
Smp_199050	Smp_199050	gb|KFP70873.1|	KFP70873	Cyclin-dependent kinase inhibitor 1, partial [Acanthisitta chloris]	27.586	58	38	2	9	66	1	54	APVHLCRRLFGEPVSCIRIQQTLETIIRKDLDRFQNKWNFQPPNIVLQNKIRKPLSVH	CSTRVCRNLFG-PVDHQQLQNDLEVMLRQNLEEAKQRWNFDF---ETETPLEGPFTWE	8.96e-13	71
Smp_199050	Smp_199050	ref|XP_010143036.1|	XP_010143036	PREDICTED: cyclin-dependent kinase inhibitor 1-like, partial [Buceros rhinoceros silvestris]	25.287	87	58	3	1	87	17	96	MSVAAGITAPVHLCRRLFGEPVSCIRIQQTLETIIRKDLDRFQNKWNFQPPNIVLQNKIRKPLSVHQLHSGNLQTNSTNEFILEPVQ	MEQRPGKT--SHVRRNLFG-PVDHEQLQQDFQYVLRNSIEGAQQKWNFDF----LRDTPAEGLLQWEELKGHEVPAFYHSCMAGEAQ	9.45e-13	72.6
Smp_199050	Smp_199050	gb|EMP32310.1|	EMP32310	Putative protein C6orf89 like protein [Chelonia mydas]	21.374	131	94	4	6	128	166	295	GITAPVHLCRRLFGEPVSCIRIQQTLETIIRKDLDRFQNKWNFQP---PNIVLQNKIRKPLSVHQLHS--GNLQTNSTNEFILEPVQSPPSFYIKSPR---KLKAFRRLPMSVAQKTRMELCKKSTNSELK	QAPCNRKICRNLFG-PVDHEQLQNDLQDLMRRHLEEAQHRWNFDFETETPLEGKLKWERVLYPDMSPACLPSQDPSHSKGNGGEKNQSSPARKISTKDLNVALSSEAVQTGSESRKTSPPRHLKRKQTSIK	9.7e-13	78
Smp_199050	Smp_199050	gb|NWV35310.1|	NWV35310	CDN1A inhibitor [Grantiella picta]	31.034	58	36	2	9	66	1	54	APVHLCRRLFGEPVSCIRIQQTLETIIRKDLDRFQNKWNFQPPNIVLQNKIRKPLSVH	CSSKLCRNLFG-PVDHEQLQNYIEDEIRQQLEEAQQRWNFDF---ETETPLEGPFKWE	9.98e-13	71
Smp_199050	Smp_199050	ref|XP_042689757.1|	XP_042689757	cyclin-dependent kinase inhibitor 1 isoform X1 [Centrocercus urophasianus]	17.931	145	108	4	2	139	49	189	SVAAGITAPVHLCRRLFGEPVSCIRIQQTLETIIRKDLDRFQNKWNFQPPNIVLQNKIRKPLSVHQLHSGNLQTNSTNEFILEPVQSP--PSFYIKSPRKLKAFRRLPMSVAQKTRM-----ELCKKSTNSELKDLTYSFNSSYN	SRAGPMPCSSKVCRNLFG-PVDHEQIQNDFEELLRQQLEEAQRRWNFNF---ETETPLEGHFKWERVLLAEQPSRGGFSLAKATSGGDHGSSAPHRVPPKDAVSGAHHGAAQQSSELARVGSPQRLKRGQTTVKDFYSSKRRVVH	1.05e-12	73.5
Smp_199050	Smp_199050	gb|NXH76584.1|	NXH76584	CDN1A inhibitor [Oceanodroma tethys]	22.414	116	82	4	1	115	18	126	MSVAAGITAPVHLCRRLFGEPVSCIRIQQTLETIIRKDLDRFQNKWNFQPPNIVLQNKIRKPLSVHQLHSGNLQTNSTNEFILEPV-QSPPSFYIKSPRKLKAFRRLPMSVAQKTR	MEWKPGKT--THARRNLFG-PVDHEQLRQDFQHMLRNSVEEAQQKWNFNF----LRDTPAEGLLQWEELEGHEVPGFYHSCVVRDVRRPLQHFNWSLGREDKGHHFAQMALTEKPK	1.06e-12	73.2
Smp_199050	Smp_199050	gb|NXM01448.1|	NXM01448	CDN1A inhibitor [Tyrannus savana]	25.862	58	39	2	9	66	1	54	APVHLCRRLFGEPVSCIRIQQTLETIIRKDLDRFQNKWNFQPPNIVLQNKIRKPLSVH	CSSKVCRNLFG-PVDHEQLQNEFEDKLRQQLEEARQRWNFDF---ETETPLEGPFKWE	1.14e-12	70.7
Smp_199050	Smp_199050	ref|XP_056701209.1|	XP_056701209	cyclin-dependent kinase inhibitor 1 [Euleptes europaea]	18.705	139	105	4	8	143	11	144	TAPVHLCRRLFGEPVSCIRIQQTLETIIRKDLDRFQNKWNFQP---PNIVLQNKIRKPLSVHQLHSGNLQTNSTNEFILEPVQSPPSFYIKSPRKLKAFRRLPMSVAQKTRMELCKKSTNSELKDLTYSFNSSYNLSNT	SCSRKLCRNLFG-PVDHEQLQKDFQSLMKVEQEEAKRKWNFDFETETPLEGDYKWEKISHINVLSPEDLLSHSKENSCVRDNSVSSAVLLKIHAKTDNPGQGSFE-AESSRH---LKRKQTSIKDFYSSKRRTIPYKSN	1.19e-12	72.4
Smp_199050	Smp_199050	ref|XP_066480415.1|	XP_066480415	cyclin-dependent kinase inhibitor 1 [Tiliqua scincoides]	23.134	134	95	4	8	138	12	140	TAPVHLCRRLFGEPVSCIRIQQTLETIIRKDLDRFQNKWNFQP---PNIVLQNKIRKPLSVHQLHSGNLQTNSTNEFILEPVQSPPSFYIKSPRKLKAFRRLPMSVAQKTRMELCKKSTNSELKDLTYSFNSSY	SCSKKICRNLFG-PVDHDQFQKDVQSLMRAQLKEAQQKWNFDFETETPLEGKYKWEKVSHVNVLPPQDLM-SCPKENT---CAGEKSFGSPVLLKIHAKMDRSMQASSEAGSPKCLKRKQTSIKDFYCSKRRTI	1.28e-12	72.4
Smp_199050	Smp_199050	ref|XP_005510416.2|	XP_005510416	cyclin-dependent kinase inhibitor 1 [Columba livia]	20.567	141	102	4	2	136	6	142	SVAAGITAPVHLCRRLFGEPVSCIRIQQTLETIIRKDLDRFQNKWNFQPPNIVLQNKIRKPLSVHQLHSGNLQTNSTNE-FILEPVQSPPSFYIKSPRKLKAFRRLPMSVAQ-----KTRMELCKKSTNSELKDLTYSFNS	SRARQLPCSSKVCRNLFG-PVDHDQLQNDLDDLLRQNLEEAQQRWNFDF---ETETPLEGHFKWERVFLDDQPPQEVRSPVKITGGESRSSLVHKVSPKSRLGRIRPEESQQSLEIHRAGSPKILKRGQSTIKDFYSSKRR	1.41e-12	72.4
Smp_199050	Smp_199050	ref|XP_009077219.1|	XP_009077219	PREDICTED: cyclin-dependent kinase inhibitor 1 [Acanthisitta chloris]	18.44	141	100	4	1	136	5	135	MSVAAGITAPVHLCRRLFGEPVSCIRIQQTLETIIRKDLDRFQNKWNFQPPNIVLQNKIRKPLSVHQLHSGNLQTNSTNEFILEPVQSPPSFYIKSPRKLKAFRRLPMSVAQKTRME-----LCKKSTNSELKDLTYSFNS	LSKAGQTPCSTRVCRNLFG-PVDHQQLQNDLEVMLRQNLEEAKQRWNFDF---ETETPLEGPFTWECIYLSEKPQEVHSLVTGSDSRSSLI------HKDRVGRICPKESQQSSDVYRAHPLRSQKRGQTTMKDYYNTKRR	1.42e-12	72.1
Smp_199050	Smp_199050	gb|NXV77282.1|	NXV77282	CDN1A inhibitor [Atlantisia rogersi]	29.412	51	35	1	11	61	1	50	VHLCRRLFGEPVSCIRIQQTLETIIRKDLDRFQNKWNFQPPNIVLQNKIRK	AHVRRNLFG-PVDHEQLQQDFQHMLCNSIERAQQKWNFDFLQEMPAEGLLQ	1.55e-12	70.4
Smp_199050	Smp_199050	gb|NXT31166.1|	NXT31166	CDN1A inhibitor [Pelecanoides urinatrix]	27.451	51	36	1	11	61	1	50	VHLCRRLFGEPVSCIRIQQTLETIIRKDLDRFQNKWNFQPPNIVLQNKIRK	THAWRNLFG-PVDHEQLRQDFQHMLRNSVEGAQQKWNFDFLRDTPAEGLLQ	1.56e-12	70.4
Smp_199050	Smp_199050	gb|NXK74979.1|	NXK74979	CDN1A inhibitor [Amazona guildingii]	29.091	55	37	2	9	62	1	54	APVHLCRRLFGEPVSCIRIQQTLETIIRKDLDRFQNKWNFQP-PNIVLQNKIRKP	CSSKVCRNLFG-PVDHQQLQHDLESLLKQNLEEAQQRWNFDFETETPLEGHFEWE	1.58e-12	70.4
Smp_199050	Smp_199050	ref|XP_062451272.1|	XP_062451272	cyclin-dependent kinase inhibitor 1 [Rhea pennata]	19.259	135	99	4	7	136	12	141	ITAPVHLCRRLFGEPVSCIRIQQTLETIIRKDLDRFQNKWNFQPPNIVLQNKIRKPLSVHQLHSGNLQTNSTNEFILEPVQSPPSFYIKSPRKLKAFRRLPMSV-----AQKTRMELCKKSTNSELKDLTYSFNS	MPCSSKVCRNLFG-PVDHDQLQNDFQDLLRRQLEEAQHRWNFDF---ETDTPLEGRFKWERVVFDDQQLHGLSKASSSESQSCSS-AHKVPSKDHLVQTCSETLQQDSEACTAGAPQRLKRRQTTIKDFYSSKRR	1.68e-12	72.1
Smp_199050	Smp_199050	gb|NXW53732.1|	NXW53732	CDN1A inhibitor [Eurystomus gularis]	34.043	47	30	1	9	55	1	46	APVHLCRRLFGEPVSCIRIQQTLETIIRKDLDRFQNKWNFQPPNIVL	CSSKVCRNLFG-PVDHQQLQRDLENMSRQQLEEAQQRWNFDFETETP	1.73e-12	70.4
Smp_199050	Smp_199050	gb|NWX91449.1|	NWX91449	CDN1A inhibitor [Nothoprocta pentlandii]	25.455	55	39	2	9	62	1	54	APVHLCRRLFGEPVSCIRIQQTLETIIRKDLDRFQNKWNFQP-PNIVLQNKIRKP	CSSKVCRNLFG-PIDHQQLQSDFQDLLRQQLEEAQHRWNFDFETDTPLEGRFKWE	1.8e-12	70.1
Smp_199050	Smp_199050	ref|XP_064317937.1|	XP_064317937	cyclin-dependent kinase inhibitor 1 isoform X2 [Phalacrocorax carbo]	24.051	79	55	2	11	89	27	100	VHLCRRLFGEPVSCIRIQQTLETIIRKDLDRFQNKWNFQPPNIVLQNKIRKPLSVHQLHSGNLQTNSTNEFILEPVQSP	THARRNLFG-PVDHEQLRQDFQHMLRNSIEGAQQKWNFDF----LQDMPVEGLLQWEELKGHEAPTFYHSCMVGDARRP	1.88e-12	72.4
Smp_199050	Smp_199050	ref|XP_028288029.1|	XP_028288029	cyclin-dependent kinase inhibitor 1C-like [Parambassis ranga]	15.135	185	146	5	13	188	28	210	LCRRLFGEPVSCIRIQQTLETIIRKDLDRFQNKWNFQP-PNIVLQNKIRKPLSVHQLHSGNLQTNSTNEFILEPV-----QSPPSFYIKSPRKLKAFRRLPM---SVAQKTRMELCKKSTNSELKDLTYSFNSSYNLSNTDTLLNDNQKSEINFPLTTESTVTITPNQPPPTSSSTPYKVNSISQ	VCRNLFG-PVDHDELSREMKSSLREISERDQQRWNFNFETNTPLDGEYEWEKVTVDKTPTFYQDSVQTGRSRVPATPVKQRPSSESALPETPRMDVLERLAVPESSSTAPCPVEVNQENRTDKLNSGKQTHRQVPCVRRKRTAPADN-THITDFFVKRKRPADKKPADVSACHLSRSPTPLEQTP	1.93e-12	73.2
Smp_199050	Smp_199050	gb|NWI86513.1|	NWI86513	CDN1A inhibitor [Pitta sordida]	25.862	58	39	2	9	66	1	54	APVHLCRRLFGEPVSCIRIQQTLETIIRKDLDRFQNKWNFQPPNIVLQNKIRKPLSVH	CSSKVCRNLFG-PVDHDQLKNDFEDQMRQHLEEAQQPWNFNF---EMETPLEGPFKWE	1.99e-12	70.1
Smp_199050	Smp_199050	ref|XP_054836901.1|	XP_054836901	cyclin-dependent kinase inhibitor 1 [Eublepharis macularius]	17.778	135	101	4	8	138	12	140	TAPVHLCRRLFGEPVSCIRIQQTLETIIRKDLDRFQNKWNFQP---PNIVLQNKIRKPLSVHQLHSGNLQTNST-NEFILEPVQSPPSFYIKSPRKLKAFRRLPMSVAQKTRMELCKKSTNSELKDLTYSFNSSY	SCSRKACRNLFG-PVDHEQLQNDFQSLMKAEWEEAQRRWNFDFETETPLEGDYRWEKISHINVLSPQDLLSYSKENSCAGDKSLSAPVLLKRHEKMDN-----PGQGSLEAESSRQLKRKQTSIKDFYSSKRRTI	2.13e-12	71.8
Smp_199050	Smp_199050	ref|XP_028589834.1|	XP_028589834	cyclin-dependent kinase inhibitor 1 isoform X2 [Podarcis muralis]	21.481	135	95	4	8	138	12	139	TAPVHLCRRLFGEPVSCIRIQQTLETIIRKDLDRFQNKWNFQP---PNIVLQNKIRKPLSVHQLHSGNLQ-TNSTNEFILEPVQSPPSFYIKSPRKLKAFRRLPMSVAQKTRMELCKKSTNSELKDLTYSFNSSY	PCSRKLCRNLFG-PVDHDQLQKDFQSLMKAQLEEAQQKWNFDFESETPLEGDYKWEKVSHLSRLPSQDLLSPTKENSCAGEKSLSSSPVLLKMHTKTDRPTQVGFEARKSS------KRKQTTIKDFYSSKRRTV	2.28e-12	71.8
Smp_199050	Smp_199050	ref|XP_010722537.1|	XP_010722537	cyclin-dependent kinase inhibitor 1 [Meleagris gallopavo]	18.31	142	111	4	2	139	45	185	SVAAGITAPVHLCRRLFGEPVSCIRIQQTLETIIRKDLDRFQNKWNFQP-PNIVLQNKIRKPLSVHQLHSGNLQTNSTNEFILEPVQSPPSFYIKSPRKLKAFRR-LPMSVAQKTRM--ELCKKSTNSELKDLTYSFNSSYN	SRAGPMPCSSKVCRNLFG-PVDHEQIQNDFEELLRQQLEEAQRRWNFNFETETPLEGHFKWERVLLAEQPSRGAFSLAKATSGGDNGSSAPCRVAPKDGVDGVHHGAAQQSSEPTRVGSPQRLKRGQTTVKDFYSSKRRVVH	2.41e-12	72.6
Smp_199050	Smp_199050	gb|TNN67416.1|	TNN67416	Cyclin-dependent kinase inhibitor 1C [Liparis tanakae]	16.749	203	151	6	3	188	14	215	VAAGITAPVH----LCRRLFGEPVSCIRIQQTLETIIRKDLDRFQNKWNFQP-PNIVLQNKIRKPLSVHQLHSGNLQTNSTNEFILEPVQSP-------PSFYIKSPRKLKAFRRLPMSVAQKT----RMELCKKSTNSELKDLTYSFNSSYNLSNTDTLLNDNQK-SEINFPLTTESTVTITPNQPPPTSSSTPYKVNSISQ	LVARRTFPLHKRTSVCRNLFG-PVDHDDLSREMKDKLREISERDQQRWNFNFEANTPLVGDYEWEEVPVDTTPVFYKDSVQNGKSRAAEEAPGKQRPLSDSVSSESPDMDVLERLAVPESSSGSSAPCPAEVNQENRAEELNSGRPAHRQTPCVRRKRTAATDNNNTHITDFFVKRKRAADKKSNDMSACHHSKSPIPLEQTP	2.45e-12	72.9
Smp_199050	Smp_199050	ref|XP_029909787.1|	XP_029909787	cyclin-dependent kinase inhibitor 1C-like [Myripristis murdjan]	17.647	187	144	6	11	188	26	211	VHLCRRLFGEPVSCIRIQQTLETIIRKDLDRFQNKWNFQP-PNIVLQNKIRKPLSVHQLHSGNLQTN---STNEFILEPVQSPPSFYIKSP--RKLKAFRRL--PMSVAQKTRMELCKKSTNSELKDLTYSFNSSYNLSNTD-TLLNDNQKSEINFPLTTESTVTITPNQPPPTSSSTPYKVNSISQ	TGVCRNLFG-PVDHDELNREMKAKLREISERDQQRWNFNFEANTPLDGDYEWEESPVDKTPVFYQDSVQIGRTRVVVTPVKGKPSPDSGLPECPRMDVLDRLADPESSSTPCPAEINQENRTDKLNSGKSSRRQVPCVRRKRTATTDTNTTHITDFFVKRKRAADMKCNDLSACHHSRSPNPVEQTP	2.55e-12	72.9
Smp_199050	Smp_199050	gb|NXI95328.1|	NXI95328	CDN1A inhibitor [Psophia crepitans]	25.862	58	39	2	9	66	1	54	APVHLCRRLFGEPVSCIRIQQTLETIIRKDLDRFQNKWNFQPPNIVLQNKIRKPLSVH	CSSKVCRNLFG-PVDHIQLQNDCENLLKQHLEEAQQRWNFNF---ETETPLEGQFKWE	2.73e-12	69.8
Smp_199050	Smp_199050	ref|XP_043891291.1|	XP_043891291	cyclin-dependent kinase inhibitor 1C [Solea senegalensis]	15.591	186	145	4	13	187	28	212	LCRRLFGEPVSCIRIQQTLETIIRKDLDRFQNKWNFQP-PNIVLQNKIRKPLSVHQLHSGNLQTNSTNEFILEP--------VQSPPSFYIKSPRKLKAFRRLPM--SVAQKTRMELCKKSTNSELKDLTYSFNSSYNLSNTDTLLNDNQKSEINFPLTTESTVTITPNQPPPTSSSTPYKVNSIS	VCRNLFG-PVDHDELNRDMKARMLEISERDQQRWNFNFEANTPLDGDYEWEEVPVDKTPEFYQDSVQNDRSRVPATPVKTQAPSSEPAPAPETPLMDVLERLVVPDSSGSAPCQVKVNQENRTDKLNSGKTNHRHVPCVRRKRTPSADNNTHITDFFVKRKRADRKADTSGCHLSKSPIPVEQTPR	3.13e-12	72.6
Smp_199050	Smp_199050	gb|KFV68976.1|	KFV68976	Cyclin-dependent kinase inhibitor 1, partial [Dryobates pubescens]	29.787	47	32	1	9	55	1	46	APVHLCRRLFGEPVSCIRIQQTLETIIRKDLDRFQNKWNFQPPNIVL	CSSKVCRNLFG-PLDHQQLQNDLKDLMRQHLEEAQQRWNFNFETETP	3.16e-12	69.5
Smp_199050	Smp_199050	ref|XP_037111221.1|	XP_037111221	cyclin-dependent kinase inhibitor 1B [Syngnathus acus]	13.441	186	151	4	3	187	21	197	VAAGITAPVHLCRRLFGEPVSCIRIQQTLETIIRKDLDRFQNKWNFQP-PNIVLQNKIRKPLSVHQLHSGNLQTNSTNEFILEPVQSPPSFYIKSPRKLKAFRRLPMSVAQKTRMELCKKSTNSELKDLTYSFNSSYNLSNTDTLLNDNQKSEINFPLTTESTVTITPNQPPPTSSSTPYKVNSIS	RTFPFHKRTGVCRNLFG-PVDHDELSREMSVKLREISERDRQRWNFNFEANTPLDGDYEWVEVSSDSAPAFYQSSSV------QLDVPATPVKLHPDALE--RLAAPEGSDGASVELNQENRADKLNSRRLAHRMAPCGGRKRPTAPADNTHITDFFVKRRRAAERKCVEVSHHAKSPIPMEQTPR	3.18e-12	72.4
Smp_199050	Smp_199050	gb|NXG52427.1|	NXG52427	CDN1A inhibitor [Psilopogon haemacephalus]	24.138	58	40	2	9	66	1	54	APVHLCRRLFGEPVSCIRIQQTLETIIRKDLDRFQNKWNFQPPNIVLQNKIRKPLSVH	CSSKVCRNLFG-PVDHQELLTDLQGLMRQQLEEAQQRWNFDF---ETETPLEGQFKWE	3.41e-12	69.5
Smp_199050	Smp_199050	gb|NWS62682.1|	NWS62682	CDN1A inhibitor [Chunga burmeisteri]	24.051	79	55	2	11	89	24	97	VHLCRRLFGEPVSCIRIQQTLETIIRKDLDRFQNKWNFQPPNIVLQNKIRKPLSVHQLHSGNLQTNSTNEFILEPVQSP	THAQRNLFG-PVDHEQLQQDFQHMMRNSVEGAQQKWNFDF----LRDVPTEGLLQWEELEGHKVPAFYHSCVVGDARRP	3.54e-12	71.8
Smp_199050	Smp_199050	gb|NXS33865.1|	NXS33865	CDN1A inhibitor [Pomatostomus ruficeps]	31.034	58	36	2	9	66	1	54	APVHLCRRLFGEPVSCIRIQQTLETIIRKDLDRFQNKWNFQPPNIVLQNKIRKPLSVH	CSSKACRNLFG-PVDHEQIQHEFENKIREQLEEAQQRWNFNF---ETETPLEGPFKWE	3.92e-12	69.3
Smp_199050	Smp_199050	gb|NWS74411.1|	NWS74411	CDN1A inhibitor [Crotophaga sulcirostris]	29.091	55	37	2	9	62	1	54	APVHLCRRLFGEPVSCIRIQQTLETIIRKDLDRFQNKWNFQP-PNIVLQNKIRKP	CSSKVCRNLFG-PVDHHELQTDFENQLRQQLEEAQHRWNFDFETETPLEGHFEWE	3.99e-12	69.3
Smp_199050	Smp_199050	ref|XP_006125354.1|	XP_006125354	cyclin-dependent kinase inhibitor 1 [Pelodiscus sinensis]	19.048	147	103	4	2	136	6	148	SVAAGITAPVHLCRRLFGEPVSCIRIQQTLETIIRKDLDRFQNKWNFQPPNIVLQNKIRKPLSVHQLHSGNLQTNSTNEFIL---------EPVQSPPSFYIKSPRKLKAFRRLPMSVAQKTRM---ELCKKSTNSELKDLTYSFNS	STIRQTPCSRKLCRNLFG-PVDHEQLQNDFQDLMRRHLEEAQHRWNFDF---EMETPLEGEFKWERVLSPDVSPVCLPSQALLSYAKGSDGENHQSSPALRISTRDLNVALSKEAGQLGSGSHLASSARCVKRKQTSIKDFYSLKRR	4.03e-12	71.2
Smp_199050	Smp_199050	ref|XP_025891894.1|	XP_025891894	cyclin-dependent kinase inhibitor 1 [Nothoprocta perdicaria]	20	135	98	4	7	136	12	141	ITAPVHLCRRLFGEPVSCIRIQQTLETIIRKDLDRFQNKWNFQPPNIVLQNKIRKPLSVHQLHSGNLQTNSTNEFILEPVQSPPSFYIKSPRKLKAFRRLPMSVAQ-----KTRMELCKKSTNSELKDLTYSFNS	LPCSSKVCRNLFG-PVDHQQLQSDFQDLLRQQLEEAQHRWNFDF---ETDTPLEGRFKWERVLLAEQPLHSLAKANGGESQS-CSLVHKVPAKDWLGCVHTEVPQQGSEPWTSRSPQRLKRRQTTIKDFYDSKKR	4.59e-12	71
Smp_199050	Smp_199050	ref|XP_009865403.1|	XP_009865403	PREDICTED: cyclin-dependent kinase inhibitor 1-like, partial [Apaloderma vittatum]	22.078	77	59	1	11	87	48	123	VHLCRRLFGEPVSCIRIQQTLETIIRKDLDRFQNKWNFQPPNIVLQNKIRKPLSVHQLHSGNLQTNSTNEFILEPVQ	THAQRNLFG-PVDHEQLRQDFQHMLRSSIEGAQQKWNFDFLRDTPTEGLLQWEELRGLEVPAFYHSCVVGDAWRPLQ	5.08e-12	71.8
Smp_199050	Smp_199050	gb|TNN00392.1|	TNN00392	hypothetical protein fugu_011638 [Takifugu bimaculatus]	14.13	184	148	5	13	188	28	209	LCRRLFGEPVSCIRIQQTLETIIRKDLDRFQNKWNFQP-PNIVLQNKIRKPLSVHQLHSGNLQTNSTNEFILEPVQ-----SPPSFYIKSPRKLKAFRRL--PMSVAQKTRMELCKKSTNSELKDLTYSFNSSYNLSNTDTLLNDNQKSEINFPLTTESTVTITPNQPPPTSSSTPYKVNSISQ	VCRNLFG-PVDHDELSREVKSKLREISERDQQRWNFDFESNTPLDGDYKWEEVPVDNTPVFYMDSVQVDRTRVPATPVKQMPSPDSATPETPLMDVQERLAMPESSNPVSPTQVNQENRSDKVNSGKSTHKLVPCVRRKRAASTDN-AHITDFFVKRKKVVDRKFGDMSPCHHTKSSIPVEQTP	5.26e-12	72.1
Smp_199050	Smp_199050	ref|XP_054044766.1|	XP_054044766	cyclin-dependent kinase inhibitor 1-like isoform X1 [Rissa tridactyla]	24.691	81	54	3	1	81	1	74	MSVAAGITAPVHLCRRLFGEPVSCIRIQQTLETIIRKDLDRFQNKWNFQPPNIVLQNKIRKPLSVHQLHSGNLQTNSTNEF	MERRPGKT--THARRNLFG-PVDHEQLRQDFQHMLRNNVEGAQQKWNFDF----LWDMPAEGLLQWEELEGHEVPAFYHSC	5.57e-12	71.2
Smp_199050	Smp_199050	ref|XP_020784995.1|	XP_020784995	cyclin-dependent kinase inhibitor 1C-like [Boleophthalmus pectinirostris]	15.263	190	152	4	12	194	25	212	HLCRRLFGEPVSCIRIQQTLETIIRKDLDRFQNKWNFQPP-NIVLQNKIRKPLSVHQLHSGNLQTNSTNEFILEPVQS------PPSFYIKSPRKLKAFRRLPMSVAQKTRMELCKKSTNSELKDLTYSFNSSYNLSNTDTLLNDNQKSEINFPLTTESTVTITPNQPPPTSSSTPYKVNSISQVTEKLS	RVCRNLFG-PVDHDELHREMKDKLREISERDQERWNFNFEVNSPLDGLYEWEEVSVDETPAFYQDSVHSGRTHVPSTPVKRRPVEEPLVPDTPRLSVMERLSAPESSAPCPTEVNQENRKDKLNSGKQAHRLVPGVKRKRTVPSDN-THITDFFVKRKKVVERKAADVSSCHQSTKSPIPLEQTPRKRIR	5.63e-12	72.1
Smp_199050	Smp_199050	ref|XP_010192996.1|	XP_010192996	PREDICTED: cyclin-dependent kinase inhibitor 1B [Mesitornis unicolor]	25.316	79	54	2	11	89	9	82	VHLCRRLFGEPVSCIRIQQTLETIIRKDLDRFQNKWNFQPPNIVLQNKIRKPLSVHQLHSGNLQTNSTNEFILEPVQSP	THARRNLFG-PVDHEQLWQDFQHMLRNSVEGAQQKWNFDF----LQNTPVEGLLQWEELEGHEVPAFYHGCMVGDARRP	5.86e-12	70.7
Smp_199050	Smp_199050	gb|NXI54046.1|	NXI54046	CDN1A inhibitor [Chloroceryle aenea]	25.862	58	39	2	9	66	1	54	APVHLCRRLFGEPVSCIRIQQTLETIIRKDLDRFQNKWNFQPPNIVLQNKIRKPLSVH	CSSKVCRNLFG-PVDHHQVQKDLDDLLRQHLEEAQERWNFNF---ETETPLEGQFKWE	6.74e-12	68.7
Smp_199050	Smp_199050	ref|XP_034978384.1|	XP_034978384	cyclin-dependent kinase inhibitor 1 isoform X2 [Zootoca vivipara]	20	135	103	3	8	138	12	145	TAPVHLCRRLFGEPVSCIRIQQTLETIIRKDLDRFQNKWNFQP---PNIVLQNKIRKPLSVHQLHSGNLQTNSTNEFILEPVQSPPSFYIKSPRKLKAFRRLPMSV-AQKTRMELCKKSTNSELKDLTYSFNSSY	PCSRKLCRNLFG-PVDHDQLQKDFQSLMKAQLEEARQKWNFDFESETPLEGDYKWEKVSHRNRMPSQDLLSPTKENSCEKACEKGLSSPVLLKMHTKTDRPMQVDFEARKSGSPRSSKRKQTTIKDFYSSKRRTV	7.38e-12	70.4
Smp_199050	Smp_199050	ref|XP_061630149.1|	XP_061630149	cyclin-dependent kinase inhibitor 1C [Phyllopteryx taeniolatus]	16.667	192	142	6	3	187	17	197	VAAGITAPVH----LCRRLFGEPVSCIRIQQTLETIIRKDLDRFQNKWNFQP-PNIVLQNKIRKPLSVHQLHSGNLQTNSTNEFILEPVQSPPSFYIKSPRKLKAFRRL-PMSVAQKTRMELCKKSTNSELKDLTYSFNSSYNLSNTDTLL-NDNQKSEINFPLTTESTVTITPNQPPPTSSSTPYKVNSIS	LVARRTFPLHKRTSVCRNLFG-PVDHDELSLEMSVKLREISERDRQRWNFNFEANTPLDGDYEWVEVSSDNTPAFYQGSSQ----------PRVPATSVKQHPDALERLAAPEGSDGATVELNQENRADKLNSWGLARRKAPCGGRKRTTAPADSNTHITDFFVKRKRAAERKCVELSQHSKSPIPMEQTPR	7.97e-12	71.2
Smp_199050	Smp_199050	gb|KAG8450836.1|	KAG8450836	hypothetical protein GDO86_003199 [Hymenochirus boettgeri]	19.403	134	99	4	12	142	17	144	HLCRRLFGEPVSCIRIQQTLETIIRKDLDRFQNKWNFQPPN---IVLQNKIRKPLSVHQLHSGNLQTNSTNEFILEPVQSPPSFYIKSPRKLKAFRRLPMSVAQKTRMELCKKSTNSELKDLTYSFNSSYNLSN	KVCRNLFGS-VDHEQLKLDAGKIMKMSLKEAKQRWNFDFANETPIEGPYKWERVIGDNDILHVNIMDVGSNQKE-NQSQDGASTYMEKGNKTCVEECHGMECTDSG----CGKRKQKLITDFYHVKRRSSPVSS	8.3e-12	70.1
Smp_199050	Smp_199050	gb|NWX41488.1|	NWX41488	CDN1B inhibitor [Steatornis caripensis]	40.541	37	21	1	15	51	9	44	RRLFGEPVSCIRIQQTLETIIRKDLDRFQNKWNFQPP	RNLFG-PVDHEQLQQDFQHMLRNSLEGAQRKWNFDFL	8.46e-12	68.4
Smp_199050	Smp_199050	ref|XP_020516387.1|	XP_020516387	cyclin-dependent kinase inhibitor 1C [Labrus bergylta]	13.978	186	149	4	13	188	28	212	LCRRLFGEPVSCIRIQQTLETIIRKDLDRFQNKWNFQP-PNIVLQNKIRKPLSVHQLHSGNLQTNSTNEFIL-------EPVQSPPSFYIKSPRKLKAFRRLPMSVAQKTRME--LCKKSTNSELKDLTYSFNSSYNLSNTDTLLNDNQKSEINFPLTTESTVTITPNQPPPTSSSTPYKVNSISQ	VCRNLFG-PVDHDELNREMKTKLKEISERDQQRWNFNFETNTPQNGDYAWEEVSLDKTPVFYQDSVQIERTRVTETPVKQTPTPSDSPLPETPRMDVLERLALPEESSSTPCPAQVNQENRTDKLNSGRSTHRQVPCVRRKRTATPENNTHITDFFVKRKRAADRKSSDMSACHLSKSPIPLEQTP	8.56e-12	71.5
Smp_199050	Smp_199050	ref|XP_065596292.1|	XP_065596292	cyclin-dependent kinase inhibitor 1 [Cyrtonyx montezumae]	19.863	146	104	4	2	139	6	146	SVAAGITAPVHLCRRLFGEPVSCIRIQQTLETIIRKDLDRFQNKWNFQP---PNIVLQNKIRKPLSVHQLHSGNLQTNSTNEFILEPVQSPPSFYIKSPRKLKAFRRLPMSVAQKTRMELC-----KKSTNSELKDLTYSFNSSYN	SRARPTPCSTKVCRNLFG-PVDHEQIHNDFKEQLRQQLEEAQQRWNFNFETETPLEGHFKWERVLLAQQPSRGGLSLAEATSGG----DNRSSVPHRVPPEDGVGGVRHGASQQSSELPRVGSPQHLKRGQSTIKDFYSSKRRAVH	8.67e-12	70.4
Smp_199050	Smp_199050	ref|XP_009634799.2|	XP_009634799	cyclin-dependent kinase inhibitor 1 [Egretta garzetta]	22.785	79	56	2	11	89	45	118	VHLCRRLFGEPVSCIRIQQTLETIIRKDLDRFQNKWNFQPPNIVLQNKIRKPLSVHQLHSGNLQTNSTNEFILEPVQSP	THVRRNLFG-PVDHEQLRQDFQHMLHHSVEGAQQKWNFDF----LQDTPAEGLLQWEELKGHEVPAFYHSCMVGDARRP	1.1e-11	70.4
Smp_199050	Smp_199050	ref|XP_025036704.1|	XP_025036704	cyclin-dependent kinase inhibitor 1-like isoform X1 [Pelodiscus sinensis]	21.25	80	58	2	10	89	95	169	PVHLCRRLFGEPVSCIRIQQTLETIIRKDLDRFQNKWNFQPPNIVLQNKIRKPLSVHQLHSGNLQTNSTNEFILEPVQSP	STRVRRNLFG-PVDHEQLQQDFQHMLHSSMEGAQQKWNFDF----LRDMPAKGLLQWEELQNHDVPVFYHSCVVGEARKP	1.14e-11	71.5
Smp_199050	Smp_199050	gb|NXJ50320.1|	NXJ50320	CDN1A inhibitor [Spizaetus tyrannus]	21.552	116	83	4	1	115	3	111	MSVAAGITAPVHLCRRLFGEPVSCIRIQQTLETIIRKDLDRFQNKWNFQPPNIVLQNKIRKPLSVHQLHSGNLQTNSTNEFILEPVQSPPSFYIKS-PRKLKAFRRLPMSVAQKTR	MEQRPGKT--THAYRNLFG-PVDHEQLRWDFQHMLHDSIEGVQQKWNFDF----LQDVLMEGLLQWEELEGHDVPAFYHSCVVGDARRPLQPLNRPLGRGDKSHRFAQVALAEKPK	1.18e-11	69.8
Smp_199050	Smp_199050	ref|XP_021232625.1|	XP_021232625	cyclin-dependent kinase inhibitor 1 [Numida meleagris]	21.053	76	56	2	2	77	6	77	SVAAGITAPVHLCRRLFGEPVSCIRIQQTLETIIRKDLDRFQNKWNFQPPNIVLQNKIRKPLSVHQLHSGNLQTNS	SRAGPVPCSSKACRSLFG-PVDHEQLQNDFKELLRQQLEEAQRRWNFDF---ETETPLEGRFKWERVPLAEQPSRE	1.29e-11	69.8
Smp_199050	Smp_199050	ref|XP_068809333.1|	XP_068809333	cyclin-dependent kinase inhibitor 1 isoform X2 [Struthio camelus]	24.051	79	55	2	11	89	56	129	VHLCRRLFGEPVSCIRIQQTLETIIRKDLDRFQNKWNFQPPNIVLQNKIRKPLSVHQLHSGNLQTNSTNEFILEPVQSP	THARRNLFG-PVDHEQLQQDFQHMLHSSVEGAQQKWNFDF----LRDVPAEGLLQWEELEGHQVPAFYHSCVVGDSQRP	1.35e-11	70.7
Smp_199050	Smp_199050	ref|XP_050822763.1|	XP_050822763	cyclin-dependent kinase inhibitor 1-like isoform X3 [Gopherus flavomarginatus]	21.795	78	56	2	12	89	40	112	HLCRRLFGEPVSCIRIQQTLETIIRKDLDRFQNKWNFQPPNIVLQNKIRKPLSVHQLHSGNLQTNSTNEFILEPVQSP	RVRRNLFG-PVDHEQLQQDFQHMLRSSMEGAQQKWNFDF----LRDVPAEGLLQWEELQSHDVPAFYHSCVVSEARKP	1.41e-11	70.1
Smp_199050	Smp_199050	ref|XP_025967670.2|	XP_025967670	cyclin-dependent kinase inhibitor 1 [Dromaius novaehollandiae]	18.939	132	105	2	6	136	11	141	GITAPVHLCRRLFGEPVSCIRIQQTLETIIRKDLDRFQNKWNFQP-PNIVLQNKIRKPLSVHQLHSGNLQTNSTNEFILEPVQSPPSFYIKSPRKLKAFRRLPMSVAQKTRMELCKKSTNSELKDLTYSFNS	QMPCSSKVCRNLFG-PVDHHQLQNDFQDLLRRQLEEAQHRWNFDFETDTPLEGRFKWERIIFADQQLHSLSKATSSESQSCSSAPKVPSKDHPGQACSETPRQDSEAGTAGSPQRLKRKQSTIKDFYNSKRR	1.47e-11	69.5
Smp_199050	Smp_199050	gb|NWH43299.1|	NWH43299	CDN1A inhibitor [Fregata magnificens]	20.408	147	100	6	1	137	43	182	MSVAAGITAPVHLCRRLFGEPVSCIRIQQTLETIIRKDLDRFQNKWNFQPPNIVLQNKIRKPLSVHQLHSGNLQTNSTNEFILEPVQSPPSFYIKS-PRKLKAFRRLP------MSVAQKTRMELC---KKSTNSELKDLTYSFNSS	MEQRPGKT--THARRNLFG-PIDHEQLRQDFQHMLRNSIEGAQQKWNFDF----LRDTPAEGLLQWEELEDHEVPTFYHSCVVGGAQRPLQRLNWPLGREDKSHHFSQVALTEKPKTSKKTRGERISEGKKRGQTSLTDYYSAKKRV	1.57e-11	70.4
Smp_199050	Smp_199050	gb|KQK75254.1|	KQK75254	cyclin-dependent kinase inhibitor 1-like protein [Amazona aestiva]	17.037	135	101	4	7	136	1	129	ITAPVHLCRRLFGEPVSCIRIQQTLETIIRKDLDRFQNKWNFQPPNIVLQNKIRKPLSVHQLHSGNLQTNSTNEFILEPVQSPPSFYIKSPRKLKAFRRLPMSVAQKTRM-----ELCKKSTNSELKDLTYSFNS	MPCSSKVCRNLFG-PVDHQQLQHDLESLLKQNLEEAQQRWNFDF---ETETPLEGHFEWERVFLPEELPQEVHSLVRATSSKSRSSLV--PSNEHLGKLCPEGSQQSSGVXRAGAPRSLKRGQATIKDFYSSKRR	1.79e-11	69.3
Smp_199050	Smp_199050	gb|NWR53897.1|	NWR53897	CDN1A inhibitor [Bucorvus abyssinicus]	25.287	87	58	3	1	87	36	115	MSVAAGITAPVHLCRRLFGEPVSCIRIQQTLETIIRKDLDRFQNKWNFQPPNIVLQNKIRKPLSVHQLHSGNLQTNSTNEFILEPVQ	MEQRPGKT--SHVRRNLFG-PVDHEQLQQDFQYVLRNSIEGAQQKWNFDF----LRDTPAEGLLQWEELKGHEVPAFYHSCMVGEAQ	1.9e-11	70.1
Smp_199050	Smp_199050	emb|CAF98409.1|	CAF98409	unnamed protein product [Tetraodon nigroviridis]	16.667	162	122	5	3	152	104	264	VAAGITAPVH----LCRRLFGEPVSCIRIQQTLETIIRKDLDRFQNKWNFQP-PNIVLQNKIRKPLSVHQLHSGNLQTNSTNEFILEPV-----QSPPSFYIKSPRKLKAFRRL--PMSVAQKTRMELCKKSTNSELKDLTYSFNSSYNLSNTDTLLNDNQK	LVARRTFPLHRRTGVCRNLFG-PVDHDELSREMKSKLREISEHDQQRWNFDFESNTPLDGDYKWEEVPVEKIPVFYTDSVQVDRTRVPATPAKQAPSPDSALPETPRMDVQERLAMPESSGPVSSTQVNQENRSDKLNSGKSAAKLAPCVRRKRAASADNTH	1.91e-11	71.8
Smp_199050	Smp_199050	ref|XP_040516858.1|	XP_040516858	cyclin-dependent kinase inhibitor 1 isoform X4 [Gallus gallus]	20.455	132	90	4	11	132	9	135	VHLCRRLFGEPVSCIRIQQTLETIIRKDLDRFQNKWNFQPPNIVLQNKIRKPLSVHQLHSGNLQTNSTNEFILEPVQSPPSFYIKSP-RKLKAFRRLPMSVAQK---------TRMELCKKSTNSELKDLTY	VHTQRNLFG-PVDHEQLHWDFQHMLRSNIEVAQQKWNFDF----LQDVPMEGFLQWEELGGHEVPAFYHSCVVRESQRPLWHLHQPLCREEKAHQLTLAALVEKPKASKQTGAGKVPEGKKRRQTSLTDYYS	1.92e-11	69.5
Smp_199050	Smp_199050	gb|NWI99181.1|	NWI99181	CDN1A inhibitor [Crypturellus undulatus]	29.412	51	35	1	11	61	1	50	VHLCRRLFGEPVSCIRIQQTLETIIRKDLDRFQNKWNFQPPNIVLQNKIRK	AHARRNLFG-PVDHDQLQQDFQHMLRSSIERARQKWNFDFLRDMPAEGLLQ	1.97e-11	67.6
Smp_199050	Smp_199050	ref|XP_054044770.1|	XP_054044770	cyclin-dependent kinase inhibitor 1-like isoform X2 [Rissa tridactyla]	24.691	81	54	3	1	81	1	74	MSVAAGITAPVHLCRRLFGEPVSCIRIQQTLETIIRKDLDRFQNKWNFQPPNIVLQNKIRKPLSVHQLHSGNLQTNSTNEF	MERRPGKT--THARRNLFG-PVDHEQLRQDFQHMLRNNVEGAQQKWNFDF----LWDMPAEGLLQWEELEGHEVPAFYHSC	2.08e-11	69.3
Smp_199050	Smp_199050	dbj|GCC26633.1|	GCC26633	hypothetical protein [Chiloscyllium punctatum]	18.182	132	98	5	12	140	55	179	HLCRRLFGEPVSCIRIQQTLETIIRKDLDRFQNKWNFQPPNIVL-QNKIRK-PLSVHQLHSGNLQTNSTNEFILEPVQSPPSFYIKSPRKLKAFRRLPMSVAQKTRM-ELCKKSTNSELKDLTYSFNSSYNL	HVRRNLFG-PVDHEQLQQDFQHLLRANIEAAGQKWNYDFGREVPSEGTLEWEELKCHDVPAFYRSRVIIREKHWRGIQEPAV------HRRSCELPVPQSKQLKAQVTPEPKRRKQTYITDYYSTKKRCTGP	2.13e-11	69.8
Smp_199050	Smp_199050	ref|XP_068809326.1|	XP_068809326	cyclin-dependent kinase inhibitor 1 isoform X1 [Struthio camelus]	24.051	79	55	2	11	89	26	99	VHLCRRLFGEPVSCIRIQQTLETIIRKDLDRFQNKWNFQPPNIVLQNKIRKPLSVHQLHSGNLQTNSTNEFILEPVQSP	THARRNLFG-PVDHEQLQQDFQHMLHSSVEGAQQKWNFDF----LRDVPAEGLLQWEELEGHQVPAFYHSCVVGDSQRP	2.18e-11	69.5
Smp_199050	Smp_199050	ref|XP_067387698.1|	XP_067387698	cyclin-dependent kinase inhibitor 1 isoform X2 [Emydura macquarii macquarii]	21.805	133	99	3	8	136	12	143	TAPVHLCRRLFGEPVSCIRIQQTLETIIRKDLDRFQNKWNFQP-PNIVLQNKIRKPLSVHQLHSGNLQTNSTNEFILEPVQSPPSFYIKSPR---KLKAFRRLPMSVAQKTRMELCKKSTNSELKDLTYSFNS	PCSRKLCRNLFGL-VDHEQLQNEFQDLIRRHLEEAQHRWNFDFETETPLEGKFKWEKVLYTDVSSPDLLSRSRDNGGEKNQSSPALKSSTKALNVALSSEAVRQGSESCQARSPQHLKRKQTSIKDFYSSKRR	2.21e-11	69.3
Smp_199050	Smp_199050	gb|NXA39559.1|	NXA39559	CDN1A inhibitor [Eudromia elegans]	30.952	42	28	1	9	50	1	41	APVHLCRRLFGEPVSCIRIQQTLETIIRKDLDRFQNKWNFQP	CSSKVCRSLFG-PVDHQQLQSDVQALLRQQLEAARRRWNFDF	2.28e-11	67.3
Smp_199050	Smp_199050	gb|NXS69212.1|	NXS69212	CDN1A inhibitor [Pandion haliaetus]	22.785	79	56	2	11	89	26	99	VHLCRRLFGEPVSCIRIQQTLETIIRKDLDRFQNKWNFQPPNIVLQNKIRKPLSVHQLHSGNLQTNSTNEFILEPVQSP	THTRRNLFG-PVDHEQLRWDFQHMLRNSVEGAQQKWNFDF----LQDMPAEGLLQWEELEGHKVPAFYHSCVVGDARRP	2.33e-11	69.5
Smp_199050	Smp_199050	ref|XP_064317930.1|	XP_064317930	cyclin-dependent kinase inhibitor 1 isoform X1 [Phalacrocorax carbo]	24.051	79	55	2	11	89	58	131	VHLCRRLFGEPVSCIRIQQTLETIIRKDLDRFQNKWNFQPPNIVLQNKIRKPLSVHQLHSGNLQTNSTNEFILEPVQSP	THARRNLFG-PVDHEQLRQDFQHMLRNSIEGAQQKWNFDF----LQDMPVEGLLQWEELKGHEAPTFYHSCMVGDARRP	2.38e-11	70.1
Smp_199050	Smp_199050	ref|XP_031411280.1|	XP_031411280	cyclin-dependent kinase inhibitor 1-like isoform X2 [Meleagris gallopavo]	16.766	167	124	4	11	167	9	170	VHLCRRLFGEPVSCIRIQQTLETIIRKDLDRFQNKWNFQPPNIVLQNKIRKPLSVHQLHSGNLQTNSTNEFILEPVQSPPSFYIKSP-RKLKAFRRLPMSVAQK---------TRMELCKKSTNSELKDLTYSFNSSYNLSNTDTLLNDNQKSEINFPLTTESTVTI	VHTQRNLFG-PVDHEQLHWEFQHMLRSNIEGAQQKWNFDF----LQDVPMEGFLQWEELGGHEVPTFYHSCVVRERRRPLRHLNRPLCREEKAHQLTLTALAEKPKASKQTGAGKVPEGKKRRQTSLTDYYSGKKRIRTNTQAAAKKPTARKQALDCSVPERLQASA	2.48e-11	69.5
Smp_199050	Smp_199050	ref|XP_042746322.1|	XP_042746322	cyclin-dependent kinase inhibitor 1-like isoform X2 [Lagopus leucura]	19.811	106	79	3	11	115	9	109	VHLCRRLFGEPVSCIRIQQTLETIIRKDLDRFQNKWNFQPPNIVLQNKIRKPLSVHQLHSGNLQTNSTNEFILEPVQSPPSFYIKSP-RKLKAFRRLPMSVAQKTR	AHSQRNLFG-PVDHEQLRWDFQHMLCSNIEGAKQKWNFDF----LQDVPMEGFLQWEELGGHEVPTFYHSCVVRESRRPLRHLNRPLCREEKAHRLTLTALAEKPK	2.72e-11	69
Smp_199050	Smp_199050	gb|NXF64673.1|	NXF64673	CDN1A inhibitor [Ciccaba nigrolineata]	29.091	55	35	2	9	60	1	54	APVHLCRRLFGEPVSCIRIQQTLETIIRKDLDRFQNKWNFQP---PNIVLQNKIR	CSSKLCRSLFG-PVDHHELQNEFEGMLKQHLEEARQRWNFDFETETPLEGQFKWE	2.83e-11	67
Smp_199050	Smp_199050	ref|XP_015740412.1|	XP_015740412	cyclin-dependent kinase inhibitor 1 [Coturnix japonica]	23.333	90	65	2	2	88	6	94	SVAAGITAPVHLCRRLFGEPVSCIRIQQTLETIIRKDLDRFQNKWNFQP---PNIVLQNKIRKPLSVHQLHSGNLQTNSTNEFILEPVQS	SRTGPMPCSSKACRNLFG-PVDHEQIRNDFEELLRQQLEEAQRRWNFNFETETPLDGHFKWERVLMAEQPPRVEPGSNGSSAPRRVPSKD	3.13e-11	68.7
Smp_199050	Smp_199050	gb|NXK00377.1|	NXK00377	CDN1A inhibitor [Corythaixoides concolor]	28.846	52	36	1	10	61	1	51	PVHLCRRLFGEPVSCIRIQQTLETIIRKDLDRFQNKWNFQPPNIVLQNKIRK	STHAWRNLFG-PVDHEQLQQDFQHTLRNSIERARQKWNFDFLRDTPVEGLLQ	3.32e-11	67
Smp_199050	Smp_199050	ref|XP_050769882.1|	XP_050769882	LOW QUALITY PROTEIN: cyclin-dependent kinase inhibitor 1-like [Gymnogyps californianus]	17.241	145	114	3	11	154	27	166	VHLCRRLFGEPVSCIRIQQTLETIIRKDLDRFQNKWNFQPPNIVLQNKIRKPLSVHQLHSGNLQTNSTNEFILEPVQSPPSFYIKS-PRKLKAFRRLPMSVAQKTRMELCKKSTNSELKDLTYSFNSSYNLSNTDTLLNDNQKSE	THARRNLFG-PVDHEQLRQDFQHMLRNSVEGAQQKWNFDF----LQDTPAEGLLEWEELKGHEVPTFYHSCVVGDARRPLQHLNWPLGREDKSHHFAQVALTEKPKTPKKTRGKRISEGKKRRQTSLTDNYSAKKQVKTNMQAAA	3.77e-11	69
Smp_199050	Smp_199050	ref|XP_009878093.1|	XP_009878093	PREDICTED: cyclin-dependent kinase inhibitor 1-like [Charadrius vociferus]	22.785	79	56	2	11	89	51	124	VHLCRRLFGEPVSCIRIQQTLETIIRKDLDRFQNKWNFQPPNIVLQNKIRKPLSVHQLHSGNLQTNSTNEFILEPVQSP	THAQRNLFG-PIDHKQLHQDFQHMLRNSVEGAQHKWNFDF----LRDTPVEGLLQWEELEGHKVPAFYHSCVVGHAQRP	4.13e-11	69.3
Smp_199050	Smp_199050	gb|NXG85434.1|	NXG85434	CDN1A inhibitor [Stercorarius parasiticus]	24.051	79	55	2	11	89	44	117	VHLCRRLFGEPVSCIRIQQTLETIIRKDLDRFQNKWNFQPPNIVLQNKIRKPLSVHQLHSGNLQTNSTNEFILEPVQSP	THTRRNLFG-PVDHEQLRQDFQHMLRNSVEGAQQKWNFDF----LQDTPAEGLLQWEELEGHEVPAFYHSCMVGDARRP	4.24e-11	69.3
Smp_199050	Smp_199050	gb|NXT86741.1|	NXT86741	CDN1A inhibitor [Anhinga rufa]	31.707	41	27	1	11	51	1	40	VHLCRRLFGEPVSCIRIQQTLETIIRKDLDRFQNKWNFQPP	THARRNLFG-PVDHEQLQLDFQHMLRNSVEGARQKWNFDFL	4.39e-11	66.5
Smp_199050	Smp_199050	ref|XP_025889029.1|	XP_025889029	cyclin-dependent kinase inhibitor 1-like [Nothoprocta perdicaria]	18.978	137	96	4	11	137	9	140	VHLCRRLFGEPVSCIRIQQTLETIIRKDLDRFQNKWNFQPPNIVLQNKIRKPLSVHQLHSGNLQTNSTNEFILEPVQSPPSFYIKS-PRKLKAFRRLPMSVAQKT---------RMELCKKSTNSELKDLTYSFNSS	THAQRNLFG-PVDHEQLQQDFQHMLHSSIEGARQKWNFDF----LQDTPAEGLLQWEELEGHQVPAFYHSCVVGETQRPLQRLNWPLGWEDKIPHFVQVTLTEKSKSSKKTGGKRSPEGKKRRQTSLTDYYSAKKRV	4.4e-11	68.4
Smp_199050	Smp_199050	ref|XP_009956346.1|	XP_009956346	PREDICTED: cyclin-dependent kinase inhibitor 1-like, partial [Leptosomus discolor]	25.316	79	54	2	11	89	25	98	VHLCRRLFGEPVSCIRIQQTLETIIRKDLDRFQNKWNFQPPNIVLQNKIRKPLSVHQLHSGNLQTNSTNEFILEPVQSP	THAQRSLFG-PVDYEQLRQDFQHMLRSSVEGAQQKWNFDF----LQDTPMEGLLQWEELEGHEVPAFYHSCVVGDAQRP	5e-11	68.7
Smp_199050	Smp_199050	gb|KAK1167229.1|	KAK1167229	cyclin-dependent kinase inhibitor 1D [Acipenser oxyrinchus oxyrinchus]	17.266	139	103	5	12	143	20	153	HLCRRLFGEPVSCIRIQQTLETIIRKDLDRFQNKWNFQPPNIVLQNKIRKPLSVHQLHSGNLQT--NSTNEFILEPVQSPPSFYIKSPRKLKAFRRLPMSVAQKTRMELC-----KKSTNSELKDLTYSFNSSYNLSNT	HVCRNLFG-PVDHQQLQQDFQRLLWRSVEVAKQKWNFDFLS---DSPVDGSLEWEQLKCQEVPTFYRSCVVRNGQMLLREAQGTATKPGNAH-LEDLTREDCKTCKYENCCTATLGNRRQTSITDFYVVKKRCLCHKKN	5.01e-11	68.4
Smp_199050	Smp_199050	gb|POI27486.1|	POI27486	hypothetical protein CIB84_008764, partial [Bambusicola thoracicus]	20.69	116	80	3	11	126	9	112	VHLCRRLFGEPVSCIRIQQTLETIIRKDLDRFQNKWNFQPPNIVLQNKIRKPLSVHQLHSGNLQTNSTNEFILEPVQSPPSFYIKSPRKLKAFRRLPMSVAQKTRMELCKKSTNSE	VHTQRNLFG-PVDHEQLQWDFQHMLRSNIEVAQQKWNFDF----LRDVPVEGFLQWEELGGHEVPAFYHSCVVRESR-------RPLRRLHQPVCREEKAHQLTLAALVEKPKASN	5.21e-11	67.9
Smp_199050	Smp_199050	ref|XP_029897284.1|	XP_029897284	cyclin-dependent kinase inhibitor 1-like [Aquila chrysaetos chrysaetos]	19.828	116	85	4	1	115	37	145	MSVAAGITAPVHLCRRLFGEPVSCIRIQQTLETIIRKDLDRFQNKWNFQPPNIVLQNKIRKPLSVHQLHSGNLQTNSTNEFILEPVQSPPSFYIKS-PRKLKAFRRLPMSVAQKTR	MEQRPGKT--THAYRNLFG-PVDHEQLRWDFQHMLHDSIEGVQQKWNFDF----LRDVLMEGLLQWEELEGHDVPAFYHSCVVGDARRPLQPLNRPLGRGDKSHRFAQVALTEKPK	5.35e-11	68.7
Smp_199050	Smp_199050	ref|XP_030417088.1|	XP_030417088	cyclin-dependent kinase inhibitor 1 isoform X2 [Gopherus evgoodei]	23.741	139	97	4	6	136	10	147	GITAPVHLCRRLFGEPVSCIRIQQTLETIIRKDLDRFQNKWNFQP---PNIVLQNKIRKPLSVHQLHS--GNLQTNSTNEFILEPVQSPPSFYIKSPR---KLKAFRRLPMSVAQKTRMELCKKSTNSELKDLTYSFNS	QTPCDRKLCRNLFG-PVDHEQLQNDLQDLMRKHLEEAQCRWNFDFETETPLEGKFKWERVLSPDVSPACLPSPDPSHSRGNGGEKNQSSPVLNISTKDLNVALSSETVQPGSESCKASSPRHLKRRQTSIKDFYSSKRR	5.35e-11	68.4
Smp_199050	Smp_199050	ref|XP_058842317.1|	XP_058842317	cyclin-dependent kinase inhibitor 1D isoform X1 [Acipenser ruthenus]	13.869	137	110	3	12	143	56	189	HLCRRLFGEPVSCIRIQQTLETIIRKDLDRFQNKWNFQPPNIVLQNKIRKPLSVHQLHSGNLQTNSTNEFILEPVQSPPSFYIKSPRKLKAFRRLPMSVAQKTRMELC-----KKSTNSELKDLTYSFNSSYNLSNT	HVCRNLFG-PVDHQQLQQDFQRLLWRSVEVAKQKWSFDFLSDSPVDGILEWEQLKCQEVPTFYRSCVVRNGQRLLREAQGTATKPGNAH--LEDLTREDCKTCKFENCCTAMLGNRRQTSITDFYEVKKRCLCHKKN	5.52e-11	69
Smp_199050	Smp_199050	gb|NXE83007.1|	NXE83007	CDN1A inhibitor [Cochlearius cochlearius]	20.755	106	78	3	11	115	26	126	VHLCRRLFGEPVSCIRIQQTLETIIRKDLDRFQNKWNFQPPNIVLQNKIRKPLSVHQLHSGNLQTNSTNEFILEPVQSPPSFYIKSP-RKLKAFRRLPMSVAQKTR	THVRRNLFG-PVDHEQLRQDFQHMLGHSVEGAQQKWNFDF----LRDTPAEGLLQWEELEGHEVPAFYHSCVVGDARRPLQHVNWPPGREDKSHRFAQVALTEKPK	5.65e-11	68.4
Smp_199050	Smp_199050	ref|XP_040516854.1|	XP_040516854	cyclin-dependent kinase inhibitor 1 isoform X2 [Gallus gallus]	20.455	132	90	4	11	132	45	171	VHLCRRLFGEPVSCIRIQQTLETIIRKDLDRFQNKWNFQPPNIVLQNKIRKPLSVHQLHSGNLQTNSTNEFILEPVQSPPSFYIKSP-RKLKAFRRLPMSVAQK---------TRMELCKKSTNSELKDLTY	VHTQRNLFG-PVDHEQLHWDFQHMLRSNIEVAQQKWNFDF----LQDVPMEGFLQWEELGGHEVPAFYHSCVVRESQRPLWHLHQPLCREEKAHQLTLAALVEKPKASKQTGAGKVPEGKKRRQTSLTDYYS	5.68e-11	69
Smp_199050	Smp_199050	gb|NXE22546.1|	NXE22546	CDN1A inhibitor [Ardeotis kori]	22.785	79	56	2	11	89	26	99	VHLCRRLFGEPVSCIRIQQTLETIIRKDLDRFQNKWNFQPPNIVLQNKIRKPLSVHQLHSGNLQTNSTNEFILEPVQSP	THARRNLFG-PVDHEQLRQDFQHMLRNGIEGAQQKWNFDF----LRDTPAEGLLQWEELEGHEVPAFYHSCVVGDARRP	5.87e-11	68.4
Smp_199050	Smp_199050	gb|KAK4831778.1|	KAK4831778	hypothetical protein QYF61_019091 [Mycteria americana]	21.348	89	63	3	1	89	1	82	MSVAAGITAPVHLCRRLFGEPVSCIRIQQTLETIIRKDLDRFQNKWNFQPPNIVLQNKIRKPLSVHQLHSGNLQTNSTNEFILEPVQSP	MERRPGKT--THAQRNLFG-PVDHEQLRQDFQHMLRNSIEGARQKWNFDF----LRDTPVEGLLQWEELESHEVPAFYHSCVVGDARRP	6.24e-11	67.6
Smp_199050	Smp_199050	gb|NXH11192.1|	NXH11192	CDN1A inhibitor [Bucco capensis]	27.586	58	38	2	9	66	1	54	APVHLCRRLFGEPVSCIRIQQTLETIIRKDLDRFQNKWNFQPPNIVLQNKIRKPLSVH	CSSKLCRSLFG-PVDSQQLHQDFESLMKQQLEEAQQRWNFNF---ETETPLEGPFKWE	6.57e-11	66.2
Smp_199050	Smp_199050	gb|NXQ83636.1|	NXQ83636	CDN1A inhibitor [Nyctibius grandis]	24.719	89	60	3	1	89	18	99	MSVAAGITAPVHLCRRLFGEPVSCIRIQQTLETIIRKDLDRFQNKWNFQPPNIVLQNKIRKPLSVHQLHSGNLQTNSTNEFILEPVQSP	MEQRPGKT--THARRNLFG-PVDHEQLQQDFQHMLRSSIEGAQQKWNFNF----LWDTPVEGLLQWEELRGHEVPAFYHSCVVGDARRP	7.01e-11	68.4
Smp_199050	Smp_199050	gb|NXN91519.1|	NXN91519	CDN1A inhibitor [Rhinopomastus cyanomelas]	31.915	47	31	1	9	55	1	46	APVHLCRRLFGEPVSCIRIQQTLETIIRKDLDRFQNKWNFQPPNIVL	CSSKLCRNLFG-PVNHDQLHNEVEEMLRQHLEEAQQRWNFNFETETP	7.84e-11	65.9
Smp_199050	Smp_199050	gb|KAF6719261.1|	KAF6719261	Cyclin-dependent kinase inhibitor 1C [Oryzias melastigma]	13.613	191	158	4	3	188	14	202	VAAGITAPVH----LCRRLFGEPVSCIRIQQTLETIIRKDLDRFQNKWNFQP-PNIVLQNKIRKPLSVHQLHSGNLQTNSTNEFILEPVQSPPSFYIKSPRKLKAFRRLPMSVAQKTRMELCKKSTNSELKDLTYSFNSSYNLSNTDTLLNDNQKSEINFPLTTESTVTITPNQPPPTSSSTPYKVNSISQ	LVARRTFPLHRRTGVCRNLFG-PVDHEELSRDVKAKLREICERDRQRWNFNFEADTPLDGDYKWEEVPGEKSPAFYRDCAQSARTSARLRASSDCALPETPDVLERLAAPESSGVPCAAEVNQENRAQKVNSGKTS-RQIPTAGRKRTASADGNARIPEFFVKRRRSVDKKNIETSACHLSKSSIPVEQTP	7.92e-11	68.7
Smp_199050	Smp_199050	ref|XP_067387073.1|	XP_067387073	cyclin-dependent kinase inhibitor 1-like [Emydura macquarii macquarii]	21.795	78	56	2	12	89	27	99	HLCRRLFGEPVSCIRIQQTLETIIRKDLDRFQNKWNFQPPNIVLQNKIRKPLSVHQLHSGNLQTNSTNEFILEPVQSP	HVRRNLFG-PVDHEQLQRDFQHMLRSSMEGAQRKWNFDF----LRDAPAEGLLQWEELQSHDVPAFYHSCVVSEARKP	8.16e-11	68.1
Smp_199050	Smp_199050	ref|XP_015274944.1|	XP_015274944	PREDICTED: cyclin-dependent kinase inhibitor 1 [Gekko japonicus]	19.58	143	105	4	5	143	20	156	AGITAPVHLCRRLFGEPVSCIRIQQTLETIIRKDLDRFQNKWNFQP---PNIVLQNKIRKPLSVHQLHSGNLQTNST-NEFILEPVQSPPSFYIKSPRKLKAFRRLPMSVAQKTRMELCKKSTNSELKDLTYSFNSSYNLSNT	PRSSCSRKLCRNLFG-PVDHEQLQNDFQSMMKAELKEAQRKWNFDFETETPLEGDYKWEKVSHFKVLSPQELLSHSKENSCVGDKTLSSPVLLQIHAKTDN-----PGQGSFEAESSRHLKRKQTSIKDFYSSKRRTIPYKSN	8.26e-11	67.9
Smp_199050	Smp_199050	gb|NXG14955.1|	NXG14955	CDN1A inhibitor [Grallaria varia]	25.862	58	39	2	9	66	1	54	APVHLCRRLFGEPVSCIRIQQTLETIIRKDLDRFQNKWNFQPPNIVLQNKIRKPLSVH	CSSKVCRNLFG-PVDQDQLQKDFEDSLKQQLEEVQQRWNFNF---ETETPLEGPFKWE	8.47e-11	65.9
Smp_199050	Smp_199050	ref|XP_038235583.1|	XP_038235583	cyclin-dependent kinase inhibitor 1 isoform X1 [Dermochelys coriacea]	21.583	139	100	4	6	136	41	178	GITAPVHLCRRLFGEPVSCIRIQQTLETIIRKDLDRFQNKWNFQP---PNIVLQNKIRKPLSVHQLHS--GNLQTNSTNEFILEPVQSPPSFYIKSPR---KLKAFRRLPMSVAQKTRMELCKKSTNSELKDLTYSFNS	QAPCNRKICRNLFG-PVDHEQLQNDLQDLMRRHLEEAQHRWNFDFETETPLEGKLKWERVLYPDMSPACLPSQDPSHSKGNGGEKNQSSPALKISTKDLNVALSSEAVQTGSESHKTSPPRHLKRKQTSIKDFYSSKRR	8.56e-11	68.4
Smp_199050	Smp_199050	gb|KFQ40916.1|	KFQ40916	Cyclin-dependent kinase inhibitor 1, partial [Mesitornis unicolor]	25.862	58	39	2	9	66	1	54	APVHLCRRLFGEPVSCIRIQQTLETIIRKDLDRFQNKWNFQPPNIVLQNKIRKPLSVH	CSSKVCRNLFG-PVEHQQLEEDLASLVRQHLEEAQQRWNFDF---ETETPLEGPFKWE	8.87e-11	65.9
Smp_199050	Smp_199050	gb|NXT55512.1|	NXT55512	CDN1A inhibitor [Pluvianellus socialis]	25.843	89	59	3	1	89	36	117	MSVAAGITAPVHLCRRLFGEPVSCIRIQQTLETIIRKDLDRFQNKWNFQPPNIVLQNKIRKPLSVHQLHSGNLQTNSTNEFILEPVQSP	MEQRPGKT--THAQRNLFG-PVDHEQLRQDFQHILRNSVEVAQQKWNFDFLWDVPAE----GLLQWEELEGHEVPAFYHSCMVGGAQRP	9.11e-11	68.4
Smp_199050	Smp_199050	ref|XP_025912442.1|	XP_025912442	cyclin-dependent kinase inhibitor 1 [Apteryx rowi]	21.986	141	93	5	4	136	9	140	AAGITAPVHLCRRLFGEPVSCIRIQQTLETIIRKDLDRFQNKWNFQP---PNIVLQNKIRKPLSVHQLHSGNLQTNSTNEFILEPVQSPPSFYIKSPRKL---KAFRRLPM--SVAQKTRMELCKKSTNSELKDLTYSFNS	GQQMPCSSKVCRNLFG-PVDHNQLQNDFQNQLRQQLEEAQDRWNFNFETDTPLEGRFEWERVFVDQQLHSLSKANSSESRSC--------SLAHKVPSKDHLGQASSEMPQQDSEACTASSPQRLKRRQTTVKDFYNSKRR	9.11e-11	67.6
Smp_199050	Smp_199050	ref|XP_025036705.1|	XP_025036705	cyclin-dependent kinase inhibitor 1-like isoform X2 [Pelodiscus sinensis]	21.25	80	58	2	10	89	35	109	PVHLCRRLFGEPVSCIRIQQTLETIIRKDLDRFQNKWNFQPPNIVLQNKIRKPLSVHQLHSGNLQTNSTNEFILEPVQSP	STRVRRNLFG-PVDHEQLQQDFQHMLHSSMEGAQQKWNFDF----LRDMPAKGLLQWEELQNHDVPVFYHSCVVGEARKP	9.47e-11	68.1
Smp_199050	Smp_199050	ref|XP_019401775.1|	XP_019401775	PREDICTED: cyclin-dependent kinase inhibitor 1 [Crocodylus porosus]	16.552	145	110	4	6	143	28	168	GITAPVHLCRRLFGEPVSCIRIQQTLETIIRKDLDRFQNKWNFQPPNIVLQNKIRKPLSVHQLHSGNL--QTNSTNEFILEPVQSPPSFYIKSPRKLKAFRRLPMSVAQ-----KTRMELCKKSTNSELKDLTYSFNSSYNLSNT	QTPCSRKICRNLFG-PVDHEQLQSDFQDSMRKSLEEAQHKWNFDF---ETETPLEGAFQWERVLFPDVSSEYLCSHSKVSGEESWTTSTLKTPTKDLLNRPFSGETIQQGSEANRASSPRRVKRTQTTIKDFYSSKRKISSSKPN	9.87e-11	67.9
Smp_199050	Smp_199050	gb|PKK30155.1|	PKK30155	cyclin-dependent kinase inhibitor 1 [Columba livia]	24.324	74	51	2	11	84	9	77	VHLCRRLFGEPVSCIRIQQTLETIIRKDLDRFQNKWNFQPPNIVLQNKIRKPLSVHQLHSGNLQTNSTNEFILE	THTCRNPFG-PVDHQQLQQYFQHMLYNSMEGAQQKWNFDF----LQDMPAEGLLQWEKLKGHKVPAFYHSCMVR	9.96e-11	67.9
Smp_199050	Smp_199050	gb|EMP38473.1|	EMP38473	Cyclin-dependent kinase inhibitor 1 [Chelonia mydas]	21.795	78	56	2	12	89	10	82	HLCRRLFGEPVSCIRIQQTLETIIRKDLDRFQNKWNFQPPNIVLQNKIRKPLSVHQLHSGNLQTNSTNEFILEPVQSP	RVRRNLFG-PVDHEQLQQDFQHMLRSSMEGAQQKWNFDF----LRDMPAEGLLQWEELQSHDVPAFYHSCVVGEARKP	1.04e-10	68.4
Smp_199050	Smp_199050	ref|XP_053174745.1|	XP_053174745	cyclin-dependent kinase inhibitor 1B-like [Scomber japonicus]	14.286	182	149	3	13	188	28	208	LCRRLFGEPVSCIRIQQTLETIIRKDLDRFQNKWNFQP-PNIVLQNKIRKPLSVHQLHSGNLQTNSTNEFILEPV-----QSPPSFYIKSPRKLKAFRRLPMSVAQKTRMELCKKSTNSELKDLTYSFNSSYNLSNTDTLLNDNQKSEINFPLTTESTVTITPNQPPPTSSSTPYKVNSISQ	ACRNLFG-PVDHEELNKEMKSKLREISERDQQRWNFNFEANTPLDGDYKWEEVPVDKTPEFYQDSTQDSRTRVPSTPVKQRPSSDSAAPETPQMDVMERLAVPESSSIPCPTEVNQENRTDKLNSGKQRQVPCVGRKRPATTDNNTHITDFFVKRKRAAERKSNDMSLCHQSKSPIKVEQTP	1.05e-10	68.7
Smp_199050	Smp_199050	gb|KFP25837.1|	KFP25837	Cyclin-dependent kinase inhibitor 1, partial [Colius striatus]	29.412	51	35	1	11	61	5	54	VHLCRRLFGEPVSCIRIQQTLETIIRKDLDRFQNKWNFQPPNIVLQNKIRK	TQAQRNLFG-PVDHEQLHQDFQHMLRSSVERAQQKWNFDFLRDVPAEGLLQ	1.11e-10	65.6
Smp_199050	Smp_199050	ref|XP_053894714.1|	XP_053894714	cyclin-dependent kinase inhibitor 1-like isoform X1 [Malaclemys terrapin pileata]	21.519	79	57	2	11	89	26	99	VHLCRRLFGEPVSCIRIQQTLETIIRKDLDRFQNKWNFQPPNIVLQNKIRKPLSVHQLHSGNLQTNSTNEFILEPVQSP	SRVRRNLFG-PVDHEQLQQDFQHMLRSSMEGAQQKWNFDF----LRDIPAEGLLQWEELQSHDVPAFYHSCVVGEARKP	1.13e-10	68.4
Smp_199050	Smp_199050	ref|XP_009286763.1|	XP_009286763	PREDICTED: cyclin-dependent kinase inhibitor 1 [Aptenodytes forsteri]	21.782	101	72	3	1	101	1	94	MSVAAGITAPVHLCRRLFGEPVSCIRIQQTLETIIRKDLDRFQNKWNFQPPNIVLQNKIRKPLSVHQLHSGNLQTNSTNEFILEPVQSPPSFYIKSPRKLK	MEQKPGKT--TRARRNLFG-PVDHEQLRQDFQHMLRHSVEGAQQKWNFDF----LRDVPTEGLLQWEELEGHEVPTFYHSCMVGDARRPLQHLNWSLRRED	1.14e-10	67.3
Smp_199050	Smp_199050	gb|NXN47570.1|	NXN47570	CDN1B inhibitor [Rhinoptilus africanus]	18.681	91	69	2	11	101	49	134	VHLCRRLFGEPVSCIRIQQTLETIIRKDLDRFQNKWNFQPPNIVLQNKIRKPLSVHQLHSGNLQTNSTNEFILEPVQSPPSFYIKSPRKLK	THAQRNLFGS-VDHEQLRQDFQHMLRNSVEGAQQKRNFPF----LQDMPVEGLLQWEKLEGHEVPAFYHSCLVGDARRALQCLNWPLRRED	1.37e-10	67.6
Smp_199050	Smp_199050	ref|XP_047239254.1|	XP_047239254	cyclin-dependent kinase inhibitor 1C-like [Girardinichthys multiradiatus]	12.973	185	148	3	11	183	26	209	VHLCRRLFGEPVSCIRIQQTLETIIRKDLDRFQNKWNFQP-PNIVLQNKIRKPLSVHQLHSGNLQTNSTNEFILEPVQS-----------PPSFYIKSPRKLKAFRRLPMSVAQKTRMELCKKSTNSELKDLTYSFNSSYNLSNTDTLLNDNQKSEINFPLTTESTVTITPNQPPPTSSSTPYKV	TGVCRSLFG-PVDHEELSRDVKAKLREISERDRQRWNFNFEDNTPLEGDYEWEEMPAERTAAYYRESVQSGRTRVPATPIKRTPSSDSAMPECPGTDVMERLAAPEGGSGAGDSSSPTRVEVNQENRPVTEISGTLRQAPCVRRRRTAAADDNTHITDFFVKRKKAADRLSKSPIPLEQTPRKRI	1.47e-10	68.1
Smp_199050	Smp_199050	emb|VDL98920.1|	VDL98920	unnamed protein product [Schistocephalus solidus]	27.731	119	75	1	14	132	10	117	CRRLFGEPVSCIRIQQTLETIIRKDLDRFQNKWNFQPPNIVLQNKIRKPLSVHQLHSGNLQTNSTNEFILEPVQSPPSFYIKSPRKLKAFRRLPMSVAQKTRMELCKKSTNSELKDLTY	CRKLFQDSAPRAAVQDTMKNLMRLEAERLATKWNFDVTRASSYVPTPEPT-----------PTSHPNLQWQLFQPKASFYARSPRRLKARRRLNPSLAQKLCRELYGPRKTLSDMNFSG	1.5e-10	68.4
Smp_199050	Smp_199050	ref|XP_044852035.1|	XP_044852035	cyclin-dependent kinase inhibitor 1-like isoform X1 [Mauremys mutica]	21.795	78	56	2	12	89	27	99	HLCRRLFGEPVSCIRIQQTLETIIRKDLDRFQNKWNFQPPNIVLQNKIRKPLSVHQLHSGNLQTNSTNEFILEPVQSP	RVRRNLFG-PVDHEQLQQDFQHMLRSSMEGAQQKWNFDF----LRDMPAEGLLQWEELQSHDVPAFYHSCVVSEARKP	1.52e-10	67.3
Smp_199050	Smp_199050	ref|XP_010209256.1|	XP_010209256	PREDICTED: cyclin-dependent kinase inhibitor 1 [Tinamus guttatus]	21.053	133	99	3	7	136	12	141	ITAPVHLCRRLFGEPVSCIRIQQTLETIIRKDLDRFQNKWNFQP---PNIVLQNKIRKPLSVHQLHSGNLQTNSTNEFILEPVQSPPSFYIKSPRKLKAFRRLPMSVAQKTRMELCKKSTNSELKDLTYSFNS	LPCSSKVCRNLFG-PVDHQQLQSDFQDLLRQQLEEAQRRWNFDFETDTPLEGRFKWERVLLAEQQLHGLAKANGSESRSCSLVHKVPAKDRPSGICSEAPPQDSEPRAAGSPQRL--KRRQTTVTDFYNSKRR	1.53e-10	67
Smp_199050	Smp_199050	ref|XP_008309915.1|	XP_008309915	cyclin-dependent kinase inhibitor 1B-like [Cynoglossus semilaevis]	16.337	202	144	6	3	180	14	214	VAAGITAPVH----LCRRLFGEPVSCIRIQQTLETIIRKDLDRFQNKWNFQP-PNIVLQNKIRKPLSVHQLHSGNLQTNSTNEFILEPV-----QSPPSFYIKSPRKLKAFRRL-------------PMSVAQKTRMELCKKSTNSELKDL-TYSFNSSYNLSNTDTLLNDNQKSEINFPLTTESTVTITPNQPPPTSSSTP	LVARRTFPLHKRTSVCRNLFG-PVDHDELSREMKTKMLEISERDQQRWNFNFEANTPLEGDYEWEEVPVDKTPVFYQDSVQNGRTRVPATPVKQRPSADCALPETPVMDVLERLVLPEDSSSSSSGSTSSDRSPGQVEINQENRTDKINSGKKSTLRSVPCVRRKRAATTDNNTHITDFFVKRKKVVDKKSEIGACHLSKSP	1.78e-10	68.1
Smp_199050	Smp_199050	ref|XP_041652468.1|	XP_041652468	cyclin-dependent kinase inhibitor 1Bb [Cheilinus undulatus]	30	90	44	3	13	102	76	146	LCRRLFGEPVSCIRIQQTLETIIRKDLDRFQNKWNFQPPNIVLQNKIRKPLSVHQLHSGNLQTNSTNEFILEPVQSPPSFYIKSPRKLKA	LCRSLFG-PVDHQELKRDLKRHLREMEEADSARWGFDFAN-------HTPL-----------TNSRFEWELVDCKDVPSFYNRQPRREKG	1.89e-10	68.1
Smp_199050	Smp_199050	ref|XP_009634835.2|	XP_009634835	cyclin-dependent kinase inhibitor 1 [Egretta garzetta]	22.785	79	56	2	11	89	45	118	VHLCRRLFGEPVSCIRIQQTLETIIRKDLDRFQNKWNFQPPNIVLQNKIRKPLSVHQLHSGNLQTNSTNEFILEPVQSP	THVRRNLFG-PVDHEQLRQDFQHMLHHSVEGAQQKWNFDF----LQDTPAEGLLPWEELKGHEVPAFYHSCMVGDARRP	2e-10	67.3
Smp_199050	Smp_199050	ref|XP_053883323.1|	XP_053883323	cyclin-dependent kinase inhibitor 1 isoform X3 [Malaclemys terrapin pileata]	21.481	135	97	4	6	132	10	143	GITAPVHLCRRLFGEPVSCIRIQQTLETIIRKDLDRFQNKWNFQP---PNIVLQNKIRKPLSVHQLHS--GNLQTNSTNEFILEPVQSPPSFYIKSPRKLKAFRRLPM---SVAQKTRMELCKKSTNSELKDLTY	QAPCNRKLCRNLFG-PVDHEQLQNDLQDLMRRHLEEAQCRWNFDFETETPLEGKFKWERVLYPDVSPACLPSQDPSHSKGNGREKNQSSPALKISTKDLNMALSSETVQTGSESRKASSPRHLKRKQTSIKALPG	2.01e-10	66.7
Smp_199050	Smp_199050	ref|XP_052646288.1|	XP_052646288	cyclin-dependent kinase inhibitor 1-like [Harpia harpyja]	19.767	86	64	2	11	96	9	89	VHLCRRLFGEPVSCIRIQQTLETIIRKDLDRFQNKWNFQPPNIVLQNKIRKPLSVHQLHSGNLQTNSTNEFILEPVQSPPSFYIKS	THARRNLFG-PVDHEQLRRDFQHTLRDSVEGAQQKWNFDF----LRDVPTEGLLQWEELEGHDVPTFYHSCVVGDARRPLQPLNRP	2.1e-10	66.7
Smp_199050	Smp_199050	gb|NXC17351.1|	NXC17351	CDN1A inhibitor [Corythaeola cristata]	24	75	52	2	11	85	44	113	VHLCRRLFGEPVSCIRIQQTLETIIRKDLDRFQNKWNFQPPNIVLQNKIRKPLSVHQLHSGNLQTNSTNEFILEP	THAWRNLFG-PVDHKQLQQDFQHTLHNSIKRAQQKWNFDF----LWDALVEGLLQWEELEGHKVPTLYHSCVVRD	2.24e-10	67.3
Smp_199050	Smp_199050	gb|NWW86492.1|	NWW86492	CDN1A inhibitor [Rhynochetos jubatus]	22.33	103	76	2	11	113	26	124	VHLCRRLFGEPVSCIRIQQTLETIIRKDLDRFQNKWNFQPPNIVLQNKIRKPLSVHQLHSGNLQTNSTNEFILEPVQSPPSFYIKSPRKLKAFRRLPMSVAQK	THVRRSLFG-PVDHERLRWDFQHMLRSNAEWAQQKWNFDF---LRDTPVEGLLQWEELKNHEVPTCYRNCVVRDPRRPLQHLNWCLGREDKSHRFAQVALTEK	2.26e-10	67
Smp_199050	Smp_199050	ref|XP_019399799.1|	XP_019399799	PREDICTED: cyclin-dependent kinase inhibitor 1-like [Crocodylus porosus]	15.385	143	115	3	13	154	28	165	LCRRLFGEPVSCIRIQQTLETIIRKDLDRFQNKWNFQPPNIVLQNKIRKPLSVHQLHSGNLQTNSTNEFILEPVQSPPSFYIKS-PRKLKAFRRLPMSVAQKTRMELCKKSTNSELKDLTYSFNSSYNLSNTDTLLNDNQKSE	VRRNLFG-PVDHEQLHKDFQQLLRSSVEGAKQKWNFDF----LREIPAEGLLQWEELQGHEVPAFYHSCVVGEARKPLQLLNQPMGKEARAHQFAKVTLTEKSKAPKKIVGKSQEARKQRQASVTDYYSAKKRVKTNTKAASE	2.36e-10	66.7
Smp_199050	Smp_199050	ref|XP_063306680.1|	XP_063306680	cyclin-dependent kinase inhibitor 1 [Pelobates fuscus]	22.5	80	60	2	12	90	17	95	HLCRRLFGEPVSCIRIQQTLETIIRKDLDRFQNKWNFQPP-NIVLQNKIRKPLSVHQLHSGNLQTNSTNEFILEPVQSPP	KVCRNLFG-PVDHEQLKNDYENNMKSEVEKATQKWNFDFANNSPLPGDYKWERTGYRKSENTAETDKENICQERPTADSP	2.49e-10	66.2
Smp_199050	Smp_199050	gb|NXS42382.1|	NXS42382	CDN1A inhibitor [Balaeniceps rex]	18.987	79	59	2	11	89	44	117	VHLCRRLFGEPVSCIRIQQTLETIIRKDLDRFQNKWNFQPPNIVLQNKIRKPLSVHQLHSGNLQTNSTNEFILEPVQSP	TRARRNLFG-PIDHEQLRQDFQHMLYSSIEGAQQKWNFDF----LRDTPAEGFLQWEQLEGHEVPTFYHSCVVEDARRP	2.82e-10	67
Smp_199050	Smp_199050	ref|XP_010191061.1|	XP_010191061	PREDICTED: cyclin-dependent kinase inhibitor 1 [Mesitornis unicolor]	19.259	135	97	4	2	136	6	128	SVAAGITAPVHLCRRLFGEPVSCIRIQQTLETIIRKDLDRFQNKWNFQPPNIVLQNKIRKPLSVHQLHSGNLQTNSTNEFILEPVQSPPSFYIKSPRKLKAFRRLPMSVAQKTRMELCKKSTNSELKDLTYSFNS	SRAGQLPCSSKVCRNLFG-PVEHQQLEEDLASLVRQHLEEAQQRWNFDF---ETETPLEGPFKWERVFLAEQEVKAPDS------ESRSSLVHEVSPKDRLGSQS--SQGHRAGSPQSLKRGQSTIKDFYSSKRR	2.83e-10	65.9
Smp_199050	Smp_199050	gb|NXG49990.1|	NXG49990	CDN1A inhibitor [Psilopogon haemacephalus]	29.412	51	35	1	11	61	1	50	VHLCRRLFGEPVSCIRIQQTLETIIRKDLDRFQNKWNFQPPNIVLQNKIRK	TQVQRNLFG-PIDHEQLQQDLAYMLHSSIERAQQKWNFDFLQEVPMEGLLQ	2.99e-10	64.5
Smp_199050	Smp_199050	ref|XP_057693012.1|	XP_057693012	cyclin-dependent kinase inhibitor 1B [Corythoichthys intestinalis]	18.229	192	139	6	3	187	17	197	VAAGITAPVH----LCRRLFGEPVSCIRIQQTLETIIRKDLDRFQNKWNFQP-PNIVLQNKIRKPLSVHQLHSGNLQTNSTNEFILEPVQSPPSFYIKSPRKLKAFRRLPMSVAQKT-RMELCKKSTNSELKDLTYSFNSSYNLSNTD-TLLNDNQKSEINFPLTTESTVTITPNQPPPTSSSTPYKVNSIS	LVARRTFPLHKRTGVCRNLFG-PVDHDELSREMNIKLREISERDRQRWNFNFEENTPLDGDYQWVEVSSDNIPAFYQGSSQLSVPATPVKQHP----------DATERLAAPVESDAPPAELNQENRADKLNSRGLAHRRAACGGRKRPTAPEDDNTHITDFFVKRKKAAERKCVELSNHSKSPIPMEQTPR	3.26e-10	67
Smp_199050	Smp_199050	gb|AGN33404.1|	AGN33404	cyclin-dependent kinase inhibitor 1A, partial [Anser anser]	21.591	88	64	3	15	101	1	84	RRLFGEPVSCIRIQQTLETIIRKDLDRFQNKWNFQPPNIVLQNKIRKPLSVHQLHSGNLQTNSTNEFILEP-VQSPPSFYIKSPRKLK	RNLFG-PVDHDQLQNDFEDLLRQHLEEAQHRWNFNF---ETETPLEGHFKWERVLLAEQPSQEVLSLGKATSSESRSSLAHKVPSKDR	3.26e-10	65.6
Smp_199050	Smp_199050	gb|KFV93346.1|	KFV93346	Cyclin-dependent kinase inhibitor 1B, partial [Eurypyga helias]	28.571	49	34	1	13	61	1	48	LCRRLFGEPVSCIRIQQTLETIIRKDLDRFQNKWNFQPPNIVLQNKIRK	VRRRLFG-PVDHERLRWDFQHMLRNNAEGAQQKWNFDFLRGTPVEGLLQ	3.59e-10	64.2
Smp_199050	Smp_199050	gb|RXM35508.1|	RXM35508	Cyclin-dependent kinase inhibitor 1 [Acipenser ruthenus]	17.647	85	69	1	12	96	20	103	HLCRRLFGEPVSCIRIQQTLETIIRKDLDRFQNKWNFQPPNIVLQNKIRKPLSVHQLHSGNLQTNSTNEFILEPVQSPPSFYIKS	HVCRNLFG-PVDHQQLQQDFQRLLWRSVEVAKQKWSFDFLSDSPVDGILEWEQLKCQEVPTFYRSCVVRNGQRLLREAQGTATKP	3.68e-10	66.7
Smp_199050	Smp_199050	gb|KAF4795013.1|	KAF4795013	Cyclin-dependent kinase inhibitor 1B [Turdus rufiventris]	19.753	162	108	4	13	172	28	169	LCRRLFGEPVSCIRIQQTLETIIRKDLDRFQNKWNFQPPNIVLQNKIRKPLSVHQLHSGNLQTNSTNEFILEPVQSPPSFYIKSPRKLKAFRRL--PMSVAQKTRMELCKKSTNSELKDLTYSFNSSYNLSNTDTLLNDNQKSEINFPLTTESTVTITPNQP	ACRNLFG-PVNHEELNRELKKHLQEMEEAYQRKWNFDFQN-------HRPL------------EGRYEWQAVEKGSSPDFYFRPPRLRKAVCKSAGRQSLDVNGNCQSVVFVGSQGISEDTHCVAQKTDVSENQTDLAEQCTAQRKRPAADGPGTPLVGKIP	3.88e-10	67.6
Smp_199050	Smp_199050	ref|XP_034640367.1|	XP_034640367	cyclin-dependent kinase inhibitor 1-like [Trachemys scripta elegans]	23.077	78	55	2	12	89	27	99	HLCRRLFGEPVSCIRIQQTLETIIRKDLDRFQNKWNFQPPNIVLQNKIRKPLSVHQLHSGNLQTNSTNEFILEPVQSP	RVRRNLFG-PVDHEQLQQDFQHMLRSSMEGAQQKWNFDF----LQDIPAEGLLQWEELQSHDVPAFYHSCVVGEARKP	4.78e-10	66.2
Smp_199050	Smp_199050	ref|XP_020855211.1|	XP_020855211	cyclin-dependent kinase inhibitor 1 isoform X1 [Phascolarctos cinereus]	21.951	82	60	2	2	83	43	120	SVAAGITAPVHLCRRLFGEPVSCIRIQQTLETIIRKDLDRFQNKWNFQPPNIVLQNKIRKPLSVHQLHSGNLQTNSTNEFIL	SRTRQIPCSGKLCRNLFG-PVDHEQLQQDCQDLMQSCTQEAQRRWNFDF---VTETPLDGDFAWERVRGLDLPSIYRPSGPW	4.92e-10	66.7
Smp_199050	Smp_199050	ref|XP_043389570.1|	XP_043389570	cyclin-dependent kinase inhibitor 1 isoform X3 [Chelonia mydas]	21.583	139	100	4	6	136	10	147	GITAPVHLCRRLFGEPVSCIRIQQTLETIIRKDLDRFQNKWNFQP---PNIVLQNKIRKPLSVHQLHS--GNLQTNSTNEFILEPVQSPPSFYIKSPR---KLKAFRRLPMSVAQKTRMELCKKSTNSELKDLTYSFNS	QAPCNRKICRNLFG-PVDHEQLQNDLQDLMRRHLEEAQHRWNFDFETETPLEGKLKWERVLYPDMSPACLPSQDPSHSKGNGGEKNQSSPARKISTKDLNVALSSEAVQTGSESRKTSPPRHLKRKQTSIKDFYSSKRR	4.97e-10	65.6
Smp_199050	Smp_199050	ref|XP_047437019.1|	XP_047437019	cyclin-dependent kinase inhibitor 1Ca [Mugil cephalus]	15.029	173	138	3	6	178	3	166	GITAPVHLCRRLFGEPVSCIRIQQTLETIIRKDLDRFQNKWNFQPPNIVLQNKIRKPLSVHQLHSGNLQTNSTNEFILEPVQSPPSFYIKSPRKLKAFRRLPMSVAQKTRMELCKKSTNSELKDLTYSFNSSYNLSNTDTLLNDNQKSEINFPLTTESTVTITPNQPPPTSSS	PIRCRESVCRNLFG-PVDHDQLRRDLKQKLNEIAEEDSRRWNFNFQ---REAPLPGRFQWEEMPA-----DCAAPFYQESAQPEDAAHASDPSEEVIDRLSDGEESARADQENCSSVSNTRKHPVEVTPVRRKRTHSKSAAKLRNNARITDFFTKRRRTTETKSILNPFHASS	5.22e-10	66.2
Smp_199050	Smp_199050	gb|KFP40535.1|	KFP40535	Cyclin-dependent kinase inhibitor 1, partial [Chlamydotis macqueenii]	25.532	47	34	1	15	61	1	46	RRLFGEPVSCIRIQQTLETIIRKDLDRFQNKWNFQPPNIVLQNKIRK	RNLFG-PVDHEQLWQDFQHMLHNGIEGAQQKWNFDFLQDTPAEGLLQ	5.49e-10	63.6
Smp_199050	Smp_199050	gb|NXU72375.1|	NXU72375	CDN1A inhibitor [Oreotrochilus melanogaster]	23.596	89	61	3	1	89	18	99	MSVAAGITAPVHLCRRLFGEPVSCIRIQQTLETIIRKDLDRFQNKWNFQPPNIVLQNKIRKPLSVHQLHSGNLQTNSTNEFILEPVQSP	MEQRPGKT--THARRNLFG-PTDHEQVQRDFQHVLHNSVERAQQKWNFNF----LWDTPVEGLLRWEELEGREVPAFYHTCVVKGAQRP	5.52e-10	65.9
Smp_199050	Smp_199050	ref|XP_041965039.1|	XP_041965039	cyclin-dependent kinase inhibitor 1C [Alosa sapidissima]	19.231	182	135	5	9	180	24	203	APVHLCRRLFGEPVSCIRIQQTLETIIRKDLDRFQNKWNFQPP-NIVLQNKIRKPLSVHQLHSGNLQTNSTNEFILEPVQSPPSFYIKSPRKLKAF--------RRLPMSVAQKTRMELCKKSTNSELKDLTYSFNSSYNLSNTDTLLND-NQKSEINFPLTTESTVTITPNQPPPTSSSTP	ARTGVCRNLFG-PVDHDELNREMKSKLREISELDQRKWNFNFERDEPLRGDYEWEESPLETSPAFYHESAQIGRSRVVLPVNPSVDSR-PRDCTAQDAPVHCEDRLAGSEVSAPCSSEVNQENCADTLNSGKRSRKVNPNSRRKRSTASDLTTTHITDFYVKRRRTMGAKPGENVCQQSSTP	5.64e-10	66.7
Smp_199050	Smp_199050	ref|XP_051500171.1|	XP_051500171	cyclin-dependent kinase inhibitor 1-like isoform X2 [Apus apus]	22.535	71	50	2	15	85	30	95	RRLFGEPVSCIRIQQTLETIIRKDLDRFQNKWNFQPPNIVLQNKIRKPLSVHQLHSGNLQTNSTNEFILEP	RNLFG-PVDHEQLQQDFQHMLCNSIEGAQQKWNFDF----LRDVPVEGLLQWEELEGREVPVFYRSCVVRD	5.91e-10	65.9
Smp_199050	Smp_199050	gb|KFV04888.1|	KFV04888	Cyclin-dependent kinase inhibitor 1, partial [Pterocles gutturalis]	25.532	47	34	1	15	61	1	46	RRLFGEPVSCIRIQQTLETIIRKDLDRFQNKWNFQPPNIVLQNKIRK	RNLFG-PIDHEQLQQDFRHMLCNSIEGAQQKWNFDFLRDTPAEGLLQ	6.02e-10	63.6
Smp_199050	Smp_199050	ref|XP_043565403.1|	XP_043565403	cyclin-dependent kinase inhibitor 1-like [Chiloscyllium plagiosum]	19.697	132	96	6	12	140	21	145	HLCRRLFGEPVSCIRIQQTLETIIRKDLDRFQNKWNFQPPNIVL-QNKIRK-PLSVHQLHSGNLQTNSTNEFILEPVQSPPSFYIKSPRKLKAFRRLPMSVAQKTRM-ELCKKSTNSELKDLTYSFNSSYNL	HVRRNLFG-PVDHEQLQQDFQHLLRANIEAAGQKWNYDFGREVPSEGTLEWEELKCHDVPAFYRSRVIIREKHWRGIQ-EPALDRRS-----CELPVPQSKQLKTQVTPEPKRRKQTYITDYYSTKKRCTRP	6.09e-10	65.3
Smp_199050	Smp_199050	ref|XP_059508223.1|	XP_059508223	cyclin-dependent kinase inhibitor 1B-like isoform X2 [Stegostoma tigrinum]	16.923	130	102	4	12	140	21	145	HLCRRLFGEPVSCIRIQQTLETIIRKDLDRFQNKWNFQPPNIVLQNKIRKPLSVHQLHSGNLQTNSTNEFILEPVQSPPSFYIKSPRKLKAFRRLPMSVAQKTRM-ELCKKSTNSELKDLTYSFNSSYNL	HVRRNLFG-PVDHEQLQQDFQHLLRANIEAAGQKWNYDFG---REVPSEGTLEWEELKCHDVPAFYRSRVISKGKHACGVQEPVVDRR-SCEQAVPQSKLFKAQLNPESKRRKQTRITDYYSTKKRYTCP	6.37e-10	65.3
Smp_199050	Smp_199050	emb|CAI9578326.1|	CAI9578326	unnamed protein product [Staurois parvus]	18.182	88	68	2	3	87	8	94	VAAGITAPVHLCRRLFGEPVSCIRIQQTLETIIRKDLDRFQNKWNFQP---PNIVLQNKIRKPLSVHQLHSGNLQTNSTNEFILEPVQ	LSQSTGCTEKVRRNLFG-PVDHELLRADFEAVLKSTAEQARQRWNFDFVTETPLEGNYKWEKVDCAHFLHPTEANESDSSKENKSSLQ	6.45e-10	64.2
Smp_199050	Smp_199050	ref|XP_041852135.1|	XP_041852135	cyclin-dependent kinase inhibitor 1C-like [Melanotaenia boesemani]	16.583	199	151	7	3	188	14	210	VAAGITAPVH----LCRRLFGEPVSCIRIQQTLETIIRKDLDRFQNKWNFQP-PNIVLQNKIRKPLSVHQLHSGNLQTNSTNEFILEPVQSP---PSFYIKSP--RKLKAFRRLPMSVAQKTRM---ELCKKSTNSELKDLTYSFNSSYNLSNTDTLLNDNQKSEINFPLTTESTVTITPNQPPPTSSSTPYKVNSISQ	LVARRTFPLHRRTSVCRNLFG-PVDHDELNRDMKDKLREISERDQLRWNFNFDADTPLEGDYKWEEVPVDKTPAFYQDCLQNGRTRVPATPVKQRPSSDSELPETPSVDVLERLAGPESSSTNSIPCPVEVNQENRKYKLNSGTSKQAPCVRRKRA-AAGNNTHITDFFVKRKKAADKKSNDMSACHLSKSPIPVEQTP	6.77e-10	66.5
Smp_199050	Smp_199050	gb|ARH02603.1|	ARH02603	CDKN1A, partial [Notamacropus eugenii]	20.732	82	61	2	2	83	6	83	SVAAGITAPVHLCRRLFGEPVSCIRIQQTLETIIRKDLDRFQNKWNFQPPNIVLQNKIRKPLSVHQLHSGNLQTNSTNEFIL	SRTRQIPCSGKLCRNLFG-PVDHEQLQQDCQELMQSCTQEAQRRWNFDF---ITETPLEGDFAWERVRGLDLPSIYRPSGPW	6.89e-10	65.3
Smp_199050	Smp_199050	ref|XP_004069535.1|	XP_004069535	cyclin-dependent kinase inhibitor 1C [Oryzias latipes]	14.948	194	155	6	3	188	14	205	VAAGITAPVH----LCRRLFGEPVSCIRIQQTLETIIRKDLDRFQNKWNFQP-PNIVLQNKIRKPLSVHQLHSGNLQTNSTNEFI-LEPVQSPPSFYIKSPRKLKAFRRL--PMSVAQKTRMELCKKSTNSELKDLTYSFNSSYNLSNTDTLLNDNQKSEINFPLTTESTVTITPNQPPPTSSSTPYKVNSISQ	LVARRTFPLHRRTGVCRSLFG-PVDHEELSRDVKAKLREISERDRQRWNFNFEADTPLDGDYKWEEVPEEKSPAFYRDCVQSGRTPATPVKQRASSDCALPENPIVLERLAVPEGSGAPCAAEVNQENRAQKVYSG-RTSRQLPFTGRKRSASADGNARITEFFVKRRRSADKKTNETSACHLSKSAILVEQTP	7e-10	66.5
Smp_199050	Smp_199050	ref|XP_009925392.1|	XP_009925392	PREDICTED: cyclin-dependent kinase inhibitor 1-like [Haliaeetus albicilla]	21.348	89	65	3	1	89	1	84	MSVAAGITAPVHLCRRLFGEPVSCIRIQQTLETIIRKDLDRFQNKWNFQPPNIVLQNKIRKPLSVHQLHSGNLQTNSTNEFILEPVQSP	MERRPGKT--THARRNLFG-PVDHEQLRRDFQHMLRDSGKGAQQKWNFDF--LRKKEGLTEGLLQWEELEGHDVPTFYHSCVVGDARRP	7.07e-10	65.3
Smp_199050	Smp_199050	gb|KAG5273307.1|	KAG5273307	hypothetical protein AALO_G00149930 [Alosa alosa]	17.647	170	128	5	9	168	24	191	APVHLCRRLFGEPVSCIRIQQTLETIIRKDLDRFQNKWNFQPP-NIVLQNKIRKPLSVHQLHSGNLQTNSTNEFILEPVQSPPSFYIKSPRKLKAF--------RRLPMSVAQKTRMELCKKSTNSELKDLTYSFNSSYNLSNTDTLLND-NQKSEINFPLTTESTVTIT	ARTGVCRNLFG-PVDHDELNREMKSKLREISELDQRKWNFNFERDEPLRGDYEWEESPLETSPAFYHESAQIGRSRVVLPVNPSVDSR-PRDCTAQDAPVHCEDRLAGSEVSAPCSSEVNQENCADTLNSGKRSRKVNPNSRRKRSTASDLTTTHITDFYVKRRRTMENS	7.13e-10	67
Smp_199050	Smp_199050	gb|KFQ10575.1|	KFQ10575	Cyclin-dependent kinase inhibitor 1B, partial [Haliaeetus albicilla]	32.432	37	24	1	15	51	1	36	RRLFGEPVSCIRIQQTLETIIRKDLDRFQNKWNFQPP	RNLFG-PVDHEQLRRDFQHMLRDSGKGAQQKWNFDFL	7.63e-10	63.4
Smp_199050	Smp_199050	ref|XP_063052103.1|	XP_063052103	cyclin-dependent kinase inhibitor 1B [Engraulis encrasicolus]	15.957	188	144	5	9	183	101	287	APVHLCRRLFGEPVSCIRIQQTLETIIRKDLDRFQNKWNFQPP-NIVLQNKIRKPLSVHQLHSGNLQTNSTNEFILEPVQSPPSFYIKS---PRKLKAFRRLPMSVA--------QKTRMELCKKSTNSELKDLTYSFNSSYNLSNTDTLLND-NQKSEINFPLTTESTVTITPNQPPPTSSSTPYKV	ARTGVCRNLFG-PVDHDELNREMKSKLREISERDQRRWNFNFDRDEPLRGEYEWEESPVESSPAFYHESVQLGRCRVVLPVNPSVDAKPLDLPSTQDAPVNCEDRLAGVAAAEGSAPCSSEVNQENCAVTLNSGKRSRRVTPCTRRKRSAASDLTATHITDFYPKKRRTVGVKSGENVPLPIEQTPRK	7.98e-10	67.3
Smp_199050	Smp_199050	ref|XP_025061796.1|	XP_025061796	cyclin-dependent kinase inhibitor 1 [Alligator sinensis]	18.056	144	109	4	6	143	58	198	GITAPVHLCRRLFGEPVSCIRIQQTLETIIRKDLDRFQNKWNFQP---PNIVLQNKIRK---PLSVHQLHSGNLQTNSTNEFILEPVQSPPSFYIKSPRKLKAFRRLPMSVAQKTRMELCKKSTNSELKDLTYSFNSSYNLSNT	QTPCSRKSCRNLFG-PVDHEQLQSDFQDSMRKNLEEAQFKWNFDFETETPLEGAFKWERVPFPDMSSEYLCSHSKVSGENSRSTSTLKIPTKDLLNRPFSGETIQQV--SEANRASSPRRLKRRQTTIKDFYSAKRKISSSKPN	8.69e-10	65.9
Smp_199050	Smp_199050	gb|KAG9485582.1|	KAG9485582	hypothetical protein GDO78_008588 [Eleutherodactylus coqui]	19.718	71	53	2	9	79	13	79	APVHLCRRLFGEPVSCIRIQQTLETIIRKDLDRFQNKWNFQPPNIVLQNKIRKPLSVHQLHSGNLQTNSTN	GSEKVCRNLFGE-VDHEQLKRDFEANMNEMLEEAKCTWNFDFVN---ETPLEGDYVWERVEDSHKETTTED	8.8e-10	64.5
Smp_199050	Smp_199050	ref|XP_032895071.1|	XP_032895071	cyclin-dependent kinase inhibitor 1C-like [Amblyraja radiata]	18.868	159	103	4	3	157	15	151	VAAGITAPVH----LCRRLFGEPVSCIRIQQTLETIIRKDLDRFQNKWNFQPPNIVLQNKIRKPLSVHQLHSGNLQTNSTNEFILEPVQSPPSFYIKSPRKLKAFRRLPMSVAQKTRMELCKKSTNSELKDLTYSFNSSYNLSNTDTLLNDNQKSEINF	MAARRSFPHHATTAVCRSLFG-PIDHEELRREAKNKLREISEQAQQKWNFNFATDT--------------------PLEGGEYQWEEGSDVPVFYREIIQRGKVRLQCPALESCNSDSESCAPAGLDSPDIVQRLSGLESGETNQENR-SDNLHSGIKT	9.52e-10	65.9
Smp_199050	Smp_199050	ref|XP_048680394.1|	XP_048680394	cyclin-dependent kinase inhibitor 1-like [Caretta caretta]	20.513	78	57	2	12	89	10	82	HLCRRLFGEPVSCIRIQQTLETIIRKDLDRFQNKWNFQPPNIVLQNKIRKPLSVHQLHSGNLQTNSTNEFILEPVQSP	RVRRNLFG-PVDHEQLQQDFQHMLHSSMEGAQQKWNFDF----LRDMPAEGLLQWEELQSHDVPAFYHSCVVGEARKP	9.53e-10	66.2
Smp_199050	Smp_199050	gb|NXS94068.1|	NXS94068	CDN1A inhibitor [Jacana jacana]	25.843	89	59	3	1	89	18	99	MSVAAGITAPVHLCRRLFGEPVSCIRIQQTLETIIRKDLDRFQNKWNFQPPNIVLQNKIRKPLSVHQLHSGNLQTNSTNEFILEPVQSP	MEQRPGNTA--HARRNLFGS-VDHKQLHQDFQHMLRNSMKGAQQQWNFDF----LQDMPADGLLQWEELEGQKVPAFYHSCVVVDAQSP	9.59e-10	65.3
Smp_199050	Smp_199050	ref|XP_066488309.1|	XP_066488309	cyclin-dependent kinase inhibitor 1-like [Tiliqua scincoides]	17.692	130	104	2	11	138	26	154	VHLCRRLFGEPVSCIRIQQTLETIIRKDLDRFQNKWNFQPPNIVLQNKIRKPLSVHQLHSGNLQTNSTNEFILEPVQSPPSFYIKSPRKLKAFRRLPMSVAQ--KTRMELCKKSTNSELKDLTYSFNSSY	SHVRRNLFG-PVDHDHLQQEFQRMLYASMEKAKRRWNFDFVQEMPAEGLLQWEELQDREVPTFYHACVVGGARKPLQPVNRFVAKEARAQHTGKVKPQRAKKMPKKKSLAGKKRRDTFLTDYYSAKKKQI	9.6e-10	65.3
Smp_199050	Smp_199050	ref|XP_029949978.1|	XP_029949978	cyclin-dependent kinase inhibitor 1B-like [Salarias fasciatus]	18.129	171	130	5	13	183	10	170	LCRRLFGEPVSCIRIQQTLETIIRKDLDRFQNKWNFQPPNIVLQNKIRKPLSVHQLHSGNLQTNSTNEFILEPVQSPPSFYIKSPRKLKAFRRLPMSVAQKTRMELCKKSTNSELKDLTYSFNSSYNLSNTDTLLNDNQKSEINFPLTTESTVTITPNQPPPTSSSTPYKV	VCRNLFG-PVDHEQLRRDLKLKLREITERDSRRWNFNFES----GTPLPGSFQWEETPADCAAHFYQEAAERKP-AESAFYALSG---SAFYALGES-AQSAGSDQENKSIVSNKHPAEVTPARRKRALCKLATKPRNNAKITDFFVKRRRTSETKIILNPLHTTLTEPAL	9.89e-10	65.3
Smp_199050	Smp_199050	gb|KFP08731.1|	KFP08731	Cyclin-dependent kinase inhibitor 1, partial [Calypte anna]	28.571	49	33	2	15	62	1	48	RRLFGEPVSCIRIQQTLETIIRKDLDRFQNKWNFQPP-NIVLQNKIRKP	RNLFG-PTDHEQLQQDFQRVLHNSVERAQQKWNFNFLWDTPVEGLLRWE	1.01e-09	62.8
Smp_199050	Smp_199050	ref|XP_020378688.2|	XP_020378688	cyclin-dependent kinase inhibitor 1 isoform X2 [Rhincodon typus]	17.692	130	101	4	12	140	51	175	HLCRRLFGEPVSCIRIQQTLETIIRKDLDRFQNKWNFQPPNIVLQNKIRKPLSVHQLHSGNLQTNSTNEFILEPVQSPPSFYIKSPRKLKAFRRLPMSVAQKTRM-ELCKKSTNSELKDLTYSFNSSYNL	HVRRNLFG-PVDHEQLQQDFQHLLRANIEAAGQKWNYDFG---REVPSEGTLEWEELKCHDVPAFYRSRVISIGKHSCGVQEPAVDRR-SCELPVPQSEQFKAQLTPEPKRRKQTRITDYYSTKKRYTCP	1.09e-09	65.3
Smp_199050	Smp_199050	ref|XP_067091016.1|	XP_067091016	cyclin-dependent kinase inhibitor 1C [Osmerus mordax]	18.232	181	136	5	9	178	24	203	APVHLCRRLFGEPVSCIRIQQTLETIIRKDLDRFQNKWNFQP-PNIVLQNKIRKPLSVHQLHSGNLQTNSTNEFILEPVQS------PPSFYIKSPRKL---KAFRRLP-MSVAQKTRMELCKKSTNSELKDLTYSFNSSYNLSNTDTLLNDNQKSEINFPLTTESTVTITPNQPPPTSSS	ARTSVCRSLFG-PVDHEELNREMKSKLREISERDQRKWNFNFGADAPLAGPYEWEECPVDTTPEFYQESVQVGKNRIVAAPIKVKPCPDVVLQEPPAQDVMSPCEDRLAIPESSTPSTTEVNQENCAVKLNAGKAIRKSVARGRGKRASSETNTTLITEFFVKRRSTETKMNDCTYPRSSS	1.11e-09	65.9
Smp_199050	Smp_199050	ref|XP_030742776.1|	XP_030742776	cyclin-dependent kinase inhibitor 1 [Echinops telfairi]	22.892	83	60	2	1	83	1	79	MSVAAGITAPVHLCRRLFGEPVSCIRIQQTLETIIRKDLDRFQNKWNFQPPNIVLQNKIRKPLSVHQLHSGNLQTNSTNEFIL	MSDARQIPCSSKVCRRLFG-PVDDEQVRRDCDALMASCLKEACDRWNFDF---VTETPLEGNYVWERVHGLGLPKFYRPSGPW	1.13e-09	64.8
Smp_199050	Smp_199050	gb|PIO33662.1|	PIO33662	hypothetical protein AB205_0215320, partial [Aquarana catesbeiana]	22.727	66	47	2	12	77	19	80	HLCRRLFGEPVSCIRIQQTLETIIRKDLDRFQNKWNFQPPNIVLQNKIRKPLSVHQLHSGNLQTNS	KVCRNLFG-PVDHKRLRADYETLLNNTAEEARQRWNFNF---VTETPLEGDYKWEKVDCINGNILC	1.17e-09	63.9
Smp_199050	Smp_199050	gb|KAK3526409.1|	KAK3526409	hypothetical protein QTP70_025441, partial [Hemibagrus guttatus]	25.641	78	52	3	4	76	18	94	AAGITAPVHL----CRRLFGEPVSCIRIQQTLETIIRKDLDRFQNKWNFQP-PNIVLQNKIRKPLSVHQLHSGNLQTN	ASRGSAPQHVRRSVCRSLFG-PVDHDELNRDVEAKLREISERDQKRWNFNFVSDTPLLGDYEWEGAAVEATPAFYQES	1.19e-09	65.6
Smp_199050	Smp_199050	gb|NXW57013.1|	NXW57013	CDN1A inhibitor [Eurystomus gularis]	22.078	77	51	3	15	87	30	101	RRLFGEPVSCIRIQQTLETIIRKDLDRFQNKWNFQPPNIVLQNKIRKPLSVHQLHSGNLQTNSTNEFI----LEPVQ	RNLFG-PVDHEQLRQDFQHMLHNSVEGAQQKWNFDF----LRDVPVEGLLQWEELEGHEVPAFYHSCVVGDAWRPLQ	1.21e-09	65
Smp_199050	Smp_199050	ref|XP_010149981.1|	XP_010149981	PREDICTED: cyclin-dependent kinase inhibitor 1-like [Eurypyga helias]	20.388	103	78	2	11	113	9	107	VHLCRRLFGEPVSCIRIQQTLETIIRKDLDRFQNKWNFQPPNIVLQNKIRKPLSVHQLHSGNLQTNSTNEFILEPVQSPPSFYIKSPRKLKAFRRLPMSVAQK	ARVRRRLFG-PVDHERLRWDFQHMLRNNAEGAQQKWNFDF---LRGTPVEGLLQWEELKNHEVPTFYHSCAVGDPRRPLQHLNWCLGKEDKSHRFTQVTLTEK	1.24e-09	64.2
Smp_199050	Smp_199050	gb|KTF74300.1|	KTF74300	hypothetical protein cypCar_00044725 [Cyprinus carpio]	18.713	171	134	3	1	171	3	168	MSVAAGITAPVHLCRRLFGEPVSCIRIQQTLETIIRKDLDRFQNKWNFQPPNIVLQNKIRKPLSVHQLHSGNLQTNSTNEFILEPVQSPPSFYIKSPRKLKAFRRLPMSVAQKTRMELCKKSTNSELKDLTYSFNSSYNLSNTDTLLNDNQKSEINFPLTTESTVTITPNQ	MQRILRALGNGQTRRNLFG-PVDREQLQLEYREALRKDLEEASRRWSFDF---VSETPLEGGDFLWEGVSGEKVPVLYRACQ-EGAHPRPRGKENIPRTPERFRAVPQEVEKTPQKRTDLKRKQTNITAPQPRRNTQINTRPERRERNVRHRRGKDERHETAADIDSTVNH	1.25e-09	68.7
Smp_199050	Smp_199050	ref|XP_012694539.1|	XP_012694539	cyclin-dependent kinase inhibitor 1B [Clupea harengus]	16.667	180	140	5	9	179	24	202	APVHLCRRLFGEPVSCIRIQQTLETIIRKDLDRFQNKWNFQPP-NIVLQNKIRKPLSVHQLHSGNLQTNSTNEFILEPVQSPPSFYIKS------PRKLKAFRRLPMSVAQ-KTRMELCKKSTNSELKDLTYSFNSSYNLSNTDTLLND-NQKSEINFPLTTESTVTITPNQPPPTSSST	ARTGACRSLFG-PVDHDELNREMKSKLREISERDQRRWNFNFERDEPLLGDYEWEGKPLETSPAFYHESVQIGRSRVVLPGNPSVDLRPLDCTAQDAPVNCEDRLAGSEGSAPCSSEVNQENCADTLNSGKMSRKVTPCVRRKRSTASDLTTTHITDFYMKRRRTMVAKPGENVCQQSST	1.29e-09	65.6
Smp_199050	Smp_199050	ref|XP_034542026.1|	XP_034542026	cyclin-dependent kinase inhibitor 1Bb [Notolabrus celidotus]	28.889	90	45	3	13	102	28	98	LCRRLFGEPVSCIRIQQTLETIIRKDLDRFQNKWNFQPPNIVLQNKIRKPLSVHQLHSGNLQTNSTNEFILEPVQSPPSFYIKSPRKLKA	LCRNLFG-PVDHQELKRDLKRHLREMEEADSARWGFDFAN-------HTPLA-----------NGRFEWELVDCKDVPSFYNRQPRKEKG	1.37e-09	65
Smp_199050	Smp_199050	ref|XP_048353082.1|	XP_048353082	cyclin-dependent kinase inhibitor 1 [Sphaerodactylus townsendi]	20	140	102	4	8	143	12	145	TAPVHLCRRLFGEPVSCIRIQQTLETIIRKDLDRFQNKWNFQP---PNIVLQNKIRKPLSVHQLHSGNLQ-TNSTNEFILEPVQSPPSFYIKSPRKLKAFRRLPMSVAQKTRMELCKKSTNSELKDLTYSFNSSYNLSNT	SCSRKLCRNLFG-PVDHEQLQNDFQSSMKVEREEAKSKWNFDFETETPLEGDYKWEKVSHINVLSPQDLLSPSKENSCARDKSLSSPVLL-----KVHAKTDNPGQGSLETESSRHLKRKQTSIKDFYSSKRRTVPYKSN	1.38e-09	64.5
Smp_199050	Smp_199050	gb|NXY81356.1|	NXY81356	CDN1B inhibitor [Ceyx cyanopectus]	24.528	53	38	2	11	62	1	52	VHLCRRLFGEPVSCIRIQQTLETIIRKDLDRFQNKWNFQP-PNIVLQNKIRKP	THAQRNLFG-PTDHEQLWQDFQHMLHNSIKVAQQKWNFDFLQDMLLEGLLQWE	1.38e-09	62.5
Smp_199050	Smp_199050	ref|XP_011809263.1|	XP_011809263	PREDICTED: cyclin-dependent kinase inhibitor 1B isoform X1 [Colobus angolensis palliatus]	22.024	168	106	5	13	180	28	170	LCRRLFGEPVSCIRIQQTLETIIRKDLDRFQNKWNFQPPNIVLQNKIRKPLSVHQLHSGNLQTNSTNEFILEPVQSPPSFYIKSPRKLKAFRRLPMSVAQKTRMELCKKSTNSELKDLTYSFNSSYNLSNTDTLLNDNQKSEINFPLTTESTVTITPNQPPPTSSSTP	ACRNLFG-PVDHEELTRDLEKHCRDMEEASQRKWNFDFQN-------HRPL------------EGKYEWQEVEKGSLPEFYYRPPRPPKGACKVPAQESQ----DVSGSRPAAPLIGAPANPEDTHLVDPK-TDPSDSQTGLAEQCAGIRKRPATDGNDPFPTDGNDP	1.39e-09	65.9
Smp_199050	Smp_199050	ref|XP_023697820.1|	XP_023697820	cyclin-dependent kinase inhibitor 1B-like [Paramormyrops kingsleyae]	15.707	191	146	5	3	179	14	203	VAAGITAPVHL----CRRLFGEPVSCIRIQQTLETIIRKDLDRFQNKWNFQP-PNIVLQNKIRKPLSVHQLHSGNLQTNSTNEFILEPV-----QSPPSFYIKSPRKLKAFRRLPMSVAQKTRMELCKKSTNSELKDLTYSFNSSYNLSNTDTLLNDNQ----KSEINFPLTTESTVTITPNQPPPTSSST	LAARRTFPLHARTGACRNLFG-PVDHEELNREMKSKLREISERDQRRWNFDFETDTPLSGDYAWEEASVDAMPVFYQDSLQIGKSRIVVPVVGKQRDCTVQAVSSSYIADDHLSNAESAASRTSEVNQENCSEKLNSGKPKCKAIACVRRKRTSTTDLTSATITHITDFYGKRKRISETKQTEDTSQNSAP	1.44e-09	65.6
Smp_199050	Smp_199050	gb|KAJ7329423.1|	KAJ7329423	hypothetical protein JRQ81_015597 [Phrynocephalus forsythii]	26.761	71	47	2	12	82	27	92	HLCRRLFGEPVSCIRIQQTLETIIRKDLDRFQNKWNFQPPNIVLQNKIRKPLSVHQLHSGNLQTNSTNEFI	HARRNLFG-PVDHNHLQQDFQNMLWTGMERAMQRWNFDF----LQDKPTEGLLQWEELPVHEVPTFYHTFI	1.51e-09	64.8
Smp_199050	Smp_199050	ref|XP_029139881.1|	XP_029139881	cyclin-dependent kinase inhibitor 1 [Protobothrops mucrosquamatus]	21.348	89	63	3	1	89	1	82	MSVAAGITAPVHLCRRLFGEPVSCIRIQQTLETIIRKDLDRFQNKWNFQPPNIVLQNKIRKPLSVHQLHSGNLQTNSTNEFILEPVQSP	MDLSLAKAAPIR--RNLFG-PVDHEHLQQEFQSLMRSSMEQAKQRWNFDFF----QEVPVVGLLQWEELQGHEVPAFYHAHVARGPRPP	1.54e-09	64.8
Smp_199050	Smp_199050	ref|XP_044274278.1|	XP_044274278	cyclin-dependent kinase inhibitor 1-like [Varanus komodoensis]	23.333	90	65	2	12	101	48	133	HLCRRLFGEPVSCIRIQQTLETIIRKDLDRFQNKWNFQPPNIVLQNKIRKPLSVHQLHSGNLQTNSTNEFILEPVQSPPSFYIKSPRKLK	HARRNLFG-PVDHDHLQQDFQNIMYTCMERAKQRWNFDFLE---EIPTEGFLQWEELQSHEVPTFYHTCMIGDVCKPLQSMNRVVTKESK	1.57e-09	65
Smp_199050	Smp_199050	ref|XP_010289704.1|	XP_010289704	PREDICTED: cyclin-dependent kinase inhibitor 1B-like, partial [Phaethon lepturus]	30	90	43	3	13	102	2	71	LCRRLFGEPVSCIRIQQTLETIIRKDLDRFQNKWNFQPPNIVLQNKIRKPLSVHQLHSGNLQTNSTNEFILEPVQSPPSFYIKSPRKLKA	ACRNLFG-PVNHEELNRDLKKHRQEMEEACQRKWNFDFQN-------HKPL------------EGRYEWQAVEKGSSPDFYFRPPRLLKA	1.59e-09	63.1
Smp_199050	Smp_199050	ref|XP_053114254.1|	XP_053114254	cyclin-dependent kinase inhibitor 1-like isoform X4 [Hemicordylus capensis]	20.779	77	60	1	12	88	10	85	HLCRRLFGEPVSCIRIQQTLETIIRKDLDRFQNKWNFQPPNIVLQNKIRKPLSVHQLHSGNLQTNSTNEFILEPVQS	HVRRNLFG-PVDHDHLQQDFQYILCASMERAKQRWNFDFLQELPAEGLLQWEELQDHEVPAFYHTCVVGEVRKPLQP	1.64e-09	64.5
Smp_199050	Smp_199050	gb|KAJ6668475.1|	KAJ6668475	hypothetical protein lerEdw1_011957 [Lerista edwardsae]	23.596	89	67	1	10	98	25	112	PVHLCRRLFGEPVSCIRIQQTLETIIRKDLDRFQNKWNFQPPNIVLQNKIRKPLSVHQLHSGNLQTNSTNEFILEPVQSPPSFYIKSPR	PSHVRRNLFG-PVDHDNLQQDLQHLLYASLEKAKQRWNFDFVQEVPAEGLLKWEELQDREVPTFYHTCVIGDARKPLQPMNRVTAKEAR	1.81e-09	64.2
Smp_199050	Smp_199050	ref|XP_010213256.1|	XP_010213256	PREDICTED: cyclin-dependent kinase inhibitor 1-like [Tinamus guttatus]	22.785	79	56	2	11	89	9	82	VHLCRRLFGEPVSCIRIQQTLETIIRKDLDRFQNKWNFQPPNIVLQNKIRKPLSVHQLHSGNLQTNSTNEFILEPVQSP	THARRNLFG-PVDHEQLQQDFQHMLRSSIEAARQKWNFDF----LRDKPAEGLLQWEEVESHQVPAFYHSCVVGDTRRP	1.83e-09	64.2
Smp_199050	Smp_199050	gb|NXU76162.1|	NXU76162	CDN1B inhibitor [Oreotrochilus melanogaster]	30	90	43	3	13	102	28	97	LCRRLFGEPVSCIRIQQTLETIIRKDLDRFQNKWNFQPPNIVLQNKIRKPLSVHQLHSGNLQTNSTNEFILEPVQSPPSFYIKSPRKLKA	ACRNLFG-PVNHEELNRDLKKHLQEMEEACQRKWNFDFQN-------HKPL------------EGRYEWQAVEKGSSPDFYFRPPRLLKA	1.87e-09	64.5
Smp_199050	Smp_199050	gb|NXX50855.1|	NXX50855	CDN1B inhibitor [Tricholaema leucomelas]	29.412	51	35	1	11	61	1	50	VHLCRRLFGEPVSCIRIQQTLETIIRKDLDRFQNKWNFQPPNIVLQNKIRK	TQVQKNLFG-PTDHEQLQQDFERMLRSSVEQAQQKWNFDFLQDVPVEGLLK	1.89e-09	62.2
Smp_199050	Smp_199050	ref|XP_027019553.1|	XP_027019553	cyclin-dependent kinase inhibitor 1 [Tachysurus fulvidraco]	14.935	154	128	3	13	165	26	177	LCRRLFGEPVSCIRIQQTLETIIRKDLDRFQNKWNFQP-PNIVLQNKIRKPLSVHQLHSGNLQTNSTNEFILEPVQSPPSFYIKSPRKLKAFRRLPMSVAQKTRMELCKKSTNSELKDLTYSFNSSYNLSNTDTLLNDNQKSEINFPLTTESTV	VCRSLFG-PVDHDELNRDIENKMREISERDQKRWNFNFVSDTPLHGDYEWERTAVEATPVFYQETVQVGKHRAVALHVEPHVEAPNRETCARGDAGGGTACAERTNT-GKRKTTRITDFYVKRRKQVDPKRHESASQNLFGSIASERTPRKRLR	1.89e-09	64.5
Smp_199050	Smp_199050	ref|XP_009938509.1|	XP_009938509	PREDICTED: cyclin-dependent kinase inhibitor 1-like [Opisthocomus hoazin]	23.276	116	81	4	1	115	1	109	MSVAAGITAPVHLCRRLFGEPVSCIRIQQTLETIIRKDLDRFQNKWNFQPPNIVLQNKIRKPLSVHQLHSGNLQTNSTNEFILEPVQSPPSFYIKS-PRKLKAFRRLPMSVAQKTR	MERRPGKT--THARRNLFG-PVDREQLQQDFQHMLRSSVEGAQQKWNFDF----LQDTPTEGLLQWEELKGHEVPTFYHSSVVGDARRPRHHLNWPLGREDKSHRFAQVALTEKPK	1.93e-09	64.2
Smp_199050	Smp_199050	ref|XP_014841684.1|	XP_014841684	PREDICTED: cyclin-dependent kinase inhibitor 1C-like [Poecilia mexicana]	14.444	180	135	3	11	172	26	204	VHLCRRLFGEPVSCIRIQQTLETIIRKDLDRFQNKWNFQP-PNIVLQNKIRKPLSVHQLHSGNLQTNSTNEFILEPVQS-----------------PPSFYIKSPRKLKAFRRLPMSVAQKTRMELCKKSTNSELKDLTYSFNSSYNLSNTDTLLNDNQKSEINFPLTTESTVTITPNQP	TGVCRSLFG-PVDHDELSRDVKAKLREISERDQQRWNFNFEDNTPLEGDYEWEEMPVERTAAFYRESVQSGRTRVPATPVKQTPSSESVMSESSDGDVMERLAVPESDRSVVGGDGESSFPTPVEVNQENRPVTGISGTRRQAPCVRRKRSSTAADDNNTHITDFFVKRKKAADRLPKSP	1.94e-09	65.3
Smp_199050	Smp_199050	emb|CAG12140.1|	CAG12140	unnamed protein product [Tetraodon nigroviridis]	30.233	43	29	1	13	55	33	74	LCRRLFGEPVSCIRIQQTLETIIRKDLDRFQNKWNFQPPNIVL	VRRNLFG-PVDHNQLRQDFERLLRMSVEVANKRWNFDFRNERP	1.95e-09	63.9
Smp_199050	Smp_199050	ref|XP_041109869.1|	XP_041109869	cyclin-dependent kinase inhibitor 1D [Polyodon spathula]	28.571	63	41	2	12	74	20	78	HLCRRLFGEPVSCIRIQQTLETIIRKDLDRFQNKWNFQPPNIVLQNKIRKPLSVHQLHSGNLQ	HVCRNLFG-PVDHQRLQQDFQQLLWRNLEVAKQKWSFDFLS---DSPVDGSLEWEQLKCQEVP	2.12e-09	63.9
Smp_199050	Smp_199050	gb|KFQ03735.1|	KFQ03735	Cyclin-dependent kinase inhibitor 1, partial [Leptosomus discolor]	26.531	49	34	2	15	62	1	48	RRLFGEPVSCIRIQQTLETIIRKDLDRFQNKWNFQP-PNIVLQNKIRKP	RSLFG-PVDYEQLRQDFQHMLRSSVEGAQQKWNFDFLQDTPMEGLLQWE	2.57e-09	61.9
Smp_199050	Smp_199050	gb|KYO33116.1|	KYO33116	cyclin-dependent kinase inhibitor 1 [Alligator mississippiensis]	18.056	144	109	4	6	143	91	231	GITAPVHLCRRLFGEPVSCIRIQQTLETIIRKDLDRFQNKWNFQP---PNIVLQNKIRK---PLSVHQLHSGNLQTNSTNEFILEPVQSPPSFYIKSPRKLKAFRRLPMSVAQKTRMELCKKSTNSELKDLTYSFNSSYNLSNT	QTPCSRKSCRNLFG-PVDHEQLQSDFQDSMRKNLEEAQLKWNFDFETETPLEGAFKWERVPFPDMSSEYLCSHSKVPGENSRSTSTLKIPTKDLLNRPFSGETIQQV--SEANRASSPRRLKRRQTTIKDFYSLKRKISSSKPN	2.82e-09	65
Smp_199050	Smp_199050	ref|XP_061438496.1|	XP_061438496	cyclin-dependent kinase inhibitor 1-like isoform X1 [Rhineura floridana]	21.951	82	59	2	8	89	52	128	TAPVHLCRRLFGEPVSCIRIQQTLETIIRKDLDRFQNKWNFQPPNIVLQNKIRKPLSVHQLHSGNLQTNSTNEFILEPVQSP	TKRSHVSRNLFG-PVDHDHLQQDFQHMLCTSMENAKRRWNFDF----LQEMPAEGLLQWEELQGHEVPTFYHTCVVREARRP	2.89e-09	64.5
Smp_199050	Smp_199050	gb|KGL88960.1|	KGL88960	Cyclin-dependent kinase inhibitor 1B, partial [Charadrius vociferus]	25.532	47	34	1	15	61	1	46	RRLFGEPVSCIRIQQTLETIIRKDLDRFQNKWNFQPPNIVLQNKIRK	RNLFG-PIDHKQLHQDFQHMLRNSVEGAQHKWNFDFLRDTPVEGLLQ	2.93e-09	61.7
Smp_199050	Smp_199050	ref|XP_062426848.1|	XP_062426848	cyclin-dependent kinase inhibitor 1-like [Rhea pennata]	22.078	77	59	1	11	87	26	101	VHLCRRLFGEPVSCIRIQQTLETIIRKDLDRFQNKWNFQPPNIVLQNKIRKPLSVHQLHSGNLQTNSTNEFILEPVQ	THTQRNLFG-PIDHKQLQQDFQHMLRSSIEGAQQKWNFDFLHDVPAEGLLQWEELKGHQVPAFYHSCMVGDSWRPLQ	3.09e-09	63.9
Smp_199050	Smp_199050	ref|XP_034031480.1|	XP_034031480	cyclin-dependent kinase inhibitor 1C [Thalassophryne amazonica]	19.149	188	140	6	3	180	14	199	VAAGITAPVH----LCRRLFGEPVSCIRIQQTLETIIRKDLDRFQNKWNFQP-PNIVLQNKIRKPLSVHQLHSGNLQTN---STNEFILEPVQSPPSF--YIKSPRKLKAFRRLPMSVAQKTRMELCKKSTNSELKDLTYSFNSSYNLSNTDTLLNDNQKSEINFPLTTESTVTITPNQPPPTSSSTP	LVARRTFPLHRRTSVCRNLFG-PVDHDELDQDMKDQLWEISERDEQRWNFNFKANTPLDGNYDWEEVPADKTPVFYQDSVQVGRTRVTITPVRQTPSTDSALLEPPCLDVVERLAAPGSSSAPCPAETNQENRTDKLNSGKQNRRPCARRKRTTAADN-TQITDFFVKRKRVAEKSKDLIACHRSKSP	3.35e-09	64.5
Smp_199050	Smp_199050	ref|XP_069013000.1|	XP_069013000	cyclin-dependent kinase inhibitor 1D [Embiotoca jacksoni]	23.636	55	41	1	3	57	31	84	VAAGITAPVHLCRRLFGEPVSCIRIQQTLETIIRKDLDRFQNKWNFQPPNIVLQN	RGPEADGGNRLRRNLFG-PVDHQQLQQDFQRLLRMSAEAANKRWNFDFQSDAPGE	3.38e-09	64.2
Smp_199050	Smp_199050	ref|XP_007235109.3|	XP_007235109	cyclin-dependent kinase inhibitor 1B [Astyanax mexicanus]	15.135	185	152	2	8	192	30	209	TAPVHLCRRLFGEPVSCIRIQQTLETIIRKDLDRFQNKWNFQPPNIVLQNKIRKPLSVHQLHSGNLQTNSTNEFILEPVQSPPSFYIKSPRKLKAFRRLPMSVAQKTRMELCKKSTNSELKDLTYSFNSSYNLSNTDTLLNDNQKSEINFPLTTESTVTITPNQPPPTSSSTPYKVNSISQVTEK	TPRARVCRSLFG-PVDHEELNREMKAKLREISERDQQRWNFNF----GAGVPLLGEYEWEEAAGEASPAFYQECVRTARSRAAGASHRPAQQPQEEEDSGICSAESRVFPENVNENKSSGSLGFTGKLSCKKTARRKRPSPLTNTHITDFYCKRRSGVVGGVKQSGGDHSSGRKPFPSAEQTPRK	3.48e-09	64.5
Smp_199050	Smp_199050	emb|CAL8295889.1|	CAL8295889	unnamed protein product [Boreogadus saida]	18.462	195	143	4	9	188	24	217	APVHLCRRLFGEPVSCIRIQQTLETIIRKDLDRFQNKWNFQP-PNIVLQNKIRKPLSVHQLHSGNLQTNSTNEFILE------------PVQSPPSFYIKSPRKLKAFRRLPMSVAQKTRMELCKKSTNSELKDL--TYSFNSSYNLSNTDTLLNDNQKSEINFPLTTESTVTITPNQPPPTSSSTPYKVNSISQ	ARTGACRNLFG-PIDHDELNRDMKSKLREISERDQQRWNFNFEANSPLVGNYQWVESSVEATPGFYQDSVQTGKTRVAATPVRVMSEESDIQESPAMDVPPTCEERLAASEISTAATTCPAEVNQENRRSKLNSGIQTRSRQSSSCVRRKRTAAPDNNNSHITDFFVKRKRSTENKSTESPCLSPKAQIPVEQTP	3.51e-09	64.8
Smp_199050	Smp_199050	gb|NXI42655.1|	NXI42655	CDN1A inhibitor [Galbula dea]	22.093	86	62	2	11	96	26	106	VHLCRRLFGEPVSCIRIQQTLETIIRKDLDRFQNKWNFQPPNIVLQNKIRKPLSVHQLHSGNLQTNSTNEFILEPVQSPPSFYIKS	SHAQRNLFG-PTDHEQLQQDFQDMLCDNVQGAQQKWNFDF----LQDSPVEGLLQWEELKDNEVPAFYHTCMVREAQRPLQHFNHP	3.55e-09	63.6
Smp_199050	Smp_199050	ref|XP_053114253.1|	XP_053114253	cyclin-dependent kinase inhibitor 1-like isoform X3 [Hemicordylus capensis]	14.844	128	107	2	12	138	27	153	HLCRRLFGEPVSCIRIQQTLETIIRKDLDRFQNKWNFQPPNIVLQNKIRKPLSVHQLHSGNLQTNSTNEFILEPVQSPP-SFYIKSPRKLKAFRRLPMSVAQKTRMELCKKSTNSELKDLTYSFNSSY	HVRRNLFG-PVDHDHLQQDFQYILCASMERAKQRWNFDFLQELPAEGLLQWEELQDHEVPAFYHTCVVGEVRKPLQPMNRAIAKDAKAHHISKVKLMEKPRPAKKMPRKKNLKGEKRRQMSLTGEKKP	4.18e-09	63.6
Smp_199050	Smp_199050	gb|KAF7248120.1|	KAF7248120	Cyclin-dependent kinase inhibitor 1 [Varanus komodoensis]	23.333	90	65	2	12	101	10	95	HLCRRLFGEPVSCIRIQQTLETIIRKDLDRFQNKWNFQPPNIVLQNKIRKPLSVHQLHSGNLQTNSTNEFILEPVQSPPSFYIKSPRKLK	HARRNLFG-PVDHDHLQQDFQNIMYTCMERAKQRWNFDFLE---EIPTEGFLQWEELQSHEVPTFYHTCMIGDVCKPLQSMNRVVTKESK	4.2e-09	63.1
Smp_199050	Smp_199050	gb|KAF3855102.1|	KAF3855102	hypothetical protein F7725_023157 [Dissostichus mawsoni]	25.556	90	48	3	13	102	424	494	LCRRLFGEPVSCIRIQQTLETIIRKDLDRFQNKWNFQPPNIVLQNKIRKPLSVHQLHSGNLQTNSTNEFILEPVQSPPSFYIKSPRKLKA	ACRSLFGS-LDHEELKRDLKGHLREMEEAATAKWGFDFAN-------HTPLSHGRL-----------EWEVVDSRDVPSFYNRQPRREKG	4.41e-09	67
Smp_199050	Smp_199050	ref|XP_013028641.3|	XP_013028641	cyclin-dependent kinase inhibitor 1-like [Anser cygnoides]	23	100	70	3	1	100	30	122	MSVAAGITAPVHLCRRLFGEPVSCIRIQQTLETIIRKDLDRFQNKWNFQPPNIVLQNKIRKPLSVHQLHSGNLQTNSTNEFILEPVQSPPSFYIKSPRKL	MERRPGKTA--YARRNLFG-PVDHKQLQQDFQHMLHNSVKGAQQKWNFDF----LRYRLAEGLLQWEGLEGHKVPAFYSCMVGEAQRPLEHLYWPLDRED	4.54e-09	63.6
Smp_199050	Smp_199050	ref|XP_067906722.1|	XP_067906722	cyclin-dependent kinase inhibitor 1B-like isoform X2 [Heterodontus francisci]	23.81	63	44	2	12	74	21	79	HLCRRLFGEPVSCIRIQQTLETIIRKDLDRFQNKWNFQPPNIVLQNKIRKPLSVHQLHSGNLQ	HVRRNLFG-PVDHEQLQQDFQHLLRANIEAAGQKWNYDFG---REVPSEGTLEWEELKCQDVP	4.66e-09	63.1
Smp_199050	Smp_199050	gb|NXK11374.1|	NXK11374	CDN1A inhibitor [Herpetotheres cachinnans]	35.294	51	32	1	11	61	1	50	VHLCRRLFGEPVSCIRIQQTLETIIRKDLDRFQNKWNFQPPNIVLQNKIRK	THARRNLFG-PVDHEQLQQDSECILSKSIERARQKWNFDFLRDKPAEGILQ	4.71e-09	61.1
Smp_199050	Smp_199050	ref|XP_009483430.1|	XP_009483430	PREDICTED: cyclin-dependent kinase inhibitor 1-like [Pelecanus crispus]	20.833	72	52	2	11	82	9	75	VHLCRRLFGEPVSCIRIQQTLETIIRKDLDRFQNKWNFQPPNIVLQNKIRKPLSVHQLHSGNLQTNSTNEFI	THARRNLFG-PIDHEQLRQDFQHMLHSSVKGAQQKWNFDF----LRDTPAEGLLQWEELEGHEVPTFYHSCV	4.76e-09	63.1
Smp_199050	Smp_199050	ref|XP_063165294.1|	XP_063165294	cyclin-dependent kinase inhibitor 1-like [Candoia aspera]	20.29	138	101	5	1	136	1	131	MSVAAGITAPVHLCRRLFGEPVSCIRIQQTLETIIRKDLDRFQNKWNFQPPNIVLQNKIRKPLSVHQLHSGNLQTNSTNEFILEPVQSPPSFYIKSPRKLKAFRRLPMSV--AQKTRMELCKKSTNSELKDLTYSFNS	MALSTAKAAPAR--RNLFG-PVDHDHLQQELQRAMSSGLEQAKQRWNFDF---FRERPTAGPLQWEELR-GHEVPAFYHTCVAREARHPLQPLNRAGDRDAKAHLLGREVDRAGPARKGAAKKRRQTYVTDYYATKKQ	4.77e-09	63.1
Smp_199050	Smp_199050	gb|KAG1955697.1|	KAG1955697	cyclin-dependent kinase inhibitor [Pimephales promelas]	22.368	76	57	2	9	83	23	97	APVHLCRRLFGEPVSCIRIQQTLETIIRKDLDRFQNKWNFQP-PNIVLQNKIRKPLSVHQLHSGNLQTNSTNEFIL	ARTKVCRNLFG-PVDHEELHGEMKRKLQEISERDQTRWNFNFETNSPLPGDYEWEAISEDAMPFFYKDKVQNKRAL	4.82e-09	63.1
Smp_199050	Smp_199050	ref|XP_038605078.1|	XP_038605078	cyclin-dependent kinase inhibitor 1 [Tachyglossus aculeatus]	19.149	94	72	2	3	96	15	104	VAAGITAPVHLCRRLFGEPVSCIRIQQTLETIIRKDLDRFQNKWNFQPPNIVLQNKIRKPLSVHQLHSGNLQTNSTNEFILEPVQSPPSFYIKS	RSQPIACSGKLCRNLFG-PVDAEQLRQEAQALLQSCADEAQRRWNFDF---VAETPLEGDFAWERVRDLDLPALYLASPGWRGREGPAGKRQRP	5.23e-09	63.4
Smp_199050	Smp_199050	ref|XP_010085283.1|	XP_010085283	PREDICTED: cyclin-dependent kinase inhibitor 1-like [Pterocles gutturalis]	15.862	145	116	3	11	154	9	148	VHLCRRLFGEPVSCIRIQQTLETIIRKDLDRFQNKWNFQPPNIVLQNKIRKPLSVHQLHSGNLQTNSTNEFILEPVQSPPSFYIKS-PRKLKAFRRLPMSVAQKTRMELCKKSTNSELKDLTYSFNSSYNLSNTDTLLNDNQKSE	THAQRNLFG-PIDHEQLQQDFRHMLCNSIEGAQQKWNFDF----LRDTPAEGLLQWEELKGHEVPTFYHSCVVGDARRPLQHLNWPLAREDKNHHFAQVTLTEKPKTSKNTVSKRISEGKKRRQTSLTDYYSAKKQVKTNTQAAA	5.29e-09	63.1
Smp_199050	Smp_199050	gb|KAG8589668.1|	KAG8589668	hypothetical protein GDO81_006486 [Engystomops pustulosus]	17.647	68	52	2	12	79	16	79	HLCRRLFGEPVSCIRIQQTLETIIRKDLDRFQNKWNFQPPNIVLQNKIRKPLSVHQLHSGNLQTNSTN	KVCRNLFGE-TDHEQIKKDFKELMSTTLEEAKRTWNFDF---ETDTPLEGNFVWERVDGQQEETREED	5.43e-09	62.8
Smp_199050	Smp_199050	gb|KAI4904613.1|	KAI4904613	hypothetical protein NFI96_001481 [Prochilodus magdalenae]	18.627	102	70	4	13	114	27	115	LCRRLFGEPVSCIRIQQTLETIIRKDLDRFQNKWNFQPPNIVLQNKIRKPLSVHQLHSGNLQTNSTNEFILEPVQSPPSFYIKSPRKLKAFRRLPMSVAQKT	VRRNLFG-PVDHQQLQQDFQRLLCMSVELAKQRWNFDFQN---ERPVAGEVEWEEMHWQDAPA-FYRSCVVR--------AGTTRRRLEAPTKTSGSLACST	5.58e-09	63.6
Smp_199050	Smp_199050	gb|KAJ7420640.1|	KAJ7420640	Cyclin-dependent kinase inhibitor 1B [Willisornis vidua]	20.482	166	110	4	13	176	28	173	LCRRLFGEPVSCIRIQQTLETIIRKDLDRFQNKWNFQPPNIVLQNKIRKPLSVHQLHSGNLQTNSTNEFILEPVQSPPSFYIKSPRKLKAFRRL--PMSVAQKTRMELCKKSTNSELKDLTYSFNSSYNLSNTDTLLNDNQKSEINFPLTTESTVTITPNQPPPTS	ACRNLFG-PVNHEELNKELKKHLQEMEEACQRKWNFDFQN-------HKPL------------EGRYEWQAVEKGNSPDFYFRPPRLRKAVCKSAGRQSLDVNGNCQTVGFVGSQGISEDTHCVAQKTDVSGNQTDLAEQCTGQRKRPAADGGSISGLVHHPAGTS	5.62e-09	63.6
Smp_199050	Smp_199050	gb|MEQ2196809.1|	MEQ2196809	hypothetical protein [Xenoophorus captivus]	15.075	199	150	5	11	191	26	223	VHLCRRLFGEPVSCIRIQQTLETIIRKDLDRFQNKWNFQP-PNIVLQNKIRKPLSVHQLHSGNLQTNSTNEFILEPVQSP---PSFYIKSP--------RKLKAFRRLPMSVAQKTRMELCKKSTNSELKDLTYSFNSSYNLSNTDTLLNDNQKSEINF------PLTTESTVTITPNQPPPTSSSTPYKVNSISQVTE	TGVCRSLFG-PVDHEELSRDVKAKLREISERDRQRWNFNFEDNTPLEGDYEWEEMPAERTAAYYRESVQSGRTRVPATPVRRTPSSDSAMPECPGTDVMERLAAPEGGSGAGDSSSPTRVEVNQENRPVKEVSGTRRQAPCVRRRRTAAADDSTHITECRFYDAGGGRTINGTKRSPVVPPARSTTRPGGAKPPRRLQI	5.69e-09	64.8
Smp_199050	Smp_199050	ref|XP_035534413.1|	XP_035534413	cyclin-dependent kinase inhibitor 1B-like [Morone saxatilis]	24.444	90	49	3	13	102	28	98	LCRRLFGEPVSCIRIQQTLETIIRKDLDRFQNKWNFQPPNIVLQNKIRKPLSVHQLHSGNLQTNSTNEFILEPVQSPPSFYIKSPRKLKA	ACRSLFGS-VDHEELKRDLKGHLREMEEAATAKWGFDFAN-------HTPLANGRL-----------EWELVDCRDVPNFYNGQKRREKG	6.03e-09	62.8
Smp_199050	Smp_199050	ref|XP_026881226.1|	XP_026881226	cyclin-dependent kinase inhibitor 1 isoform X3 [Electrophorus electricus]	17.123	146	117	2	13	158	16	157	LCRRLFGEPVSCIRIQQTLETIIRKDLDRFQNKWNFQPPNIVLQNKIRKPLSVHQLHSGNLQTNSTNEFILEPVQSPPSFYIKSPRKLKAFRRLPMSVAQKTRMELCKKSTNSELKDLTYSFNSSYNLSNTDTLLNDNQKSEINFP	ACRNLFG-PVDREQLQVEYKDALQKDIEDASRRWGFDF---VLEKPLEGGDFQWEGVSGACMPALYHACAVGDMSWQREVESTAVTTCGAEPRLGQSAGGKENVPRSPERHISSLEKTPEKTHMPKRKQTNITDFYQAKRRIVATP	6.23e-09	63.1
Smp_199050	Smp_199050	gb|KFM13716.1|	KFM13716	hypothetical protein AS27_14159, partial [Aptenodytes forsteri]	30	90	43	3	13	102	28	97	LCRRLFGEPVSCIRIQQTLETIIRKDLDRFQNKWNFQPPNIVLQNKIRKPLSVHQLHSGNLQTNSTNEFILEPVQSPPSFYIKSPRKLKA	ACRNLFG-PVNHEELNRDLKKHRQEMEEACQRKWNFDFQN-------HKPL------------EGRYEWQAVEKGSSPDFYFRPPRLLKA	6.28e-09	62.5
Smp_199050	Smp_199050	gb|KAH1185584.1|	KAH1185584	hypothetical protein KIL84_018333 [Mauremys mutica]	21.795	78	56	2	12	89	77	149	HLCRRLFGEPVSCIRIQQTLETIIRKDLDRFQNKWNFQPPNIVLQNKIRKPLSVHQLHSGNLQTNSTNEFILEPVQSP	RVRRNLFG-PVDHEQLQQDFQHMLRSSMEGAQQKWNFDF----LRDMPAEGLLQWEELQSHDVPAFYHSCVVSEARKP	6.39e-09	63.9
Smp_199050	Smp_199050	pdb|6ATH|C	6ATH_C	Chain C, Cyclin-dependent kinase inhibitor 1B [Homo sapiens]	36	50	30	2	13	61	11	59	LCRRLFGEPVSCIRIQQTLETIIRKDLDRFQNKWNFQPPN-IVLQNKIRK	ACRNLFG-PVDHEELTRDLEKHCRDMEEASQRKWNFDFQNHKPLEGKYEW	7.02e-09	61.1
Smp_199050	Smp_199050	ref|XP_048463607.1|	XP_048463607	cyclin-dependent kinase inhibitor 1 isoform X1 [Rhincodon typus]	17.692	130	101	4	12	140	69	193	HLCRRLFGEPVSCIRIQQTLETIIRKDLDRFQNKWNFQPPNIVLQNKIRKPLSVHQLHSGNLQTNSTNEFILEPVQSPPSFYIKSPRKLKAFRRLPMSVAQKTRM-ELCKKSTNSELKDLTYSFNSSYNL	HVRRNLFG-PVDHEQLQQDFQHLLRANIEAAGQKWNYDFG---REVPSEGTLEWEELKCHDVPAFYRSRVISIGKHSCGVQEPAVDRR-SCELPVPQSEQFKAQLTPEPKRRKQTRITDYYSTKKRYTCP	8.18e-09	63.4
Smp_199050	Smp_199050	ref|XP_028258045.1|	XP_028258045	cyclin-dependent kinase inhibitor 1-like [Parambassis ranga]	18.857	175	130	4	6	179	3	166	GITAPVHLCRRLFGEPVSCIRIQQTLETIIRKDLDRFQNKWNFQPPNIVLQNKIRKPLSVHQLHSGNLQTNSTNEFILEPVQSPPSFYIKSPRKLKAFRRLPMSVAQKTRMELCKKSTNSELKDLTYSF-NSSYNLSNTDTLLNDNQKSEINFPLTTESTVTITPNQPPPTSSST	AIKRRVPVCRRLFG-PVDHDQLRRDLKEKLREITEEDSRRWNFNFQS---ETPLPGRFQWEEIPADCTAQFYQVSAHQKDADSAPNI-------QDECRLSDREEGAGTDQENCSSISNTLKCPAELTPVRRKRTLSKVGTKSRDNNARITDFFVKRRRTTETKSIQGPFHSSEA	8.25e-09	62.8
Smp_199050	Smp_199050	gb|NXN51984.1|	NXN51984	CDN1A inhibitor [Rynchops niger]	20.93	86	63	2	11	96	25	105	VHLCRRLFGEPVSCIRIQQTLETIIRKDLDRFQNKWNFQPPNIVLQNKIRKPLSVHQLHSGNLQTNSTNEFILEPVQSPPSFYIKS	THARRNLFG-PVDREQLRQDFQDMLRNNVQGAQQKWNFDF----LRDAPAEGLLQWEELEGHEVPAFYHSCVVGDARRPLQCLNWP	8.42e-09	62.8
Smp_199050	Smp_199050	gb|NXP51546.1|	NXP51546	CDN1A inhibitor [Heliornis fulica]	24.051	79	55	2	11	89	16	89	VHLCRRLFGEPVSCIRIQQTLETIIRKDLDRFQNKWNFQPPNIVLQNKIRKPLSVHQLHSGNLQTNSTNEFILEPVQSP	THARRNLFG-PVDHEQLQQEFQQMLCNSVERAQQKWNFDF----LQDMPAEGFLQWEELESHEVPTFYHSCVVEDARRP	8.43e-09	62.5
Smp_199050	Smp_199050	gb|KAK2834606.1|	KAK2834606	hypothetical protein Q7C36_015307 [Tachysurus vachellii]	15.584	154	127	3	13	165	63	214	LCRRLFGEPVSCIRIQQTLETIIRKDLDRFQNKWNFQP-PNIVLQNKIRKPLSVHQLHSGNLQTNSTNEFILEPVQSPPSFYIKSPRKLKAFRRLPMSVAQKTRMELCKKSTNSELKDLTYSFNSSYNLSNTDTLLNDNQKSEINFPLTTESTV	VCRSLFG-PVDHDELNRDIETKMREISERDQKRWNFNFVSDTPLHGDYEWERTAVEATPAFYQETVQVGKRRAVTLHVEPHVEAPNRETCARGDAGGGTACAERTNP-GKRKTTRITDFYVKRRKQVDPKRHESASQNLFGSVASERTPRKRLR	8.58e-09	63.6
Smp_199050	Smp_199050	ref|XP_053114252.1|	XP_053114252	cyclin-dependent kinase inhibitor 1-like isoform X2 [Hemicordylus capensis]	20.779	77	60	1	12	88	27	102	HLCRRLFGEPVSCIRIQQTLETIIRKDLDRFQNKWNFQPPNIVLQNKIRKPLSVHQLHSGNLQTNSTNEFILEPVQS	HVRRNLFG-PVDHDHLQQDFQYILCASMERAKQRWNFDFLQELPAEGLLQWEELQDHEVPAFYHTCVVGEVRKPLQP	9.03e-09	62.8
Smp_199050	Smp_199050	ref|XP_033808576.1|	XP_033808576	cyclin-dependent kinase inhibitor 1B-like isoform X2 [Geotrypetes seraphini]	22.034	59	44	2	5	62	21	78	AGITAPVHLCRRLFGEPVSCIRIQQTLETIIRKDLDRFQNKWNFQPP-NIVLQNKIRKP	GALGPPMSARRNLFG-PVDHEQLQRDFQQQLRGSLEAARRKWSFDFARDLPSEGALEWE	9.55e-09	61.7
Smp_199050	Smp_199050	ref|XP_033808575.1|	XP_033808575	cyclin-dependent kinase inhibitor 1B-like isoform X1 [Geotrypetes seraphini]	22.034	59	44	2	5	62	27	84	AGITAPVHLCRRLFGEPVSCIRIQQTLETIIRKDLDRFQNKWNFQPP-NIVLQNKIRKP	GALGPPMSARRNLFG-PVDHEQLQRDFQQQLRGSLEAARRKWSFDFARDLPSEGALEWE	1e-08	61.9
Smp_199050	Smp_199050	gb|RLW01771.1|	RLW01771	hypothetical protein DV515_00007743 [Chloebia gouldiae]	19.895	191	130	5	13	200	191	361	LCRRLFGEPVSCIRIQQTLETIIRKDLDRFQNKWNFQPPNIVLQNKIRKPLSVHQLHSGNLQTNSTNEFILEPVQSPPSFYIKSPRKLKAFRRL--PMSVAQKTRMELCKKSTNSELKDLTYSFNSSYNLSNTDTLLNDNQKSEINFPLTTESTVTITP-NQPPPTSSSTPYKVNSISQVTEKLSEIPTTT	ACRNLFG-PVNHEELNREFKKHLQEMEEAYQRKWNFDFQN-------HRPL------------EGRYEWQAVEKGSSPDFYFRPPRLRKTVCKSAGRQSLDVNGNCQTVVFVGSQGISEDTHCVAQKTDVSENQTDLAEQCTAQRKRPAADDSSPQNKRANTTEEEVSEDSPSANSVEQTPKKSSLGRHQT	1.02e-08	65
Smp_199050	Smp_199050	gb|EOB08304.1|	EOB08304	Cyclin-dependent kinase inhibitor 1B, partial [Anas platyrhynchos]	27.66	47	33	1	15	61	9	54	RRLFGEPVSCIRIQQTLETIIRKDLDRFQNKWNFQPPNIVLQNKIRK	RNLFG-PVDHKQLQQDFQHMLHNGAKGAQQKWNFDFLQDRPVEGLLQ	1.05e-08	60.3
Smp_199050	Smp_199050	ref|XP_038637217.1|	XP_038637217	cyclin-dependent kinase inhibitor 1-like isoform X1 [Scyliorhinus canicula]	22.222	63	45	2	12	74	62	120	HLCRRLFGEPVSCIRIQQTLETIIRKDLDRFQNKWNFQPPNIVLQNKIRKPLSVHQLHSGNLQ	QVRRNLFG-PVDHEQLQQDFQHLLRANVEAAGRKWNYDFG---REVPSEGTLEWEELKCQDVP	1.09e-08	62.8
Smp_199050	Smp_199050	gb|KPP70740.1|	KPP70740	hypothetical protein Z043_110406 [Scleropages formosus]	24.194	62	45	2	2	62	19	79	SVAAGITAPVHLCRRLFGEPVSCIRIQQTLETIIRKDLDRFQNKWNFQP-PNIVLQNKIRKP	SSAPGVRGRSGACRALF-EPMDHEELEREMESKLLEMCERDRRRWNFDFETDTPLRGEYEWE	1.09e-08	61.7
Smp_199050	Smp_199050	ref|XP_007425970.2|	XP_007425970	cyclin-dependent kinase inhibitor 1-like [Python bivittatus]	18.248	137	104	4	1	136	25	154	MSVAAGITAPVHLCRRLFGEPVSCIRIQQTLETIIRKDLDRFQNKWNFQPPNIVLQNKIRKPLSVHQLHSGNLQTNSTNEFI-LEPVQSPPSFYIKSPRKLKAFRRLPMSVAQKTRMELCKKSTNSELKDLTYSFNS	MELTSAKAAPTR--RNLFG-PVDHEHLQQEFQSVMSSSMEGAKQRWNFDFF----REVPTAGLLQWEELQGHEVPAFYHPCVAREPRQPLQPVNRTVDRDAKAPLLAKEVERARPAKKAAAKRRQTYLTDYYTTKKQ	1.14e-08	62.5
Smp_199050	Smp_199050	ref|XP_033723210.1|	XP_033723210	cyclin-dependent kinase inhibitor 1B [Tursiops truncatus]	29.545	88	53	3	13	100	28	106	LCRRLFGEPVSCIRIQQTLETIIRKDLDRFQNKWNFQPPNIVLQNKIRKPLSVHQLHSGNLQTNSTNEFILEPVQSPPSFYIKSPRKL	ACRNLFG-PVNHEELTRDLEKHCRDMEEASQRKWNFDFQN---HKPLEGNYEWQEVEKGNLP-----EFYYRPPRPPKDKKIHPWRTL	1.24e-08	61.7
Smp_199050	Smp_199050	gb|NXI38849.1|	NXI38849	CDN1A inhibitor [Galbula dea]	25.532	47	34	1	9	55	1	46	APVHLCRRLFGEPVSCIRIQQTLETIIRKDLDRFQNKWNFQPPNIVL	CSSKVCRNLFG-PLDSHQLQHDFEELMKQHLEETTKRWNFNFETETP	1.25e-08	60
Smp_199050	Smp_199050	gb|POI22089.1|	POI22089	hypothetical protein CIB84_014164 [Bambusicola thoracicus]	28.889	90	44	3	13	102	28	97	LCRRLFGEPVSCIRIQQTLETIIRKDLDRFQNKWNFQPPNIVLQNKIRKPLSVHQLHSGNLQTNSTNEFILEPVQSPPSFYIKSPRKLKA	ACRNLFG-PVNHEELNRDLKKHRKEMEEACQRKWNFDFQN-------HKPL------------EGRYEWQAVEKGSSPDFYFRQPRLSKA	1.25e-08	61.4
Smp_199050	Smp_199050	ref|XP_061438498.1|	XP_061438498	cyclin-dependent kinase inhibitor 1-like isoform X3 [Rhineura floridana]	21.951	82	59	2	8	89	24	100	TAPVHLCRRLFGEPVSCIRIQQTLETIIRKDLDRFQNKWNFQPPNIVLQNKIRKPLSVHQLHSGNLQTNSTNEFILEPVQSP	TKRSHVSRNLFG-PVDHDHLQQDFQHMLCTSMENAKRRWNFDF----LQEMPAEGLLQWEELQGHEVPTFYHTCVVREARRP	1.32e-08	62.2
Smp_199050	Smp_199050	ref|XP_010131416.1|	XP_010131416	PREDICTED: cyclin-dependent kinase inhibitor 1B-like, partial [Buceros rhinoceros silvestris]	22.353	170	110	4	13	180	28	177	LCRRLFGEPVSCIRIQQTLETIIRKDLDRFQNKWNFQPPNIVLQNKIRKPLSVHQLHSGNLQTNSTNEFILEPVQSPPSFYIKSPRKLK--AFRRLPMSVAQKTRMELCKKSTNSELKDLTYSFNSSYNLSNTDTLLNDNQKSEINFPLTTESTVTITPNQPPPTSSSTP	ACRNLFG-PVNHEELNRDLKKHRQEMEEACQRKWNFDFQN-------HRPL------------EGRYEWQAVEKGSSPEFYFRPPRLLKTVCKSXXXQSLDVNGNCQTVVFVGSQGISEDTHCVDQKTDVSENQTDFADQCTGQRKRPATDGICRRPRPLPPPPLPVSAP	1.35e-08	62.5
Smp_199050	Smp_199050	gb|KAK6319751.1|	KAK6319751	hypothetical protein J4Q44_G00088580 [Coregonus suidteri]	22.059	136	95	5	6	139	21	147	GITAPVHLCRRLFGEPVSCIRIQQTLETIIRKDLDRFQNKWNFQP-PNIVLQNKIRKPLSVHQLHSGNLQTNSTNEFILEPVQSPPSFYIKSPRKLKAFRRLPMSVAQKTRMELCKKS-TNSELKDLTYSFNSSYN	PLQARTGVCRNLFG-PVDHDELNREMKSKMREISDRDQRRWNFNFEADVPLSGDYVWEETPVETSPVFYQDSVQVGRTRIVVTPVNV-------KLDVDFILLDSSSQDV-SPLCDDRLTSSESSTLCLTEVNQDN	1.36e-08	63.6
Smp_199050	Smp_199050	ref|XP_055073376.1|	XP_055073376	cyclin-dependent kinase inhibitor 1 isoform X2 [Misgurnus anguillicaudatus]	18.182	132	102	3	15	144	18	145	RRLFGEPVSCIRIQQTLETIIRKDLDRFQNKWNFQPPNIVLQNKIRKPLSVHQLHSGNLQTNSTNEFILEPVQSPPSFYIKS--PRKLKAFRRLPMSVAQKTRMELCKKSTNSELKDLTYSFNSSYNLSNTD	RNLFG-PVDHEQLQVEYSDALQKDLKEASRRWNFDF---ISEKPLEDGDFQWEVVSGDRVPVVYRSYQTEEQLSGPSAAGKENDPKTSEGFSSVLQTLEKTPEKKEAQKRKQTNITDFYQTKKRLVATPRKS	1.39e-08	61.7
Smp_199050	Smp_199050	gb|TWW64563.1|	TWW64563	Cyclin-dependent kinase inhibitor 1B [Takifugu flavidus]	22.785	79	57	2	13	91	49	123	LCRRLFGEPVSCIRIQQTLETIIRKDLDRFQNKWNFQPPNIVLQNKIRKPLSVHQLHSGNLQTNSTNEFILEPVQSPPS	VRRNLFG-PVDHDQLQQDFERLLRMSVEVANKRWDFDFQN---EKPGRGASVEWEELSCQDVPAFYRSCLVRAAPLPPS	1.46e-08	62.5
Smp_199050	Smp_199050	ref|XP_026720165.1|	XP_026720165	cyclin-dependent kinase inhibitor 1, partial [Athene cunicularia]	15.447	123	96	3	21	139	60	178	PVSCIRIQQTLETIIRKDLDRFQNKWNFQPPNIVLQNKIRKPLSVHQLHSGNLQTNSTNEFILEPVQSPPSFYIKSPRKLKAFRRLPMSVAQ----KTRMELCKKSTNSELKDLTYSFNSSYN	PVDHHELQNEFEGMLKQHLEEARQRWNFDF---ETETPLEGQFKWERVLQAEQPPQEVHSLA-KATSSESSSVHKVPAKIHRSRISPEYQQSLEIYRAASPLSLKRGLTTMKDFYSAKRRTVH	1.55e-08	62.5
Smp_199050	Smp_199050	ref|XP_035171920.1|	XP_035171920	LOW QUALITY PROTEIN: cyclin-dependent kinase inhibitor 1-like [Oxyura jamaicensis]	20.69	145	99	4	1	136	12	149	MSVAAGITAPVHLCRRLFGEPVSCIRIQQTLETIIRKDLDRFQNKWNFQPPNIVLQNKIRKPLSVHQLHSGNLQTNSTNEFILEPVQSPPSFYIKSPRKLKAFRRLPMSVAQK---------TRMELCKKSTNSELKDLTYSFNS	MERRPGKTA--YARRNLFG-PVDHKQLQQDFQHMLHNSVKXSQQKWNFDF----LQDRPVEGLLQWEGLEGHKVPAFYSCMVGEARRPLQHLYWPLDREDNSCHFAQIALTEKPKTSVKTGAKRIPEGKERRQTSLTDYYSSKKQ	1.56e-08	61.9
Smp_199050	Smp_199050	ref|XP_051885202.1|	XP_051885202	cyclin-dependent kinase inhibitor 1C-like [Pristis pectinata]	16.08	199	146	2	9	207	132	309	APVHLCRRLFGEPVSCIRIQQTLETIIRKDLDRFQNKWNFQPPNIVLQNKIRKPLSVHQLHSGNLQTNSTNEFILEPVQSPPSFYIKSPRKLKAFRRLPMSVAQKTRMELCKKSTNSELKDLTYSFNSSYNLSNTDTLLNDNQKSEINFPLTTESTVTITPNQPPPTSSSTPYKVNSISQVTEKLSEIPTTTLPVNPII	ASTAVCRNLFG-PIDHEELRRETTNKLREISEQAQQKWNFNFATDT--------------------PLEGGEYQWEEGSDVPVFYRESIQRGKVRLQCPAPESCNSDTESSGSADLDSPEIVHRLSGLESRETNQENRSDNLHSGIKPGRLACARKRSSTGRITDFFAKRKRTIVAKASSENGSLSVVPGEQTPRKRIR	1.58e-08	63.9
Smp_199050	Smp_199050	ref|XP_020498880.2|	XP_020498880	cyclin dependent kinase inhibitor 1Ca [Labrus bergylta]	14.62	171	136	3	13	183	7	167	LCRRLFGEPVSCIRIQQTLETIIRKDLDRFQNKWNFQPPNIVLQNKIRKPLSVHQLHSGNLQTNSTNEFILEPVQSPPSFYIKSPRKLKAFRRLPMSVAQKTRMELCKKSTNSELKDLTYSFNSSYNLSNTDTLLNDNQKSEINFPLTTESTVTITPNQPPPTSSSTPYKV	VCRNLFGS-VDHEQLRRDLKQRLKEIAEQDSRRWNFNFHTDTPQC----GRFQWEEIPADCAAAVYQESVELKEEAACSL-----KTEEADRLSASEESAKTDQENCSSISNTRKCPAEVTPVRRKRIYAKSAPKSRNNARITDFFAKRRRSTDTKSIVNPFHTSSSEAAL	1.62e-08	61.9
Smp_199050	Smp_199050	gb|NXU49764.1|	NXU49764	CDN1A inhibitor [Turnix velox]	18.182	77	62	1	11	87	26	101	VHLCRRLFGEPVSCIRIQQTLETIIRKDLDRFQNKWNFQPPNIVLQNKIRKPLSVHQLHSGNLQTNSTNEFILEPVQ	TKARRNLFG-PVDHEQLHQDFQHMLLNNVEGAQQKWNFDFLRDTPAEGLLQWEVLEHHEAPAFYRTCVVGDTRRPLQ	1.67e-08	61.9
Smp_199050	Smp_199050	ref|XP_033491169.1|	XP_033491169	cyclin-dependent kinase inhibitor 1Bb [Epinephelus lanceolatus]	18.644	177	125	3	13	189	28	185	LCRRLFGEPVSCIRIQQTLETIIRKDLDRFQNKWNFQPPNIVLQNKIRKPLSVHQLHSGNLQTNSTNEFILEPVQSPPSFYIKSPRKLKAFRRLPMSVAQKTRMELCKKSTNSELKDLTYSFNSSYNLSNTDTLLNDNQKSEINFPLTTESTVTITPNQPPPTSSSTPYKVNSISQV	ACRNLFGS-VDHEELKRDLKGHLREMEEAASAKWDFDFAS-------HTPLAHGRL-----------EWELVDCRNVPSFYNRQPRREKGVCSAGNNNVDLNGNHNCVVVAASEDTDRADGQMECTEQCTGLRKRPACHDTSAQNKRSHTSSEEVTCPSRGHSTEHTPRKTSPKRQT	1.68e-08	62.2
Smp_199050	Smp_199050	ref|XP_044199649.1|	XP_044199649	cyclin-dependent kinase inhibitor 1D isoform X1 [Thunnus albacares]	19.318	88	67	3	13	100	42	125	LCRRLFGEPVSCIRIQQTLETIIRKDLDRFQNKWNFQPPNIVLQNKIRKPLSVHQLHSGNLQTNSTNEFILEPVQSPPSFYIKSPRKL	VRRNLFG-PVDHQQLQHDFQRLLCMSVEVANKRWNFDFQSDVPGQA--SNIEWEELRCQDV-PTFYRSCTVRPVVRPGGGAAKGKRRM	1.78e-08	62.2
Smp_199050	Smp_199050	ref|XP_021129539.1|	XP_021129539	cyclin-dependent kinase inhibitor 1 [Anas platyrhynchos]	20	145	100	4	1	136	1	138	MSVAAGITAPVHLCRRLFGEPVSCIRIQQTLETIIRKDLDRFQNKWNFQPPNIVLQNKIRKPLSVHQLHSGNLQTNSTNEFILEPVQSPPSFYIKSPRKLKAFRRLPMSVAQK---------TRMELCKKSTNSELKDLTYSFNS	MERRPGKT--TCARRNLFG-PVDHKQLQQDFQHMLHNGAKGAQQKWNFDF----LQDRPVEGLLQWEGLEGRKVPAFYSCVVGEARRPLQHLYRPLDREDNSHHFAQIALTEKPKTSMKIGAKRIPEGKKRRQTSLTDYYSAKKQ	1.84e-08	61.4
Smp_199050	Smp_199050	gb|OXB65559.1|	OXB65559	hypothetical protein ASZ78_016623 [Callipepla squamata]	28.889	90	44	3	13	102	28	97	LCRRLFGEPVSCIRIQQTLETIIRKDLDRFQNKWNFQPPNIVLQNKIRKPLSVHQLHSGNLQTNSTNEFILEPVQSPPSFYIKSPRKLKA	ACRNLFG-PVNHEELNRDLKKHRKEMEEACQRKWNFDFQN-------HKPL------------EGRYEWQAVEKGSSPDFYFRPPRLPKA	1.85e-08	65
Smp_199050	Smp_199050	pdb|6P8F|C	6P8F_C	Chain C, Cyclin-dependent kinase inhibitor 1B [Homo sapiens]	36	50	30	2	13	61	7	55	LCRRLFGEPVSCIRIQQTLETIIRKDLDRFQNKWNFQPPN-IVLQNKIRK	ACRNLFG-PVDHEELTRDLEKHCRDMEEASQRKWNFDFQNHKPLEGKXEW	1.87e-08	60.3
Smp_199050	Smp_199050	ref|XP_069021894.1|	XP_069021894	cyclin dependent kinase inhibitor 1Ca [Embiotoca jacksoni]	16.374	171	132	3	13	183	10	169	LCRRLFGEPVSCIRIQQTLETIIRKDLDRFQNKWNFQPPNIVLQNKIRKPLSVHQLHSGNLQTNSTNEFILEPVQSPPSFYIKSPRKLKAFRRLPMSVAQKTRMELCKKSTNSELKDLTYSFNSSYNLSNTDTLLNDNQKSEINFPLTTESTVTITPNQPPPTSSSTPYKV	VCRSLFG-PADHDQLRRDLMLKLKEIAEQDSRRWNFNFQTDTPMPG--------RFQWDEIPADCAASFYRESAQSNDAV--TSPRTDDDNGLSDREEGAGTNQENCSSISNTRKCPAEVTPVRRKGTLSKLAAKHRNNARITDFFAKRKRTTETKSILSPFHSSSSEAAP	1.89e-08	61.9
Smp_199050	Smp_199050	gb|NXN15914.1|	NXN15914	CDN1A inhibitor [Indicator maculatus]	24.528	53	38	2	11	62	1	52	VHLCRRLFGEPVSCIRIQQTLETIIRKDLDRFQNKWNFQP-PNIVLQNKIRKP	AQVQRNLFG-PTDREQLQQDFECVLRSSVEGAQQNWNFDFLQDVPMEGLLQWE	1.9e-08	59.7
Smp_199050	Smp_199050	gb|KAI9999382.1|	KAI9999382	hypothetical protein NQD34_018275 [Periophthalmus magnuspinnatus]	19.277	83	63	2	13	95	35	113	LCRRLFGEPVSCIRIQQTLETIIRKDLDRFQNKWNFQPPNIVLQNKIRKPLSVHQLHSGNLQTNSTNEFILEPVQSPPSFYIK	VKRSLFG-PVDHQQLQQDFQRILRMGVEVANKRWNFDFQ---GDKPGLGPNMEWEELSFQEVPGFYRSCTVRSAPSGAGIKRR	1.93e-08	61.7
Smp_199050	Smp_199050	gb|KAB5542229.1|	KAB5542229	hypothetical protein PHYPO_G00089120 [Pangasianodon hypophthalmus]	19.355	62	46	2	13	74	47	104	LCRRLFGEPVSCIRIQQTLETIIRKDLDRFQNKWNFQPPNIVLQNKIRKPLSVHQLHSGNLQ	VRRNLFG-PVDHQQLQQDFHRLLCMSVEVAKQRWNFDFQS---ERPTPGSVEWEEMHCQDVP	1.96e-08	61.7
Smp_199050	Smp_199050	gb|KAJ8417011.1|	KAJ8417011	hypothetical protein AAFF_G00282380 [Aldrovandia affinis]	16.352	159	114	5	3	144	14	170	VAAGITAPVHL----CRRLFGEPVSCIRIQQTLETIIRKDLDRFQNKWNFQP-PNIVLQNKIRKPLSVHQLHSGNLQTNS------------TNEFILEPVQSPPSFYIKSPRKLKAFRRLPMSVAQKTRMELCKKSTNSELKDLTYSFNSSYNLSNTD	LAARRTFPLHARTGACRNLFG-PVDHEELNREMKLQLREISERDQRRWNFNFEADTPLSGDYQWEETPVESSPVFYQDSVQSGRRRVTVPVIVNPCSDVTPADCTTQDVRTPRPVD-ERLSSPEATMPRSSEVNQENCSDKLNSGKHNRKTIVCVRRKR	2.04e-08	63.4
Smp_199050	Smp_199050	gb|KAG8142731.1|	KAG8142731	hypothetical protein E2320_005934, partial [Naja naja]	17.266	139	105	4	1	136	28	159	MSVAAGITAPVHLCRRLFGEPVSCIRIQQTLETIIRKDLDRFQNKWNFQPPNIVLQNKIRKPLSVHQLHSGNLQTNSTNEFILEPVQSPPSFYIKSPRKLKAFRRLPMSVAQKTRMELC---KKSTNSELKDLTYSFNS	MELVPAKAAPTR--RNLFG-PVDHDHLLQEFQSMMRSSLEQAKQRWNFDFF----QEMPVVGLLQWEELQGHEVPAFYHSHVARESRPPLQPVNRTVDREEKVHLLGREAERGRPIKMATIGKKRRQTYLTDYYTTKKQ	2.07e-08	61.7
Smp_199050	Smp_199050	ref|XP_008062774.1|	XP_008062774	cyclin-dependent kinase inhibitor 1 [Carlito syrichta]	17.722	79	63	2	4	81	8	85	AAGITAPVHLCRRLFGEPVSCIRIQQTLETIIRKDLDRFQNKWNFQP-PNIVLQNKIRKPLSVHQLHSGNLQTNSTNEF	ARQIPCSSKVCRRLFG-PVDSEQLRRDCDALMAGCVQEARERWNFDFITETPLEGDFAWERVWGLSLPKLYLPTGPRGC	2.07e-08	61.7
Smp_199050	Smp_199050	ref|XP_026881221.1|	XP_026881221	cyclin-dependent kinase inhibitor 1 isoform X1 [Electrophorus electricus]	17.123	146	117	2	13	158	77	218	LCRRLFGEPVSCIRIQQTLETIIRKDLDRFQNKWNFQPPNIVLQNKIRKPLSVHQLHSGNLQTNSTNEFILEPVQSPPSFYIKSPRKLKAFRRLPMSVAQKTRMELCKKSTNSELKDLTYSFNSSYNLSNTDTLLNDNQKSEINFP	ACRNLFG-PVDREQLQVEYKDALQKDIEDASRRWGFDF---VLEKPLEGGDFQWEGVSGACMPALYHACAVGDMSWQREVESTAVTTCGAEPRLGQSAGGKENVPRSPERHISSLEKTPEKTHMPKRKQTNITDFYQAKRRIVATP	2.18e-08	62.5
Smp_199050	Smp_199050	ref|XP_054029750.1|	XP_054029750	cyclin-dependent kinase inhibitor 1B-like [Dryobates pubescens]	24.528	53	38	2	11	62	9	60	VHLCRRLFGEPVSCIRIQQTLETIIRKDLDRFQNKWNFQP-PNIVLQNKIRKP	AQVQRNLFG-PTDREQLQQDFEHVLHSSVEGAQQKWNFDFLQDVPVEGLLHWE	2.26e-08	60
Smp_199050	Smp_199050	gb|KAL2093980.1|	KAL2093980	hypothetical protein ACEWY4_011292 [Coilia grayii]	17.486	183	139	5	9	180	24	205	APVHLCRRLFGEPVSCIRIQQTLETIIRKDLDRFQNKWNFQPP-NIVLQNKIRKPLSVHQLHSGNLQTNSTNEFILEPVQSPPSFYIKSP------RKLKAFRRLPMSVAQ---KTRMELCKKSTNSELKDLTYSFNSSYNLSNTDTLLNDNQ-KSEINFPLTTESTVTITPNQPPPTSSSTP	ARTGVCRNLFG-PVDHDELNREMKSKLREISERDQRRWNFNFERDEPLLGEYEWEESPVETSPAFYHESVQIGRSRIVLPVKPCVDSRPQDSTAQDAPVNCEDRLAGVAAEGSAPSSSELNQENCADTLNSGKMSRKVTPCTRRKRSTTSELTPTHITDFYPKKRRTVGVKPGENVCQQSSTP	2.42e-08	62.2
Smp_199050	Smp_199050	ref|XP_067855697.1|	XP_067855697	cyclin-dependent kinase inhibitor 1-like [Heptranchias perlo]	23.81	63	44	2	12	74	21	79	HLCRRLFGEPVSCIRIQQTLETIIRKDLDRFQNKWNFQPPNIVLQNKIRKPLSVHQLHSGNLQ	HVRRNLFG-PVDHEQLQQDFQHLLRANIEAAGQKWNYDFG---REIPSEGTLEWEELKCQDVP	2.75e-08	61.1
Smp_199050	Smp_199050	gb|KAK6318615.1|	KAK6318615	hypothetical protein J4Q44_G00119060 [Coregonus suidteri]	21.978	91	65	3	3	88	14	103	VAAGITAPVH----LCRRLFGEPVSCIRIQQTLETIIRKDLDRFQNKWNFQP-PNIVLQNKIRKPLSVHQLHSGNLQTNSTNEFILEPVQS	LAARRTFPLHARTGVCRNLFG-PVDHDELNREMKSKMWEISERDQRRWNFNFDADLPLSGDYEWEETPVDTTPDFYQDSVQVGRNRIVVTP	2.86e-08	61.9
Smp_199050	Smp_199050	gb|ETE69659.1|	ETE69659	Cyclin-dependent kinase inhibitor 1B, partial [Ophiophagus hannah]	21.348	89	63	3	1	89	32	113	MSVAAGITAPVHLCRRLFGEPVSCIRIQQTLETIIRKDLDRFQNKWNFQPPNIVLQNKIRKPLSVHQLHSGNLQTNSTNEFILEPVQSP	MELVSAKAAPTR--RNLFG-PVDHDHLLQEFQSMMRSSLEQAKQRWNFDFF----QEMPVVGLLQWEELQGHEVPAFYHTHVARESRPP	2.95e-08	61.1
Smp_199050	Smp_199050	ref|XP_018585261.2|	XP_018585261	cyclin-dependent kinase inhibitor 1-like isoform X1 [Scleropages formosus]	20.253	79	62	1	13	91	66	143	LCRRLFGEPVSCIRIQQTLETIIRKDLDRFQNKWNFQPPNIVLQNKIRKPLSVHQLHSGNLQTNSTNEFILEPVQSPPS	VRRNLFG-PVDHQQLQQDFQRLLRMSVEEATRRWNFDFQSDRPTPGATEWEELRCQDVPAFYRSCMVKSGVGPRAEPPS	3.14e-08	61.9
Smp_199050	Smp_199050	gb|MEQ2177203.1|	MEQ2177203	hypothetical protein [Goodea atripinnis]	24	100	55	4	5	102	479	559	AGITAPVH--LCRRLFGEPVSCIRIQQTLETIIRKDLDRFQNKWNFQPPNIVLQNKIRKPLSVHQLHSGNLQTNSTNEFILEPVQSPPSFYIKSPRKLKA	PRVSEPPKPSACRSLFGS-VDHEELKRDLKGHMRELQEAAAAKWGFDFAS-------DKPLSNARL-----------TWELVDSAEIPDFYVRPPRRQKG	3.15e-08	64.5
Smp_199050	Smp_199050	ref|XP_061438497.1|	XP_061438497	cyclin-dependent kinase inhibitor 1-like isoform X2 [Rhineura floridana]	21.951	82	59	2	8	89	46	122	TAPVHLCRRLFGEPVSCIRIQQTLETIIRKDLDRFQNKWNFQPPNIVLQNKIRKPLSVHQLHSGNLQTNSTNEFILEPVQSP	TKRSHVSRNLFG-PVDHDHLQQDFQHMLCTSMENAKRRWNFDF----LQEMPAEGLLQWEELQGHEVPTFYHTCVVREARRP	3.16e-08	61.4
Smp_199050	Smp_199050	gb|NXR05954.1|	NXR05954	CDN1A inhibitor [Semnornis frantzii]	25	52	37	2	12	62	1	51	HLCRRLFGEPVSCIRIQQTLETIIRKDLDRFQNKWNFQP-PNIVLQNKIRKP	QVQRSLFG-PIDHKQLQQDFECMVSSSVEWAQQKWNFDFLQDVPMEGLLQWE	3.25e-08	58.9
Smp_199050	Smp_199050	emb|CDQ66316.1|	CDQ66316	unnamed protein product, partial [Oncorhynchus mykiss]	20.896	67	51	2	13	78	27	92	LCRRLFGEPVSCIRIQQTLETIIRKDLDRFQNKWNFQP-PNIVLQNKIRKPLSVHQLHSGNLQTNST	VCRNLFG-PVDHDALNRELKAKLKEISERDQRRWNFHFETDAPIPGIYEWEGMSAESMPAFYQVSEV	3.27e-08	59.7
Smp_199050	Smp_199050	ref|XP_018620930.2|	XP_018620930	cyclin-dependent kinase inhibitor 1C-like [Scleropages formosus]	19.337	181	138	5	4	177	15	194	AAGITAPVHL----CRRLFGEPVSCIRIQQTLETIIRKDLDRFQNKWNFQP-PNIVLQNKIRKPLSVHQLHSGNLQTNSTNEFILEPVQSPPSFYIK-SPRKLKAFRRLPMSVAQKTRM-ELCKKSTNSELKDLTYSFNSSYNLSNTDTLLNDNQKSEINFPLTTESTVTITPNQPPPTSS	AARRTFPLHARTGACRSLFG-PVDHDELAREMKSKLREISERDRRRWNFDFDTDTPLRGQFEWEEASVDAVPVFYRDSVQRGKARIPVAALPRGSRDCSGREAGALSRVSSPEATGARSAELNRENRAEQLNSGKPQRRALVCIPRKRASTGDLSSSRISDYFGKKKRTSETKQGTSPVPV	3.32e-08	61.7
Smp_199050	Smp_199050	ref|XP_055065801.1|	XP_055065801	cyclin-dependent kinase inhibitor 1Ca [Misgurnus anguillicaudatus]	20.238	84	65	2	9	91	89	171	APVHLCRRLFGEPVSCIRIQQTLETIIRKDLDRFQNKWNFQP-PNIVLQNKIRKPLSVHQLHSGNLQTNSTNEFILEPVQSPPS	ARTRVCRNLFG-PVDHEELHCEMKRKLQEISERDQSRWNFNFETNSPLPGDYEWEETSEDSLPCFYKNKVLNKRARAAVSANAT	3.54e-08	62.8
Smp_199050	Smp_199050	gb|PNJ23188.1|	PNJ23188	CDKN1B isoform 2 [Pongo abelii]	29	100	51	3	13	112	28	107	LCRRLFGEPVSCIRIQQTLETIIRKDLDRFQNKWNFQPPNIVLQNKIRKPLSVHQLHSGNLQTNSTNEFILEPVQSPPSFYIKSPRKLKAFRRLPMSVAQ	ACRNLFG-PVDHEELTRDLEKHCRDMEEASQRKWNFDFQN-------HKPL------------EGKYEWQEVEKGSLPEFYYRPPRPPKGACKVPAQESQ	3.69e-08	61.7
Smp_199050	Smp_199050	ref|XP_018585262.1|	XP_018585262	cyclin-dependent kinase inhibitor 1-like isoform X2 [Scleropages formosus]	20.253	79	62	1	13	91	25	102	LCRRLFGEPVSCIRIQQTLETIIRKDLDRFQNKWNFQPPNIVLQNKIRKPLSVHQLHSGNLQTNSTNEFILEPVQSPPS	VRRNLFG-PVDHQQLQQDFQRLLRMSVEEATRRWNFDFQSDRPTPGATEWEELRCQDVPAFYRSCMVKSGVGPRAEPPS	3.7e-08	61.1
Smp_199050	Smp_199050	gb|MEQ2203384.1|	MEQ2203384	hypothetical protein [Xenoophorus captivus]	24	100	55	4	5	102	370	450	AGITAPVH--LCRRLFGEPVSCIRIQQTLETIIRKDLDRFQNKWNFQPPNIVLQNKIRKPLSVHQLHSGNLQTNSTNEFILEPVQSPPSFYIKSPRKLKA	PRVSEPPKPSACRSLFGS-VDHEELKRDLKGHMRELQEAAAAKWGFDFAS-------DKPLSNARL-----------TWELVDSAKIPDFYVRPPRREKG	4.05e-08	64.2
Smp_199050	Smp_199050	gb|KAL0967869.1|	KAL0967869	hypothetical protein UPYG_G00258670 [Umbra pygmaea]	26.582	79	52	3	3	76	14	91	VAAGITAPVHL----CRRLFGEPVSCIRIQQTLETIIRKDLDRFQNKWNFQPPN-IVLQNKIRKPLSVHQLHSGNLQTN	LAARRTFPLHARTGACRNLFG-PVDHDELNREMKSKMREISDRDQRRWNFNFEVGVPLSGNYEWEEAPVDMTPVFYQDS	4.1e-08	61.7
Smp_199050	Smp_199050	ref|XP_017549437.1|	XP_017549437	cyclin-dependent kinase inhibitor 1D [Pygocentrus nattereri]	19.643	56	43	2	13	67	27	81	LCRRLFGEPVSCIRIQQTLETIIRKDLDRFQNKWNFQPPNIVL-QNKIRKPLSVHQ	VRRNLFG-PVDHQQLHQDFQRLLCMSMEVAKQRWNFDFQSELPAAGAVEWEELRWQ	4.31e-08	60.8
Smp_199050	Smp_199050	gb|NXA21659.1|	NXA21659	CDN1A inhibitor [Ibidorhyncha struthersii]	21.569	51	39	1	11	61	1	50	VHLCRRLFGEPVSCIRIQQTLETIIRKDLDRFQNKWNFQPPNIVLQNKIRK	TRVRRNLFG-PIDHKQLRQDFQHMLRNSMEGAQQKWSFDFLQDTPVEGLLQ	4.34e-08	58.6
Smp_199050	Smp_199050	gb|MEQ2284144.1|	MEQ2284144	hypothetical protein [Ameca splendens]	14.465	159	123	4	11	157	26	183	VHLCRRLFGEPVSCIRIQQTLETIIRKDLDRFQNKWNFQP-PNIVLQNKIRKPLSVHQLHSGNLQTNSTNEFILEPVQSP---PSFYIKSP--------RKLKAFRRLPMSVAQKTRMELCKKSTNSELKDLTYSFNSSYNLSNTDTLLNDNQKSEINF	TGVCRSLFG-PVDHEELSRDVKAKLREISERDRQRWNFNFEDDTPLEGDYEWEELPAERTAAYYRESVQSGRTRVPATPVRRTPSSDSAMPECPGTDVMERLAAPEGGSGAGDSSSPTRVEVNQENRPVKEISGTRRQAPCVRRRRTAAADDSTHITGI	4.34e-08	61.1
Smp_199050	Smp_199050	ref|XP_029438537.1|	XP_029438537	cyclin-dependent kinase inhibitor 1C-like [Rhinatrema bivittatum]	27.083	48	34	1	3	50	7	53	VAAGITAPVHLCRRLFGEPVSCIRIQQTLETIIRKDLDRFQNKWNFQP	LPPRRPFPLHLCRNLFG-PVDHEELRRELKSKLREMSEADRERWDYDF	4.55e-08	60.8
Smp_199050	Smp_199050	ref|XP_023589908.1|	XP_023589908	cyclin-dependent kinase inhibitor 1 isoform X1 [Trichechus manatus latirostris]	22.581	62	44	2	5	66	9	66	AGITAPVHLCRRLFGEPVSCIRIQQTLETIIRKDLDRFQNKWNFQPPNIVLQNKIRKPLSVH	PQIPCSSKVCRRLFG-PVDEEQLRRDCDALMADCLQEARARWNFDF---VTETPLEGNYAWE	4.68e-08	61.1
Smp_199050	Smp_199050	gb|QTJ01952.1|	QTJ01952	AMD variant protein, partial [Lepisosteus oculatus]	16.352	159	118	5	2	152	81	232	SVAAGITAPVHLCRRLFGEPVSCIRIQQTLETIIRKDLDRFQNKWNFQPPNIVLQNKIRKPLSVHQLHSGNLQTNSTNEFILEPVQSPP--------SFYIKSPRKLKAFRRLPMSVAQKTRMELCKKSTNSELKDLTYSFNSSYNLSNTDTLLNDNQK	ALNPLGNAGAAVCRSLFG-PVDREELQAEYRALLRRDLEASARRWGFDFLN---ERPLAGGDFEWEGVPGAKVPALYRTCMVGQQRGAPQGEQGGKENEARTPERTAKP--RCPESTPEKSPAQTL-KRKQTNITDFYQAKRRLVATPRKSGQQKNQQD	4.79e-08	64.2
Smp_199050	Smp_199050	ref|XP_060759101.1|	XP_060759101	cyclin-dependent kinase inhibitor 1D [Neoarius graeffei]	16.667	78	60	3	13	90	27	99	LCRRLFGEPVSCIRIQQTLETIIRKDLDRFQNKWNFQPPNIVLQNKIRKPLSVHQLHSGNLQTNSTNEFILEPVQSPP	VRRNLFG-PVDHQELQQDFHKLLYMNMEVAKQRWNFDFQS---ERPTPGSVEWEEIHCQDVPA-FYHSCVVRMGKRRP	4.85e-08	60.3
Smp_199050	Smp_199050	ref|XP_028289191.1|	XP_028289191	cyclin-dependent kinase inhibitor 1-like [Parambassis ranga]	16.456	79	63	2	13	91	34	109	LCRRLFGEPVSCIRIQQTLETIIRKDLDRFQNKWNFQPPNIVLQNKIRKPLSVHQLHSGNLQTNSTNEFILEPVQSPPS	VRRNLFG-PVDHQQLQQDFQRLLCMSVEVANKRWNFDFQSDVPGDG--SNIEWEELRCQDVPAFYRSCMVWPATRPAAG	4.91e-08	60.8
Smp_199050	Smp_199050	ref|XP_037621881.1|	XP_037621881	cyclin-dependent kinase inhibitor 1C-like [Sebastes umbrosus]	15	220	153	8	1	188	15	232	MSVAAGITAPVH----LCRRLFGEPVSCIRIQQTLETIIRKDLDRFQNKWNFQPP--NIVLQNKIRKPLSVHQLHSGNLQTNSTNEFILEPVQS------PPSFYIKSPRKLKAFRRLPM------------------SVAQKTRMELCKKSTNSELKDLTYSFNSSYNLSNTDTLLND-NQKSEINFPLTTES-TVTITPNQPPPTSSSTPYKVNSISQ	LTLVARRTFPLHRRTSVCRSLFG-PVDHDELNREMKVKLREISDRDQQRWNFNFEENTPLLDGDYEWEEVSVDKTPVFYQDCVQKGRSRVLETPVKQRPSSDSVLLESP-DMDVLERLAVPESSSSSSSSSNSSSSSSTSSSPCTVEVNQENRTDKLNSGKRAHRLDPCVRSKRTATTDTNNAHITDFFVKRKRAAADKKSNDMSACHHSVSPIPVEQTP	4.97e-08	61.7
Smp_199050	Smp_199050	ref|XP_026557954.1|	XP_026557954	cyclin-dependent kinase inhibitor 1-like [Pseudonaja textilis]	17.266	139	105	4	1	136	1	132	MSVAAGITAPVHLCRRLFGEPVSCIRIQQTLETIIRKDLDRFQNKWNFQPPNIVLQNKIRKPLSVHQLHSGNLQTNSTNEFILEPVQSPPSFYIKSPRKLKAFRRLPMSVAQKTRME---LCKKSTNSELKDLTYSFNS	MELISAKASPIR--RNLFG-PVDHDSLLQEFQSMMRSSLEQAKQRWNFDFF----QEMPVVGLLQWEELQGHEVPAFYHTHVARESRPPLQPMNRAVDREENVHLLGREAERGRPIKMATLAKKRRQTYLTDYYTTKKQ	5.07e-08	60.3
Smp_199050	Smp_199050	ref|XP_035646296.1|	XP_035646296	cyclin-dependent kinase inhibitor 1B [Oncorhynchus keta]	15.075	199	159	4	3	192	14	211	VAAGITAPVH----LCRRLFGEPVSCIRIQQTLETIIRKDLDRFQNKWNFQP-PNIVLQNKIRKPLSVHQLHSGNLQTNSTNEFIL----EPVQSPPSFYIKSPRKLKAFRRLPMSVAQKTRMELCKKSTNSELKDLTYSFNSSYNLSNTDTLLNDNQKSEINFPLTTESTVTITPNQPPPTSSSTPYKVNSISQVTEK	LAARRTFPLHARTGVCRNLFG-PVDHDELNREMKSKMWEISERDQRRWNFNFDADVPLSGDYEWEETPLDTTPVFYQDSVQVGRNRIVTPVNLKQCVDFIPLDVSPLCEDRLTNSESSTPCPTEVNQENWAMKQNSGKPTRKLAPCVRSKRTATTDTTTTAHITDFYVKRKRTTTETKLNESTCQHPSSPIPAEQTPRK	5.11e-08	61.4
Smp_199050	Smp_199050	ref|XP_062991095.1|	XP_062991095	cyclin-dependent kinase inhibitor 1-like [Elgaria multicarinata webbii]	20	80	59	2	10	89	5	79	PVHLCRRLFGEPVSCIRIQQTLETIIRKDLDRFQNKWNFQPPNIVLQNKIRKPLSVHQLHSGNLQTNSTNEFILEPVQSP	STKVRRNLFG-PVDHSHLQQDFQNMLCASMERAKRRWNFDF----LEEMPAEGLLQWEELQGHEVPTFYHTCAVGEARRP	5.16e-08	60.3
Smp_199050	Smp_199050	gb|KAK9404436.1|	KAK9404436	cyclin-dependent kinase inhibitor 1 [Crotalus adamanteus]	23.853	109	75	4	35	138	1	106	IRKDLDRFQNKWNFQP---PNIVLQNKIRKPLSVHQLHSGNLQ-TNSTNEFILEPVQSPPSFYIKSPRKLKAFRRLPMSV-AQKTRMELCKKSTNSELKDLTYSFNSSY	MKVQLEEAQQKWNFDFETETPLEGNYKWEKVSHLNMLPSPDLLGHTKENSCTGEKSRSSPALF---KRHAKTERQVQMGLEACKADSPRCLKRKQTSIKDFYGSKRRTI	5.21e-08	59.4
Smp_199050	Smp_199050	ref|XP_068018491.1|	XP_068018491	cyclin-dependent kinase inhibitor 1B-like [Melanerpes formicivorus]	23.377	77	54	2	11	87	26	97	VHLCRRLFGEPVSCIRIQQTLETIIRKDLDRFQNKWNFQPPNIVLQNKIRKPLSVHQLHSGNLQTNSTNEFILEPVQ	AQVQRNLFG-PIDREQLQQDFEHVLHSSVEGAQQKWNFDF----LQDVPVEGLLQWEELEGCEVPAFYHSSMIAALQ	5.3e-08	60
Smp_199050	Smp_199050	ref|XP_033824417.1|	XP_033824417	cyclin-dependent kinase inhibitor 1C-like [Periophthalmus magnuspinnatus]	13.904	187	154	4	13	194	28	212	LCRRLFGEPVSCIRIQQTLETIIRKDLDRFQNKWNFQPP-NIVLQNKIRKPLSVHQLHSGNLQTNSTNEFILEPVQSPPSFYIKSPRKLKAFRRL----PMSVAQKTRMELCKKSTNSELKDLTYSFNSSYNLSNTDTLLNDNQKSEINFPLTTESTVTITPNQPPPTSSSTPYKVNSISQVTEKLS	VCRNLFGS-VDHDELHREMKDKLREISERDQERWNFNFEVNSPLDGVYEWKEVSVDETPAFYQDSVQNGRTRVPATPVKRRPVEEPVLPDTPRLMERLSAPESSAPCTTEVNQENRKDKLNSGKQALRRVPSVKRKRTDTT-DHTHITDFFVKRKKVVDRKVADASSCHQSTKSPIPLEQTPRKRIR	5.44e-08	61.4
Smp_199050	Smp_199050	ref|XP_052546477.1|	XP_052546477	cyclin-dependent kinase inhibitor 1B isoform X2 [Tympanuchus pallidicinctus]	29.032	93	46	3	13	105	193	265	LCRRLFGEPVSCIRIQQTLETIIRKDLDRFQNKWNFQPPNIVLQNKIRKPLSVHQLHSGNLQTNSTNEFILEPVQSPPSFYIKSPRKLKAFRR	ACRNLFG-PVNHEELNRDLKKHRKEMEEACQRKWNFDFQN-------HKPL------------EGRYEWQAVEKGSSPDFYFRPPRLPKAVCR	5.46e-08	62.8
Smp_199050	Smp_199050	gb|RVE56441.1|	RVE56441	hypothetical protein OJAV_G00221130 [Oryzias javanicus]	22.826	92	52	3	15	105	38	111	RRLFGEPVSCIRIQQTLETIIRKDLDRFQNKWNFQPPNIVLQNKIRKPLSVHQLHSGNLQTNSTNEFILEPVQSPPSFYIKSP-RKLKAFRR	RNLFG-PVDHQQLQKDFQRLLCMSVEVANKRWNFDFQRDTP-----------------GEEGSAVEWVGLRCQDVPAFYHSCTLRPAKAMRR	5.54e-08	60.5
Smp_199050	Smp_199050	ref|XP_035807301.1|	XP_035807301	cyclin-dependent kinase inhibitor 1D isoform X1 [Amphiprion ocellaris]	18.605	86	66	2	13	98	42	123	LCRRLFGEPVSCIRIQQTLETIIRKDLDRFQNKWNFQPPNIVLQNKIRKPLSVHQLHSGNLQTNSTNEFILEPVQSPPSFYIKSPR	VRRNLFG-PVDHQQLQKDFQRLLCMSVEVANKRWNFDFQSDVPGN---GSSMEWEALRWQDVPVFYRSCMVQPAARPAAEATKAKR	5.57e-08	60.8
Smp_199050	Smp_199050	ref|XP_018950661.2|	XP_018950661	cyclin-dependent kinase inhibitor 1-like [Cyprinus carpio]	18.75	144	112	3	1	144	3	141	MSVAAGITAPVHLCRRLFGEPVSCIRIQQTLETIIRKDLDRFQNKWNFQPPNIVLQNKIRKPLSVHQLHSGNLQTNSTNEFILEPVQSPPSFYIKSPRKLKAFRRLPMSVAQKTRMELCKKSTNSELKDLTYSFNSSYNLSNTD	MQRILRALGNGQTRRNLFG-PVDREQLQLEYREALRKDLEEASRRWSFDF---VSETPLEGGDFLWEGVSGEKVPVLYRACQ-EGAHPRPRGKENIPRTPERFRAVPQEVEKTPQKRTDLKRKQTNITDFYQAKKRLVATPRKS	5.66e-08	60
Smp_199050	Smp_199050	ref|XP_020641463.1|	XP_020641463	cyclin-dependent kinase inhibitor 1-like [Pogona vitticeps]	21.978	91	67	2	11	101	9	95	VHLCRRLFGEPVSCIRIQQTLETIIRKDLDRFQNKWNFQPPNIVLQNKIRKPLSVHQLHSGNLQTNSTNEFILEPVQSPPSFYIKSPRKLK	SHARRNLFG-PVDHDNLQQDVQNMLWASMERAMQRWNFDF---LQDKPTEGLLQWEELPVHEVPTFYHNLVIGQGRYPLQSMNWDVTKETK	5.71e-08	60.3
Smp_199050	Smp_199050	gb|KAK7896343.1|	KAK7896343	hypothetical protein WMY93_021668 [Mugilogobius chulae]	20.253	79	58	3	13	91	112	185	LCRRLFGEPVSCIRIQQTLETIIRKDLDRFQNKWNFQPPNIVLQNKIRKPLSVHQLHSGNLQTNSTNEFILEPVQSPPS	VRRNLFG-PVDHQQLQQDFQRVLRMGVEVANKRWNFDFQRDEPGP---GPVEWEELSFQEVPA-FYRSCMVRPARSAAG	5.72e-08	61.9
Smp_199050	Smp_199050	ref|XP_049678343.1|	XP_049678343	LOW QUALITY PROTEIN: cyclin-dependent kinase inhibitor 1-like [Accipiter gentilis]	21.875	96	68	3	1	96	1	89	MSVAAGITAPVHLCRRLFGEPVSCIRIQQTLETIIRKDLDRFQNKWNFQPPNIVLQNKIRKPLSVHQLHSGNLQTNSTNEFILEPVQSPPSFYIKS	MERRPGKT--THARRNFFG-PVDNEQLRQDFQHMLRHSGEXGQQKWNFDF----LRNVPTEGLLQWEELEGHEVPTFYHSCVVGDARRPLQPLNRP	5.73e-08	60.3
Smp_199050	Smp_199050	gb|NWX11670.1|	NWX11670	CDN1A inhibitor [Aegotheles bennettii]	20.225	89	64	3	1	89	35	116	MSVAAGITAPVHLCRRLFGEPVSCIRIQQTLETIIRKDLDRFQNKWNFQPPNIVLQNKIRKPLSVHQLHSGNLQTNSTNEFILEPVQSP	MKRRPGKRTCAQ--RKLFGL-VDHEQLQQDFQHMLWNGVEVAQKNWNFYF----LQDMPTEGLLQWDKLEGHEVPTFYHSCVVRDARRP	5.92e-08	60.8
Smp_199050	Smp_199050	emb|CAG5957700.1|	CAG5957700	unnamed protein product [Menidia menidia]	14.286	203	154	6	3	188	14	213	VAAGITAPVH----LCRRLFGEPVSCIRIQQTLETIIRKDLDRFQNKWNFQP-PNIVLQNKIRKPLSVHQ---------LHSGNLQTNSTNEFILEPVQSPPSFYIKSPRKLKAFRRLPMSV---AQKTRMELCKKSTNSELKDLTYSFNSSYNLSNTDTLLNDNQKSEINFPLTTESTVTITPNQPPPTSSSTPYKVNSISQ	LVARRTFPLHRRTGVCRNLFG-PVDHDELSRDVKAALREVSERDQQRWNFNFEANAPLDGDYEWEEVPVDNAPAFYRDAAAPGDRTRAPATPVKQQSPFPDSALPESPPADVLERLAAPESVGVGGSARPAEANQENRADKLNSGSRT--QAPRAGRRRPASPDTNAHITDYFVKRKRPADRKANDMSSCHLSKSPIPLEQTP	6.07e-08	61.4
Smp_199050	Smp_199050	ref|XP_061678508.1|	XP_061678508	cyclin-dependent kinase inhibitor 1C [Syngnathoides biaculeatus]	16.23	191	141	6	3	187	17	194	VAAGITAPVH----LCRRLFGEPVSCIRIQQTLETIIRKDLDRFQNKWNFQP-PNIVLQNKIRKPLSVHQLHSGNLQTNSTNEFILEPVQSPPSFYIKSPRKLKAFRRL-PMSVAQKTRMELCKKSTNSELKDLTYSFNSSYNLSNTDTLLNDNQKSEINFPLTTESTVTITPNQPPPTSSSTPYKVNSIS	LVARRTFPLHKRTSVCRNLFG-PVDHDELSREMSVKMREISERDRQRWNFNFEDNTPLDGDYEWVEVSPDNTPAFYRGSSQLSVPATPVKQHP----------DALERLAAPEGSDGAPVEPNQENRADKLNSRRLARARAPCGARRTTTTAP--AHITDFFAKRKRAAERKCAELSQHSKSAIPVEQTPR	6.1e-08	60.8
Smp_199050	Smp_199050	dbj|GCB65575.1|	GCB65575	hypothetical protein [Scyliorhinus torazame]	21.127	71	52	2	12	82	21	87	HLCRRLFGEPVSCIRIQQTLETIIRKDLDRFQNKWNFQPPNIVLQNKIRKPLSVHQLHSGNLQTNSTNEFI	QVRRNLFG-PVDHEQLQQDFQHLLRANVEAAGQKWNYDFG---REVPSEGTLEWEELKCQDVPAFYRSRMI	6.36e-08	60
Smp_199050	Smp_199050	ref|XP_060540109.1|	XP_060540109	cyclin-dependent kinase inhibitor 1-like [Pantherophis guttatus]	17.986	139	104	4	1	136	1	132	MSVAAGITAPVHLCRRLFGEPVSCIRIQQTLETIIRKDLDRFQNKWNFQPPNIVLQNKIRKPLSVHQLHSGNLQTNSTNEFILEPVQSPPSFYIKSPRKLKAFRRLPMSVAQKTRME---LCKKSTNSELKDLTYSFNS	MDLISAKAAPTR--RNLFG-PVDHDHLLQEFQSMMRSSMEQAKQRWNFDF----LQDMPVAGLLQWEELQGHEVPAFYHTHVVRESRPPLQPVNRTVDREGKVHLLGREAERGRPVKTATLRKKRRQTYLTDYYTTKKQ	6.67e-08	60
Smp_199050	Smp_199050	gb|MBN3326639.1|	MBN3326639	CDN1C inhibitor [Atractosteus spatula]	19.249	213	161	6	3	207	13	222	VAAGITAPVH----LCRRLFGEPVSCIRIQQTLETIIRKDLDRFQNKWNFQPP-NIVLQNKIRKPLSVHQLHSGNLQTNSTNEFIL--EPVQSPPSFYIKSPRKLKAFRRLPMSVAQKTRMELCKKSTNSELKDLTYSFNSSYNLSNTDTL-LNDNQKSEINFPLTTESTVTITPNQPPPTSSSTPYKVNSISQVTEKLSEIPTTTLPVNPII	VAARRTFPHHARTGVCRNLFG-PVDHDELNREMKSKLLEILDRDRRRWNFDFQTDTPLEGDYGWEESKVDSVPDFYRDSVQIGRVRITVPVRARPSLDTNSAR--DCPRDVPAPCPALGSRLSCLEGTAGSGETNQENRADHLNLGRAASCRTVLCCRRKRASAVVTANAATTHIADFYPKKKKMSEAKQQSESDSQPSPVIPTEQTPRKRIR	7.16e-08	61.1
Smp_199050	Smp_199050	gb|NXN66484.1|	NXN66484	CDN1B inhibitor [Himantopus himantopus]	24.49	49	35	2	15	62	5	52	RRLFGEPVSCIRIQQTLETIIRKDLDRFQNKWNFQPP-NIVLQNKIRKP	RNLFG-PVDHKQLCQDFQHTLCNSVEGAQQKWNFDFLRDMPVEGLLQWE	7.18e-08	58
Smp_199050	Smp_199050	ref|XP_003403988.1|	XP_003403988	cyclin-dependent kinase inhibitor 1 [Loxodonta africana]	23.077	65	46	2	4	68	8	68	AAGITAPVHLCRRLFGEPVSCIRIQQTLETIIRKDLDRFQNKWNFQPPNIVLQNKIRKPLSVHQL	TAQIPCSSKVCRRLFG-PVDEEQLRRDCDALMADCLQEARARWNFDF---VTETPLEGNYVWERV	7.64e-08	60
Smp_199050	Smp_199050	ref|XP_033481593.1|	XP_033481593	cyclin-dependent kinase inhibitor 1 isoform X2 [Epinephelus lanceolatus]	20.53	151	111	3	15	165	19	160	RRLFGEPVSCIRIQQTLETIIRKDLDRFQNKWNFQPPNIVLQNKIRKPLSVHQLHSGNLQTNSTNEFILEPVQSPPSFYIKSPRKLKAFRRLPMSVAQKTRMELCKKSTNSELKDLTYSFNSSYNLSNTDTLLNDNQKSEINFPLTTESTV	RNLFG-PVDREQLQAEYQAALRKDLDEASQRWNFDF---ISDKPLQSGDFQWEGVSGTKVPLLYRSCMHGLGQAAAQRVAEAAVKPKAGGRVGSLQKEKENIPLSPERCSFNLENLEKTPEK-----RETTGLKRKQTNITDFYQAKRRVV	8.26e-08	60
Smp_199050	Smp_199050	ref|XP_007937593.1|	XP_007937593	cyclin-dependent kinase inhibitor 1 [Orycteropus afer afer]	24.615	65	45	2	4	68	8	68	AAGITAPVHLCRRLFGEPVSCIRIQQTLETIIRKDLDRFQNKWNFQPPNIVLQNKIRKPLSVHQL	ARQIPCSSKVCRRLFG-PVDEEQVRRDCEVLMEDCLKEARARWNFDF---VTETPLEGNYIWERV	8.31e-08	60
Smp_199050	Smp_199050	ref|XP_060634096.2|	XP_060634096	cyclin-dependent kinase inhibitor 1-like isoform X1 [Anolis sagrei]	20.779	77	57	2	12	88	35	107	HLCRRLFGEPVSCIRIQQTLETIIRKDLDRFQNKWNFQPPNIVLQNKIRKPLSVHQLHSGNLQTNSTNEFILEPVQS	HARKNLFG-PVNHDGLQQDFQSMLNAGMERATWRWNFDF---LQDTPAEGLLQWEKLPNHEVPTFYHTCRVGQTYQP	8.57e-08	60.5
Smp_199050	Smp_199050	ref|XP_062859877.1|	XP_062859877	cyclin-dependent kinase inhibitor 1C [Trichomycterus rosablanca]	17.532	154	124	3	11	163	32	183	VHLCRRLFGEPVSCIRIQQTLETIIRKDLDRFQNKWNFQPPN-IVLQNKIRKPLSVHQLHSGNLQTNSTNEFILEPVQSPPSFYIKSPRKLKAFRRLPMSVAQKTRMELCKKSTNSELKDLTYSFNSSYNLSNTDTLLNDNQKSEINFPLTTES	TRVCRNLFG-PVDHDELRQEIESKLREISERDEKRWNFNFSSGTPLDGDYEWEEASETSPGFYQESVQVGKRRVAYGHVRQSVEVTQ-RENEGRENTEKPSCGKVRNVRRKTTTRFTATRITDFYGKRRNSGGLKRLDSVSEKPFVSLPEQTPR	8.77e-08	60.3
Smp_199050	Smp_199050	ref|XP_053114545.1|	XP_053114545	cyclin-dependent kinase inhibitor 1B isoform X2 [Hemicordylus capensis]	26.667	90	46	3	13	102	28	97	LCRRLFGEPVSCIRIQQTLETIIRKDLDRFQNKWNFQPPNIVLQNKIRKPLSVHQLHSGNLQTNSTNEFILEPVQSPPSFYIKSPRKLKA	ACRNLFG-PVDHEELARELQKHSRDLEEASRRKWNFDFHN-------HQPL------------EGRYEWQAVDKDALPEFYSRPPRLSKA	8.88e-08	60.3
Smp_199050	Smp_199050	gb|NXH75664.1|	NXH75664	CDN1B inhibitor [Oceanodroma tethys]	17.204	186	130	4	13	198	28	189	LCRRLFGEPVSCIRIQQTLETIIRKDLDRFQNKWNFQPPNIVLQNKIRKPLSVHQLHSGNLQTNSTNEFILEPVQSPPSFYIKSPRKLKAFRRLPMSVAQKTRMELCKKSTNSELKDLTYSFNSSYNLSNTDTLLNDNQKSEINFPLTTESTVTITPNQPPPTSSSTPYKVNSISQVTEKLSEIPT	ACRNLFG-PVNHEELNRDLKKHRQEMEEACQRKWNFDFQN-------HKPL------------EGRYEWQAVEKGSSPDFYFRPPRLLKAVCK----SAGRQSLDVNGNCQTVVFVGSQGISEDTHCVDQKTDVSENQTDFAEQCTGQRKRPATDGNVPLGKRQRFSPPALLVSAPGLSAPSPLPR	9.03e-08	60.3
Smp_199050	Smp_199050	ref|XP_058264968.1|	XP_058264968	cyclin-dependent kinase inhibitor 1C [Hemibagrus wyckioides]	24.615	65	47	2	13	76	26	89	LCRRLFGEPVSCIRIQQTLETIIRKDLDRFQNKWNFQP-PNIVLQNKIRKPLSVHQLHSGNLQTN	VCRSLFG-PVDHDELNRDIEAKLREISERDQKRWNFNFVSDTPLLGDYEWEGAAVEATPAFYQES	9.19e-08	60.3
Smp_199050	Smp_199050	ref|XP_063811743.1|	XP_063811743	cyclin-dependent kinase inhibitor 1-like [Pseudophryne corroboree]	23.077	65	48	2	13	76	22	85	LCRRLFGEPVSCIRIQQTLETIIRKDLDRFQNKWNFQPPN-IVLQNKIRKPLSVHQLHSGNLQTN	VCRNLFG-PVDHERLKMDYKAAISESVEEAKRRWNFDFVNEVPLEGEFKWEKVEFPDTNGRKRKQ	9.47e-08	58.9
Smp_199050	Smp_199050	gb|KQL59457.1|	KQL59457	cyclin-dependent kinase inhibitor 1C [Amazona aestiva]	20.536	112	75	4	9	120	26	123	APVHLCRRLFGEPVSCIRIQQTLETIIRKDLDRFQNKWNFQPPNIVLQNKIRKPLSVHQLHSGNLQTNSTNEFILEPVQSPPSFYIKSPRKLKAFRRLPMSVAQKTRMELCK	GRSPVCRSLFG-PVDHEELGRELRSRLREIGEDDQRRWDYNFHTDTPLPGP-GRLRWEEVEGGAVPA-----FYRETLQIATLLYH-------CFVELPPLVLQEATLQLYL	9.5e-08	59.7
Smp_199050	Smp_199050	emb|CAB1412356.1|	CAB1412356	unnamed protein product [Pleuronectes platessa]	18.391	87	67	3	13	99	6	88	LCRRLFGEPVSCIRIQQTLETIIRKDLDRFQNKWNFQPPNIVLQNKIRKPLSVHQLHSGNLQTNSTNEFILEPVQSPPSFYIKSPRK	VRRNLFG-PLDHQQLQQDFQRLLCMSMEMANKRWNFNFQADVPGED--SNIEWEELKCQDVPA-FYHSCMIRPVVGPGAKAKKGMKR	9.5e-08	59.4
Smp_199050	Smp_199050	ref|XP_044139480.1|	XP_044139480	cyclin-dependent kinase inhibitor 1 [Bufo gargarizans]	20.482	83	62	2	12	91	16	97	HLCRRLFGEPVSCIRIQQTLETIIRKDLDRFQNKWNFQP---PNIVLQNKIRKPLSVHQLHSGNLQTNSTNEFILEPVQSPPS	KVCRQLFGE-VDHEQLKRDFETVISNGLEEARRTWNFDFVAETPLEGDYVWERVEGQQQETTTEDGDTTPSLVSVQELESRGS	9.65e-08	59.1
Smp_199050	Smp_199050	gb|KAF7694023.1|	KAF7694023	hypothetical protein HF521_007776 [Silurus meridionalis]	16	75	58	3	11	85	44	113	VHLCRRLFGEPVSCIRIQQTLETIIRKDLDRFQNKWNFQPPNIVLQNKIRKPLSVHQLHSGNLQTNSTNEFILEP	TGVRRNLFG-PVDHQQLQQDFHKFMCMRLEMAKQRWNFDFQ---GEHPTPGSVQWEEVRCQDV-PTFYHSCVMRL	9.68e-08	60
Smp_199050	Smp_199050	gb|TFK08669.1|	TFK08669	peptidyl-prolyl cis-trans isomerase FKBP9 [Platysternon megacephalum]	20.202	99	73	3	3	97	15	111	VAAGITAPVH----LCRRLFGEPVSCIRIQQTLETIIRKDLDRFQNKWNFQPPNIVLQNKIRKPLSVHQLHSGNLQTNSTNEFILEPVQSPPSFYIKSP	LAARRTFPLHARTGVCRNLFG-PVDHEELSRELKSKLREISEDDQRRWDYNFQTDTPLDGP-GRLQWEEVEGGSVPAFYRETLQVGRCRFPVLLVRSKP	9.72e-08	61.4
Smp_199050	Smp_199050	ref|XP_026859695.1|	XP_026859695	cyclin-dependent kinase inhibitor 1D isoform X2 [Electrophorus electricus]	22	100	57	3	8	106	23	102	TAPVHLCRRLFGEPVSCIRIQQTLETIIRKDLDRFQNKWNFQPPNIVLQNKIRKPLSVHQLHSGNLQTNSTNEFILEPVQSPPSFYIK-SPRKLKAFRRL	PAAAAVRRNLFG-PVDHLQLRQDYQRLMGKSMEEAKQRWNFDFQ-------------------RDRPVPGSVEWEELPCQDVPAFYRSCVVRADTAGRRV	1.05e-07	60
Smp_199050	Smp_199050	gb|OWK56800.1|	OWK56800	Cyclin-dependent kinase inhibitor 1C [Lonchura striata]	19.697	66	51	2	9	74	25	88	APVHLCRRLFGEPVSCIRIQQTLETIIRKDLDRFQNKWNFQPPNIVLQNKIRKPLSVHQLHSGNLQ	GRSPVCRSLFG-PVDHEELGRELRERLREMGEDDQRRWDYNFQTDTPLPGP-GRLHWEEVEAGAVP	1.07e-07	58.6
Smp_199050	Smp_199050	ref|XP_028684654.1|	XP_028684654	cyclin-dependent kinase inhibitor 1B isoform X1 [Macaca mulatta]	20.106	189	126	5	13	201	28	191	LCRRLFGEPVSCIRIQQTLETIIRKDLDRFQNKWNFQPPNIVLQNKIRKPLSVHQLHSGNLQTNSTNEFILEPVQSPPSFYIKSPRKLKAFRRLPMSVAQKTRMELCKKSTNSELKDLTYSFNSSYNLSNTDTLLNDNQKSEINFPLTTESTVTITPNQPPPTSSSTPYKVNSISQVTEKLSEIPTTTL	ACRNLFG-PVDHEELTRDLEKHCRDMEEASQRKWNFDFQN-------HRPL------------EGKYEWQEVEKGSLPEFYYRPPRAPKGACKVPAQESQ----DVSGSRPAAPLIGAPANPEDTHLVDPK-TDPSDSQTGLAEQCAGIRKRPATDGNDPFPTTILPLKTKEPTEQKKMFQTVPQMPVL	1.08e-07	61.1
Smp_199050	Smp_199050	gb|KAL0195291.1|	KAL0195291	hypothetical protein M9458_008863 [Cirrhinus mrigala]	16.667	72	55	3	13	84	27	93	LCRRLFGEPVSCIRIQQTLETIIRKDLDRFQNKWNFQPPNIVLQNKIRKPLSVHQLHSGNLQTNSTNEFILE	VRRNLFG-PVDHQQLQQDFQRLFCMNMEVAKQRWNFDFQ---RDQPVHGCIEWEELQCQDV-PVFYHSCVVR	1.09e-07	59.7
Smp_199050	Smp_199050	ref|XP_033845479.1|	XP_033845479	cyclin-dependent kinase inhibitor 1D isoform X2 [Periophthalmus magnuspinnatus]	19.277	83	63	2	13	95	30	108	LCRRLFGEPVSCIRIQQTLETIIRKDLDRFQNKWNFQPPNIVLQNKIRKPLSVHQLHSGNLQTNSTNEFILEPVQSPPSFYIK	VKRSLFG-PVDHQQLQQDFQRILRMGVEVANKRWNFDFQ---GDKPGLGPNMEWEELSFQEVPGFYRSCTVRSAPSGAGIKRR	1.09e-07	59.7
Smp_199050	Smp_199050	ref|XP_034019661.1|	XP_034019661	cyclin-dependent kinase inhibitor 1D [Thalassophryne amazonica]	20.455	88	66	2	13	100	36	119	LCRRLFGEPVSCIRIQQTLETIIRKDLDRFQNKWNFQPPNIVLQNKIRKPLSVHQLHSGNLQTNSTNEFILEPVQSPPSFYIKSPRKL	VRRNLFG-PVDHEQLQQDFQRLFRMNVEVANKRWNFDF---ERDRPAQGSTVEWEELSCQDVPAFYRSCTVSPAIQTGIGMAKPPRWL	1.17e-07	60
Smp_199050	Smp_199050	ref|XP_069018915.1|	XP_069018915	cyclin dependent kinase inhibitor 1Bb [Embiotoca jacksoni]	18.079	177	126	3	13	189	28	185	LCRRLFGEPVSCIRIQQTLETIIRKDLDRFQNKWNFQPPNIVLQNKIRKPLSVHQLHSGNLQTNSTNEFILEPVQSPPSFYIKSPRKLKAFRRLPMSVAQKTRMELCKKSTNSELKDLTYSFNSSYNLSNTDTLLNDNQKSEINFPLTTESTVTITPNQPPPTSSSTPYKVNSISQV	ACRSLFGS-VDHEELKRDLKGHLRELEEAASAKWGFDFAN-------HTPLANGRL-----------EWELVDCAEVPDFYMRQPRREKGVRAAGNNNVDLNGNHNCVVVAPSEDGGRSDGQMECTEQCTGLRKRPACHDPSAQNKRSHTSSEEVSCPSLSRPTEHTPRKPSPKRQT	1.2e-07	60
Smp_199050	Smp_199050	ref|XP_036373356.1|	XP_036373356	cyclin-dependent kinase inhibitor 1D [Megalops cyprinoides]	16.197	142	107	5	13	145	22	160	LCRRLFGEPVSCIRIQQTLETIIRKDLDRFQNKWNFQPP-NIVLQNKIRKPLSVHQLHSGNLQTNSTNEFILEPVQSPPS--FYIKSPRKL------KAFRRLPMSVAQKTRMELCKKSTNSELKDLTYSFNSSYNLSNTDT	VRRNLFG-PVDHQQLQQDFQRLLCMSVEVANKRWNFDFQTDRPSQGSIEWEELQCQDVPAFYRSCVVKAGIGRAPDVPGGGVAAPRPPREYLEVTAREAYRSHKAEKRAASSSTL--KRRQATITDFFAVKKKRSLHHKGSS	1.2e-07	59.4
Smp_199050	Smp_199050	gb|RXM31125.1|	RXM31125	hypothetical protein EOD39_7244 [Acipenser ruthenus]	14.286	210	157	5	3	191	91	298	VAAGITAPVH----LCRRLFGEPVSCIRIQQTLETIIRKDLDRFQNKWNFQPPNIVL--QNKIRKPLSVHQLHSGNLQTNSTNEFILEPV---------------QSPPSFYIKSPRKLKAFRRLPMSVAQKTRMELCKKSTNSELKDLTYSFNSSYNLSNTDTLLNDNQKSEINFPLTTESTVTITPNQPPPTSSSTPYKVNSISQVTE	LVARRTFPLHARTGVCRNLFG-PIDHDELNREMKSKLREISERDQRRWNFNFETSTPLEGGHYEWEESEVDATPGFYRESIQMGKIRITVPGRAKTSLDTIKDSMDSDSSQELSSPSSQENDRLSGLDSIDRSG-ETNQENRSDKLNSGIKANKSDPCISRKRASESSATTHNTDVFVKRKRILECKHSENGSAAASGMATEQTPRKIIR	1.2e-07	61.4
Smp_199050	Smp_199050	ref|XP_028646803.1|	XP_028646803	cyclin-dependent kinase inhibitor 1B-like [Erpetoichthys calabaricus]	32.203	59	35	2	3	57	14	71	VAAGITAPVH----LCRRLFGEPVSCIRIQQTLETIIRKDLDRFQNKWNFQPPNIVLQN	LAARRTFPLHARTGVCRNLFG-PVDHDELDREMKTKLREIRESDQRKWNFNFETHTPVE	1.21e-07	60.3
Smp_199050	Smp_199050	gb|KAG7242649.1|	KAG7242649	hypothetical protein INR49_020022 [Caranx melampygus]	15.476	168	129	3	13	179	10	165	LCRRLFGEPVSCIRIQQTLETIIRKDLDRFQNKWNFQPP-NIVLQNKIRKPLSVHQLHSGNLQTNSTNEFILEPVQSPPSFYIKSPRKLKAFRRLPMSVAQKTRMELCKKSTNSELKDLTYSFNSSYNLSNTDTLLNDNQKSEINFPLTTESTVTITPNQPPPTSSST	VCRSLFG-PVDHDQLRRDLKLKLREIAEQDSRRWNFNFQTDMPLPGRFEWEEMPADCAAAFYQESAQLRD-----------AVSSPNTEDDDRLSDREGSAGTDQENCSSISNTRKCPVEVTPGRRKRTLSRAAAKPGHNARITDFFAKRRRTTETKSILSPFHSSEA	1.23e-07	59.7
Smp_199050	Smp_199050	ref|XP_043562126.1|	XP_043562126	cyclin-dependent kinase inhibitor 1C [Chiloscyllium plagiosum]	20.833	96	69	3	3	92	17	111	VAAGITAPVH----LCRRLFGEPVSCIRIQQTLETIIRKDLDRFQNKWNFQPP--NIVLQNKIRKPLSVHQLHSGNLQTNSTNEFILEPVQSPPSF	MAARRTYPLHARTAVCRSLFG-PIDHDELRRETKSKLREISERDRRRWNFNFAADTPLLGGDYEWEEEGGEDVPAFYRESVHRGRLRLPCPVPESC	1.24e-07	60.3
Smp_199050	Smp_199050	gb|KAI3370109.1|	KAI3370109	hypothetical protein L3Q82_024897 [Scortum barcoo]	17.051	217	168	5	15	224	22	233	RRLFGEPVSCIRIQQTLETIIRKDLDRFQNKWNFQPPNIVLQNKIRKPLSVHQLHSGNLQTNSTNEFILEPVQSPPSFYIKSPRKLKAFRRLPMSVAQKTRM----ELCKKSTNSELKDLTYSFNSSYNLSNTDTLLNDNQKSEINFPLTTESTVTITPNQPP---PTSSSTPYKVNSISQVTEKLSEIPTTTLPVNPIIIRSNNSSNNIMLPSGSN	RNLFG-PVDREQLKVEYQDALRKDLEEASKRWGFDF---ISDKPLESSEFQWEGVPGTKVPLLYRSCMLGLGQAEGQSVAEVSVKPKGGR-VGPSQSEKENIPCSPERCPTLNLEELEKTPEKRESTGLKRKQTNITGTDLDIEKCQFLSGQETSSLDATQIRRVIPGAVQLRRTTPLLLPPQLDKSEVATLGLPSTTSHGGSDSNISADGVAAASG	1.26e-07	62.8
Smp_199050	Smp_199050	gb|KFP46289.1|	KFP46289	hypothetical protein N323_08460, partial [Cathartes aura]	32.558	43	28	1	13	55	1	42	LCRRLFGEPVSCIRIQQTLETIIRKDLDRFQNKWNFQPPNIVL	ACRNLFG-PVNHEELNRDLKKHRQEMEEACQRKWNFDFQNHTP	1.26e-07	57.4
Smp_199050	Smp_199050	ref|XP_069048118.1|	XP_069048118	cyclin-dependent kinase inhibitor 1-like [Lepisosteus oculatus]	21.429	70	51	2	5	74	14	79	AGITAPVHLCRRLFGEPVSCIRIQQTLETIIRKDLDRFQNKWNFQPPNIVLQNKIRKPLSVHQLHSGNLQ	PKLRAGRGARRNLFG-PVDHQQLRRDFQGLLRAGLQRATQRWNFDF---RRGRPAEGALAWEELPCRDVP	1.29e-07	59.4
Smp_199050	Smp_199050	ref|XP_048191100.1|	XP_048191100	cyclin-dependent kinase inhibitor 1B [Perognathus longimembris pacificus]	29.63	54	36	2	2	55	19	70	SVAAGITAPVHLCRRLFGEPVSCIRIQQTLETIIRKDLDRFQNKWNFQPPNIVL	ARTPGAPKPS-ACRNLFG-PVDHEELRRDLERHRRELEEAGRRRWNFDFQNHRP	1.3e-07	59.7
Smp_199050	Smp_199050	ref|XP_030071322.1|	XP_030071322	cyclin-dependent kinase inhibitor 1-like [Microcaecilia unicolor]	19.048	105	78	3	13	116	34	132	LCRRLFGEPVSCIRIQQTLETIIRKDLDRFQNKWNFQPP-NIVLQNKIRKPLSVHQLHSGNLQTNSTNEFILEPVQSPPSFYIKSPRKLKAFRRLPMSVAQKTRM	VRRNLFG-PVDHDQLQRDFQRQLRGSLEAARRKWSFDFARDLPLEGALEWESLGCQEVPSFYRSQAPGS-----AQVAPATARETRRSVRKRRTASEDCSIKKRF	1.3e-07	59.1
Smp_199050	Smp_199050	gb|KAJ7998247.1|	KAJ7998247	hypothetical protein DPEC_G00220640 [Dallia pectoralis]	17.734	203	153	6	3	192	14	215	VAAGITAPVH----LCRRLFGEPVSCIRIQQTLETIIRKDLDRFQNKWNFQP-PNIVLQNKIRKPLSVHQLHSGNLQTNSTNEFILEPVQSPPS-FYIKSPRKLKAFRRLPMSVAQKTRMELC------KKSTNSELKDLTYSFNSSYNL-SNTDTLLNDNQKSEINFPLTTESTVTITPNQPPPTSSSTPYKVNSISQVTEK	LAAGRTLPLHGRTGACRALFG-PVDHDELNREMRSKMREISDRDQRVWNFNFEADVPLSGDYEWEEARVDTTPVFYRDSVQTGRTRSVIATVNVDFIPAEPTAQDALPICEDRLGSTDSRTPCATEVINQENCAVKLNSGTPTRVPVPCVRRRKTPTTDATTTTHITDFYAKRKRTTTTENKMNEGSFQHPSSPVSLEQTPRK	1.33e-07	60.3
Smp_199050	Smp_199050	gb|ACM90169.1|	ACM90169	p27/KIP1 cyclin-dependent kinase inhibitor, partial [Canis lupus familiaris]	29	100	51	3	13	112	16	95	LCRRLFGEPVSCIRIQQTLETIIRKDLDRFQNKWNFQPPNIVLQNKIRKPLSVHQLHSGNLQTNSTNEFILEPVQSPPSFYIKSPRKLKAFRRLPMSVAQ	ACRNLFG-PVDHEELTRDLEKHCRDMEEASQRKWNFDFQN-------HKPL------------EGKYEWQEVEKGSLPEFYYRPPRPPKGACKVPAQESQ	1.34e-07	58.3
Smp_199050	Smp_199050	gb|KAG6929422.1|	KAG6929422	cyclin dependent kinase inhibitor 1C [Chelydra serpentina]	18.966	174	127	5	3	165	81	251	VAAGITAPVH----LCRRLFGEPVSCIRIQQTLETIIRKDLDRFQNKWNFQPPNIVLQNKIRKPLSVHQLHSGNLQT-------NSTNEFILEPVQSPPSFYIKSPRKLKAFRRLPMSVAQKTRMELCKKSTNSELKDLTYSFNSSYNLSNTDTLLNDNQKSEINFPLTTESTV	LAARRTFPLHARTGVCRNLFG-PVDHDELSRELKSKLREISEDDQRRWDYNFQTDTPLDGP-GRLQWEEVEGGAVPAFYRETLQVGRCRFPVLLVRSKPPLGGMDPPAGVNPRDSPQELVGSASSSLSPQGKAAALESTIAGGKERLNQENRADQLN-NYSGITIKPAPCAPAA	1.37e-07	61.4
Smp_199050	Smp_199050	ref|XP_007229906.3|	XP_007229906	cyclin-dependent kinase inhibitor 1D [Astyanax mexicanus]	18.868	106	80	4	13	118	27	126	LCRRLFGEPVSCIRIQQTLETIIRKDLDRFQNKWNFQPPNIVLQNKIRKPLSVHQLHSGNLQTNSTNEFILEPVQSPPSFYIKSPRKLKAFRRLPMSVAQKTRMEL	VRRNLFG-PVDHQQLQQDFQRLLCMSMEVAKQRWNFDFQS---ERPASGAVEWEEMRCQDVPA-FYRSCVVRAGASKCRLESQTPVSSDRG-ALVASVAQEEYLEL	1.41e-07	59.7
Smp_199050	Smp_199050	gb|NWW54037.1|	NWW54037	CDN1A inhibitor [Pedionomus torquatus]	26.316	57	37	2	11	67	1	52	VHLCRRLFGEPVSCIRIQQTLETIIRKDLDRFQNKWNFQPPNIVLQNKIRKPLSVHQ	THARRNLFG-PVDLEQLCQDFQHMLHNSVKGAQQQWNFDF----LQDTWADGLLQWE	1.47e-07	57.2
Smp_199050	Smp_199050	gb|KAF4079649.1|	KAF4079649	hypothetical protein AMELA_G00180540 [Ameiurus melas]	30	40	27	1	13	52	27	65	LCRRLFGEPVSCIRIQQTLETIIRKDLDRFQNKWNFQPPN	VRRNLFG-PVDHQQLQQDFHRLLWMSLEVAKQRWNFDFQS	1.48e-07	59.1
Smp_199050	Smp_199050	ref|XP_059834198.1|	XP_059834198	uncharacterized protein LOC132398574 isoform X1 [Hypanus sabinus]	16.216	74	60	2	8	80	45	117	TAPVHLCRRLFGEPVSCIRIQQTLETIIRKDLDRFQNKWNFQPPNIVL-QNKIRKPLSVHQLHSGNLQTNSTNE	SKSERVRRNLFG-PVDHEQLQQDFQHLLQANIEAAGQRWNYDFGKEIPAEGTLEWEELKCQEVPAFYRSRVVNK	1.48e-07	60
Smp_199050	Smp_199050	ref|XP_018104684.1|	XP_018104684	cyclin-dependent kinase inhibitor 1 [Xenopus laevis]	17.647	102	80	2	12	113	17	114	HLCRRLFGEPVSCIRIQQTLETIIRKDLDRFQNKWNFQPPNIVLQNKIRKPLSVHQLHSGNLQTNSTNEFILEPVQSPPSFYIKSPRKLKAFRRLPMSVAQK	KACRMLFG-PVDHEQLRVDLDEHMQRSNEEAKAKWNFNFA---TETPLEGQYDWVKVEKKDLNCSLRESQKENQCQDEATKRCNIIPSYKAFQNCESSSGKR	1.5e-07	58.9
Smp_199050	Smp_199050	ref|XP_008299818.1|	XP_008299818	PREDICTED: cyclin-dependent kinase inhibitor 1-like isoform X1 [Stegastes partitus]	18.391	87	67	3	13	99	53	135	LCRRLFGEPVSCIRIQQTLETIIRKDLDRFQNKWNFQPPNIVLQNKIRKPLSVHQLHSGNLQTNSTNEFILEPVQSPPSFYIKSPRK	VRRNLFG-PVDHHQLQKDFQRLLCMSVEVANKRWNFDFQSDVPGKG--SNVEWEALRCQDVPA-FYRSCMVQPAARPAAQTTKGKRR	1.53e-07	60
Smp_199050	Smp_199050	ref|XP_013886432.1|	XP_013886432	PREDICTED: cyclin-dependent kinase inhibitor 1C-like [Austrofundulus limnaeus]	15.73	178	146	2	13	190	28	201	LCRRLFGEPVSCIRIQQTLETIIRKDLDRFQNKWNFQPPNIVLQNKIRKPLSVHQLHSGNLQTNSTNEFILEPVQSPPSFYIKSPRKLKAFRRLPMSVAQKTRMELCKKSTNSELKDLTYSFNSSYNLSNTDTLLNDNQKSEINFPLTTESTVTITPNQPPPTSSSTPYKVNSISQVT	ACRNLFG-PVDHEELSRDTKAKLRELMERDQQRWNFNFGTSTPMTGDYEWEAVPADKIPAFYHDTVNRSPSSDSAVPESPAVNVLERLTVPE---SSTSAPSPAGVNQEKRVDKVKSGTQSPAPCVRRKTTSAPDRVNNTCVTDFFVKRKRAGDDTSVSCHLSTSPVPAEQTPRKRIR	1.66e-07	59.7
Smp_199050	Smp_199050	gb|OXB63557.1|	OXB63557	hypothetical protein ASZ78_008833 [Callipepla squamata]	16.883	77	60	2	3	76	21	96	VAAGITAPVHLCRRLFGEPVSCIRIQQTLETIIRKDLDRFQNKWNFQP---PNIVLQNKIRKPLSVHQLHSGNLQTN	RALPVPGRSAVCRSLFG-PVDHEELGRELRSRLREMGEDDQRRWDYNFHTDTPLLGPGRLRWEEVEGGTVPAFYRET	1.67e-07	58.9
Smp_199050	Smp_199050	dbj|GLD58985.1|	GLD58985	cyclin-dependent kinase inhibitor 1B [Lates japonicus]	24.444	90	49	3	13	102	28	98	LCRRLFGEPVSCIRIQQTLETIIRKDLDRFQNKWNFQPPNIVLQNKIRKPLSVHQLHSGNLQTNSTNEFILEPVQSPPSFYIKSPRKLKA	ACRSLFGS-VDHEELKRDLKGHLREMEETASAKWGFDFAN-------HTPLVNDRL-----------EWELVDCRDVPDFYNRPLRREKG	1.67e-07	59.7
Smp_199050	Smp_199050	ref|XP_063761999.1|	XP_063761999	cyclin-dependent kinase inhibitor 1D [Eleginops maclovinus]	22.535	71	51	2	15	85	36	102	RRLFGEPVSCIRIQQTLETIIRKDLDRFQNKWNFQPPNIVLQNKIRKPLSVHQLHSGNLQTNSTNEFILEP	RNLFG-PVDHQQLQQDFQRLIRVNLEVANKRWNFNFQSDVPGEDSD---IQWESLRYQDVPAFYHSCTVRP	1.74e-07	59.4
Smp_199050	Smp_199050	ref|XP_026859693.1|	XP_026859693	cyclin-dependent kinase inhibitor 1D isoform X1 [Electrophorus electricus]	22	100	57	3	8	106	23	102	TAPVHLCRRLFGEPVSCIRIQQTLETIIRKDLDRFQNKWNFQPPNIVLQNKIRKPLSVHQLHSGNLQTNSTNEFILEPVQSPPSFYIK-SPRKLKAFRRL	PAAAAVRRNLFG-PVDHLQLRQDYQRLMGKSMEEAKQRWNFDFQ-------------------RDRPVPGSVEWEELPCQDVPAFYRSCVVRADTAGRRV	1.74e-07	60
Smp_199050	Smp_199050	ref|XP_058858029.1|	XP_058858029	cyclin-dependent kinase inhibitor 1C-like [Acipenser ruthenus]	15.049	206	152	5	3	187	17	220	VAAGITAPVH----LCRRLFGEPVSCIRIQQTLETIIRKDLDRFQNKWNFQPPNIVL--QNKIRKPLSVHQLHSGNLQTN---------------STNEFILEPVQSPPSFYIKSPRKLKAFRRLPMSVAQKTRMELCKKSTNSELKDLTYSFNSSYNLSNTDTLLNDNQKSEINFPLTTESTVTITPNQPPPTSSSTPYKVNSIS	LAARRTFPLHARTGVCRNLFG-PIDHDELNREMKSKLREISERDQRRWNFNFETSTPLEGGHYEWEESEVDATPVFYRESIQMGKTRITVPVRAKTSLDTIKNSMDSNSSQELSSPPSQENDRLSDLDSIVRSG-ETNQENRSDKLNSGIKTSKSDPCTSRKRASASSATAHITDFFVKRKRILECKQSENGSPSASVMATEQTPR	1.75e-07	60.3
Smp_199050	Smp_199050	emb|CAL9683153.1|	CAL9683153	unnamed protein product [Knipowitschia caucasica]	18.987	79	60	2	13	91	33	107	LCRRLFGEPVSCIRIQQTLETIIRKDLDRFQNKWNFQPPNIVLQNKIRKPLSVHQLHSGNLQTNSTNEFILEPVQSPPS	VRRNLFG-PVDHQQLQQDFQRVLRMGVEVANKRWNFDFQ---RDQPGPGPDMEWEELSFQEVPAFYRSCTARATRSGAG	1.76e-07	59.1
Smp_199050	Smp_199050	gb|KAJ8262038.1|	KAJ8262038	hypothetical protein GJAV_G00161380 [Gymnothorax javanicus]	17.91	134	102	5	13	139	25	157	LCRRLFGEPVSCIRIQQTLETIIRKDLDRFQNKWNFQPP-NIVLQNKIRKPLSVHQLHSGNLQTNSTNEFILEPVQ-SPPSFYIKSPRKL----KAFRRLPMSVAQKTRMELC-KKSTNSELKDLTYSFNSSYN	VRRNLFG-PVDHQQLQQDFQRLLCMSVEVANKRWNFDFLRDRPGQGSIEWEEMRCQDVPAFYRSCVVKAGVGPKTQVPGGGAANISPAREYLEITARERYRSCKAEKRLASSCTRKRRQATITDFFSVKKKRPL	1.8e-07	59.1
Smp_199050	Smp_199050	ref|XP_023257843.1|	XP_023257843	cyclin-dependent kinase inhibitor 1-like isoform X2 [Seriola lalandi dorsalis]	19.54	87	66	3	13	99	35	117	LCRRLFGEPVSCIRIQQTLETIIRKDLDRFQNKWNFQPPNIVLQNKIRKPLSVHQLHSGNLQTNSTNEFILEPVQSPPSFYIKSPRK	VRRNLFG-PVDHQQLQQDFQRLLCMSVEVANKRWNFDFQSDMPGEG--SNMKWEELRCQDVPA-FYRSCMVRPVARPRVGMTKGMRR	1.88e-07	59.4
Smp_199050	Smp_199050	gb|KAF5912513.1|	KAF5912513	hypothetical protein HPG69_004184 [Diceros bicornis minor]	29	100	51	3	13	112	28	107	LCRRLFGEPVSCIRIQQTLETIIRKDLDRFQNKWNFQPPNIVLQNKIRKPLSVHQLHSGNLQTNSTNEFILEPVQSPPSFYIKSPRKLKAFRRLPMSVAQ	ACRNLFG-PVNHEELTRDLEKHCRDMEEASQRKWNFDFQN-------HKPL------------EGKYEWQEVEKGSLPEFYYRPPRPPKGACKVPAQESQ	1.96e-07	59.1
Smp_199050	Smp_199050	gb|KAK2534899.1|	KAK2534899	Cdkn1b [Columba guinea]	18.357	207	147	4	13	217	28	214	LCRRLFGEPVSCIRIQQTLETIIRKDLDRFQNKWNFQPPNIVLQNKIRKPLSVHQLHSGNLQTNSTNEFILEPVQSPPSFYIKSPRKLKAFRR--LPMSVAQKTRMELCKKSTNSELKDLTYSFNSSYNLSNTDTLLNDNQKSEINFPLTTESTVTITPNQPPPTSSSTPYKVNSISQVTEKLSEIPTTTLPVNPIIIRSNNSSNNI	ACRNLFG-PVNHEELNRDLKKHRQEMEEACQRKWNFDFQN-------HKPL------------EGRYEWQAVEKGSSPDFYFRSPRLLKAVCKSASRQSLDVNGNCQNVVFVGSQGISEDTHCVDQKTDVSENQTDFAEQCTGQRKRPATDGNIPLLKIKEPTQQKKRFQKTPPVPVQWSKHPRNQAQEDIKRKPFRLYSHKDQAVL	1.97e-07	60
Smp_199050	Smp_199050	ref|XP_006134999.3|	XP_006134999	cyclin-dependent kinase inhibitor 1C [Pelodiscus sinensis]	18.239	159	123	3	3	157	15	170	VAAGITAPVH----LCRRLFGEPVSCIRIQQTLETIIRKDLDRFQNKWNFQPPNIVLQNKIRKPLSVHQLHSGNLQTNSTNEFILEPVQSPPSFYIKSPRKLKAFRRLPMSVAQKTRMELCKKSTNSELKDLTYSFNSSYNLSNTDTLLNDNQKSEINF	LAARRTFPLHARTGVCRNLFG-PVDHEELSRELKSKLREISEDDQRRWDYNFQTDTPLDGPGR--LQWEEMEGDSVPAFYRETLQVGRCRFPVLLVRSKPSLGGLDTPAGVHPRDSHQELAVPAASSPSPQGRTAALESATSAGIERLNQENRSDQLNF	1.98e-07	60.3
Smp_199050	Smp_199050	ref|XP_018543047.1|	XP_018543047	cyclin-dependent kinase inhibitor 1D isoform X2 [Lates calcarifer]	18.987	79	60	3	15	93	37	111	RRLFGEPVSCIRIQQTLETIIRKDLDRFQNKWNFQPPNIVLQNKIRKPLSVHQLHSGNLQTNSTNEFILEPVQSPPSFY	RNLFG-PVDHQQLQQDFQRLLCMSVEVANKRWNFDFQTDVPGEGA--NIEWEELKCQDVPA-FYRSCMVRPAARSPGVA	2.03e-07	59.4
Smp_199050	Smp_199050	ref|XP_028809701.1|	XP_028809701	cyclin-dependent kinase inhibitor 1-like [Denticeps clupeoides]	22.581	62	45	2	13	74	26	84	LCRRLFGEPVSCIRIQQTLETIIRKDLDRFQNKWNFQPPNIVLQNKIRKPLSVHQLHSGNLQ	VRRNLFG-PVDHQQLQQDFQRLLRMTVEVASRRWDFDFH--ADQPLSGSVVEWEELPSQDVP	2.05e-07	59.1
Smp_199050	Smp_199050	ref|XP_014460937.1|	XP_014460937	cyclin-dependent kinase inhibitor 1 [Alligator mississippiensis]	19.718	142	109	2	6	143	10	150	GITAPVHLCRRLFGEPVSCIRIQQTLETIIRKDLDRFQNKWNFQPPNIVLQNKIRKPLSVHQLHSGNLQTNSTNEFILEPVQSPPSFYIKSP----RKLKAFRRLPMSVAQKTRMELCKKSTNSELKDLTYSFNSSYNLSNT	QTPCSRKSCRNLFG-PVDHEQLQSDFQDSMRKNLEEAQLKWNFDFETETPLEGAFKWERVPFPDMSSEYLCSHSKVPGENSRSTSTLKIPTKDLLNRPFSGETIQQVSEANRASSPRRLKRRQTTIKDFYSLKRKISSSKPN	2.09e-07	58.6
Smp_199050	Smp_199050	ref|XP_020785743.1|	XP_020785743	cyclin-dependent kinase inhibitor 1D isoform X2 [Boleophthalmus pectinirostris]	18.987	79	60	2	13	91	30	104	LCRRLFGEPVSCIRIQQTLETIIRKDLDRFQNKWNFQPPNIVLQNKIRKPLSVHQLHSGNLQTNSTNEFILEPVQSPPS	VKRSLFG-PVDHQQLQQDFQRVLRMGVEVANKRWNFDFQ---RDEPGSGPNMEWEELSFQEVPAFYRSCTFRSARSGAG	2.1e-07	59.1
Smp_199050	Smp_199050	ref|XP_021237993.1|	XP_021237993	cyclin-dependent kinase inhibitor 1B isoform X1 [Numida meleagris]	17.573	239	168	7	13	250	28	238	LCRRLFGEPVSCIRIQQTLETIIRKDLDRFQNKWNFQPPNIVLQNKIRKPLSVHQLHSGNLQTNSTNEFILEPVQSPPSFYIKSPRKLKAFRRLPMSVAQKTRMELCKKSTNSELKDLTYSFNSSYNLSNTDTLLNDNQKSEINFPLTTESTVTITPNQPPPTSSSTPYKVNSISQVTEK-LSEIPTTTLPVNPIIIRSNNSSNNIMLPSGSNPSSQHSIKLIKSDRLSLKKSGPKVTD	ACRNLFG-PVNHEELNRDLKKHRKEMEEACQRKWNFDFQN-------HKPL------------EGRYEWQAVEKGSSPDFYFRPPRLPKA---VCKSAGRQSLD--VNGNCQTAICAASQGISEDTHCVGRKTDVAGSQTDFAEQCAGQRKRPAADGNVPCGQRRAPGPAPASFRPNAPGAARSSGSSAIPLLKIKEPTQRKRRFQKTPPVPIQWSKHPRNRARDD---IKRKLPKAKD	2.13e-07	61.1
Smp_199050	Smp_199050	gb|KAB5525948.1|	KAB5525948	hypothetical protein PHYPO_G00146090 [Pangasianodon hypophthalmus]	21.429	70	53	2	11	79	25	93	VHLCRRLFGEPVSCIRIQQTLETIIRKDLDRFQNKWNFQP-PNIVLQNKIRKPLSVHQLHSGNLQTNSTN	TKVCRNLFG-PVDHEELSCEMKRRLQEISERDQSRWNFNFEENVPLPGHYEWEEIAVSAVPSFYKESVRN	2.16e-07	59.1
Smp_199050	Smp_199050	ref|XP_041819877.1|	XP_041819877	cyclin-dependent kinase inhibitor 1D [Chelmon rostratus]	20.779	77	57	2	13	89	37	109	LCRRLFGEPVSCIRIQQTLETIIRKDLDRFQNKWNFQPPNIVLQNKIRKPLSVHQLHSGNLQTNSTNEFILEPVQSP	VRRNLFG-PVDHQQLQQDFERLLRMSVEVANKRWNFDFN---RERPGEGSNIEWEELRCQDVPVFYRSCTVRPVALP	2.17e-07	59.1
Smp_199050	Smp_199050	ref|XP_038595112.1|	XP_038595112	cyclin-dependent kinase inhibitor 1D isoform X2 [Micropterus salmoides]	18.182	77	59	2	13	89	36	108	LCRRLFGEPVSCIRIQQTLETIIRKDLDRFQNKWNFQPPNIVLQNKIRKPLSVHQLHSGNLQTNSTNEFILEPVQSP	VRRNLFG-PVDHQQLQQDFQRLLCMNVEVANKRWNFDFQ---RETPGKGSNIQWEELRCQDVPAFYHSCTVRPVALP	2.18e-07	59.1
Smp_199050	Smp_199050	ref|XP_026869624.1|	XP_026869624	cyclin-dependent kinase inhibitor 1Ca [Electrophorus electricus]	15.707	191	147	5	9	186	45	234	APVHLCRRLFGEPVSCIRIQQTLETIIRKDLDRFQNKWNFQPP-NIVLQNKIRKPLSVHQLHSGNLQTNSTNEFI----LEPVQSPPSFYIKSPRKLKAFRRLPMSVAQKTRME-----LCKKSTNSELKDLTYSFNSSYNLSNTDTL---LNDNQKSEINFPLTTESTVTITPNQPPPTSSSTPYKVNSI	ARTKVCRNLFG-PVDHDELNCEMKKQLQEISERDQSRWNFNFEKNLPLPGSYEWEEILGQSVPSFYQDSVHNGRVRTVSLFNVKDAESTSECEYKNASALRKTAEEVQCSADAPDRSSDVNQENHSDAFNAGLRRLSNECHRRKRPSVPESLRINSTQITEFFPKRKKTIDSKQAECTPKTGSSIPIEVTP	2.18e-07	60
Smp_199050	Smp_199050	ref|XP_033774839.1|	XP_033774839	cyclin-dependent kinase inhibitor 1 [Geotrypetes seraphini]	19.868	151	106	4	8	144	12	161	TAPVHLCRRLFGEPVSCIRIQQTLETIIRKDLDRFQNKWNFQPPN-IVLQNKIRKPLSVHQL------HSGNLQTNSTNEFILEPVQSPPSFYIKSPRKLKAFRRLPM-------SVAQKTRMELCKKSTNSELKDLTYSFNSSYNLSNTD	TVSEKVCRNLFGA-VDHEQLKRDCQELLKSFHEEAKQKWNFDFVNEVPLEGTYKWERVVAQVGVPAACHQRPLLRALPNQTCPEENERENSPSSSASAAVEQVCRLPLSEEPPQGSSARVSKSQRKAKRKQTVITDFYHSKRRNIQCSPKD	2.21e-07	58.9
Smp_199050	Smp_199050	pdb|6P8G|C	6P8G_C	Chain C, Cyclin-dependent kinase inhibitor 1B [Homo sapiens]	36	50	30	2	13	61	7	55	LCRRLFGEPVSCIRIQQTLETIIRKDLDRFQNKWNFQPPN-IVLQNKIRK	ACRNLFG-PVDHEELTRDLEKHCRDMEEASQRKWNFDFQNHKPLEGKEEW	2.21e-07	57.2
Smp_199050	Smp_199050	gb|MEQ2211298.1|	MEQ2211298	hypothetical protein [Xenoophorus captivus]	17.532	154	120	3	5	155	26	175	AGITAPVHLCRRLFGEPVSCIRIQQTLETIIRKDLDRFQNKWNFQPPNIVLQNKIRKPLSVHQLHSGNLQTNSTNEFILEPVQSPPSFYIKS---PRKLKAFRRLPMSVAQKTRMELCKKSTNSELKDLTYSFNSSYNLSNTDTLLNDNQKSEI	SSLGGNRHVRRNLFG-PVDRDQLQIEYQAILRKDLDEMSKRWGFDFKSV---KPLESSDFKWEGIPETRVPLLYRSCVLAVGQSEGLRLADRVVLTKRVRMEKENIPQTPEKCAMELEGLERTLEKGDKAGLKRKQTNITGLSLSISAENKKTC	2.24e-07	59.1
Smp_199050	Smp_199050	ref|XP_067283043.1|	XP_067283043	cyclin-dependent kinase inhibitor 1D [Pseudorasbora parva]	18.421	76	57	3	10	85	22	92	PVHLCRRLFGEPVSCIRIQQTLETIIRKDLDRFQNKWNFQPPNIVLQNKIRKPLSVHQLHSGNLQTNSTNEFILEP	PQVIRRNLFG-PVDHQQLQQDFQRLFCMSVENAKQRWNFDFQ---RDQPVPGCVEWEELRCQDVPA-FYHSCVVRP	2.24e-07	58.9
Smp_199050	Smp_199050	ref|XP_053741881.1|	XP_053741881	cyclin-dependent kinase inhibitor 1C-like [Synchiropus splendidus]	15.789	190	150	6	3	183	14	202	VAAGITAPVH----LCRRLFGEPVSCIRIQQTLETIIRKDLDRFQNKWNFQP-PNIVLQNKIRKPLSVHQLHSGNLQ-TNSTNEFILEPVQSPPSFYIKSPRKLKAFR--RLPMSVAQKTRMELCKKSTNSELKDLTYSFNSSYNLSNTDTLLNDNQKSEINFP-LTTESTVTITPNQPPPTSSSTPYKV	LVARRTFPLHKRTGACRSLFG-PVDHDELNREMKAKLREISERDQQRWNFNFEANAPLDGDYQWEELPLDTTPGFYQDKRSSVPPTPVKQRPSADSAAEALERLSAPESSSSGGGSSSSSPAEVNQENRLVELNSGRAAHRRVPCVRRRRPAAPSDNSHITDFFSVKRKRAVDSCHLSKSPIPVEQTPRK	2.34e-07	59.4
Smp_199050	Smp_199050	gb|KAK9399294.1|	KAK9399294	cyclin-dependent kinase inhibitor 1B-like [Crotalus adamanteus]	21.348	89	63	3	1	89	36	117	MSVAAGITAPVHLCRRLFGEPVSCIRIQQTLETIIRKDLDRFQNKWNFQPPNIVLQNKIRKPLSVHQLHSGNLQTNSTNEFILEPVQSP	MDLILAKAAPIR--RNLFG-PVDHEHLQQEFQSLMRSSMEQAKQRWNFDFF----QDVPVVGLLQWEELQGHEVPAFYHTHVAREPRPP	2.34e-07	59.1
Smp_199050	Smp_199050	gb|KAI5945598.1|	KAI5945598	Cyclin-dependent kinase inhibitor 1B [Manis javanica]	23.529	102	71	3	13	108	13	113	LCRRLFGEPVSCIRIQQTLETIIRKDLDRFQNKWNFQPPN-IVLQNKIRKPLSVHQLHSGNLQTNSTNEFILEPVQSPPSFYIKSPRKL-----KAFRRLPM	ACRNLFG-PVNHEELTRDLEKHCRDMEEASQRKWNFDFQNHKPLEGKYEWQEVEKGSLPEFYYRPPRPPKGACKEETRGGRFLSPKQKSQQNRRKCFRRFPE	2.39e-07	58.6
Smp_199050	Smp_199050	gb|NWR21294.1|	NWR21294	CDN1B inhibitor [Emberiza fucata]	28	50	34	2	13	61	3	51	LCRRLFGEPVSCIRIQQTLETIIRKDLDRFQNKWNFQPPNIV-LQNKIRK	ACRNLFG-PVNHEELNREFKKHLQEMKETYQRKWNFDFQNHRPLEGRYEW	2.43e-07	56.6
Smp_199050	Smp_199050	ref|XP_004611434.1|	XP_004611434	unnamed protein product [Sorex araneus]	29.091	110	57	4	3	112	19	107	VAAGITAPVHLCRRLFGEPVSCIRIQQTLETIIRKDLDRFQNKWNFQPPNIVLQNKIRKPLSVHQLHSGNLQTNSTNEFILEPVQSPPSFYIKSPRKLKAFRRLPMSVAQ	RAAEYPKPS-ACRNLFG-PVNHEELTRDLEKHCRAMEEASQRKWNFDFQN-------HKPL------------EGKYEWQEVEKSSLPEFYYRPPRPPKGACKVPAPESQ	2.47e-07	58.6
Smp_199050	Smp_199050	ref|XP_046728881.1|	XP_046728881	cyclin-dependent kinase inhibitor 1D [Silurus meridionalis]	16	75	58	3	11	85	25	94	VHLCRRLFGEPVSCIRIQQTLETIIRKDLDRFQNKWNFQPPNIVLQNKIRKPLSVHQLHSGNLQTNSTNEFILEP	TGVRRNLFG-PVDHQQLQQDFHKFMCMRLEMAKQRWNFDFQ---GEHPTPGSVQWEEVRCQDV-PTFYHSCVMRL	2.5e-07	58.3
Smp_199050	Smp_199050	ref|XP_018100693.1|	XP_018100693	cyclin-dependent kinase inhibitor 1 isoform X1 [Xenopus laevis]	20	105	80	2	14	118	142	242	CRRLFGEPVSCIRIQQTLETIIRKDLDRFQNKWNFQPPNIVLQNKIRKPLSVHQLHSGNLQTNSTNEFILEPVQSPPSFYIKSPRKLKAFRRLPMSVAQKTRMEL	CRMLFG-PVDHEQLRADFDEFMQKSNEEAKAKWNFDFA---TETPLEGQYDWVKVENNTLNGSSQESQKENQCQDVATERCNISPSSKAFQNCESSDSGKRKQKL	2.55e-07	60.3
Smp_199050	Smp_199050	ref|XP_018100693.1|	XP_018100693	cyclin-dependent kinase inhibitor 1 isoform X1 [Xenopus laevis]	18.103	116	91	2	12	127	17	128	HLCRRLFGEPVSCIRIQQTLETIIRKDLDRFQNKWNFQPPNIVLQNKIRKPLSVHQLHSGNLQTNSTNEFILEPVQSPPSFYIKSPRKLKAFRRLPMSVAQKTRMELCKKSTNSEL	KACRMLFG-PMDHEQLRADFNELMQKSDEEAKAKWNFDFA---TETPLEGQYDWVKVENNTLNGSSPESQKENQCQDVATEKCNIIPSSKVFQNCESSDSGKRKQKLITEKMQSAL	3.27e-07	60
Smp_199050	Smp_199050	ref|XP_059831482.1|	XP_059831482	cyclin-dependent kinase inhibitor 1C [Hypanus sabinus]	21	100	58	2	9	108	25	103	APVHLCRRLFGEPVSCIRIQQTLETIIRKDLDRFQNKWNFQPPNIVLQNKIRKPLSVHQLHSGNLQTNSTNEFILEPVQSPPSFYIKSPRKLKAFRRLPM	ASTAVCRSLFG-PIDHEELRRETKNKLREISEQAQQKWNFNFATDT--------------------PLEGGEYQWEEGSDVPGFYRETIQKGKVRLQCPV	2.57e-07	59.4
Smp_199050	Smp_199050	gb|KFV70207.1|	KFV70207	Cyclin-dependent kinase inhibitor 1B, partial [Dryobates pubescens]	28.571	49	32	2	13	61	1	46	LCRRLFGEPVSCIRIQQTLETIIRKDLDRFQNKWNFQPPNIVLQNKIRK	VQRNLFG-PTDHE--QQDFEHVLHSSVEGAQQKWNFDFLQDVPVEGLLQ	2.6e-07	56.6
Smp_199050	Smp_199050	ref|XP_038126803.1|	XP_038126803	cyclin-dependent kinase inhibitor 1C-like [Cyprinodon tularosa]	15.254	177	140	5	13	182	28	201	LCRRLFGEPVSCIRIQQTLETIIRKDLDRFQNKWNFQP-PNIVLQNKIRKPLSVHQLHSGNLQTNSTNEFILEPVQSP---PSFYIKSPR---KLKAFRRLPMSVAQKTRMELCKKSTNSELKDLTYSFNSSYNLSNTDTLLNDNQKSEINFPLTTESTVTITPNQPPPTSSSTPYK	VCRSLFG-PVDHDELSRDVKAKLREISERDTQRWNFNFEDDSPLEGNYEWEEMPAERTAAFYRESVQSGRTRVPATPVKQTPSSDSESPAVMERLAVPERSSGDSGSGSPQEVNQENRPVTVTPGPR--RPAPCLRRKRTTAADHSNALITDFFVKRRKSADRLSKTSIQMEQTPQR	2.63e-07	59.4
Smp_199050	Smp_199050	ref|XP_024913072.1|	XP_024913072	cyclin-dependent kinase inhibitor 1-like [Cynoglossus semilaevis]	18.543	151	109	6	13	163	35	171	LCRRLFGEPVSCIRIQQTLETIIRKDLDRFQNKWNFQPPNIVLQNKIRKPLSVHQLHSGNLQTNSTNEFILEPVQSPPSFYIKSPRKLKAFRRLPMSVAQKTRMELCKKSTNSELKDLTYSFNSSYNLSNTDTLLNDNQKSEINFPLTTES	LRRNLFG-PVDHQQLDKDLKRLLSVALEEANKRWNFDFQKDKPG--WGSNIEWEAVRCEDVPA-FYHSCLVRPGASGAG--KKTPMK-----RMSSSSGEASPMSTSSSGSGSGDEYLELTSRGSYNLRQSG---KRQQSAITDFFKVKKR	2.69e-07	58.9
Smp_199050	Smp_199050	ref|XP_029453437.1|	XP_029453437	cyclin-dependent kinase inhibitor 1B-like [Rhinatrema bivittatum]	24.719	89	60	3	3	91	32	113	VAAGITAPVHLCRRLFGEPVSCIRIQQTLETIIRKDLDRFQNKWNFQPPNIVLQNKIRKPLSVHQLHSGNLQTNSTNEFILEPVQSPPS	MGPRSPKPPPARRNLFG-PVDHGRLQRDLQRLLRSSLEAARRKWSFDFA---RDSPSEGALEW---EPLRYQEVPAFYWSPAPAQSPPA	2.7e-07	57.7
Smp_199050	Smp_199050	ref|XP_029350789.1|	XP_029350789	cyclin-dependent kinase inhibitor 1-like isoform X2 [Echeneis naucrates]	19.54	87	66	3	13	99	37	119	LCRRLFGEPVSCIRIQQTLETIIRKDLDRFQNKWNFQPPNIVLQNKIRKPLSVHQLHSGNLQTNSTNEFILEPVQSPPSFYIKSPRK	VRRNLFG-PVDHQQLQQDFQRLLCMNIEAAKKRWNFDFHTEMPGD--SSNIKWEQLKCQDVPA-FYRSCTVRPVVRARGSMTKGMRR	2.7e-07	58.9
Smp_199050	Smp_199050	gb|RXN30207.1|	RXN30207	cyclin-dependent kinase inhibitor 1-like protein [Labeo rohita]	16.667	72	55	3	13	84	73	139	LCRRLFGEPVSCIRIQQTLETIIRKDLDRFQNKWNFQPPNIVLQNKIRKPLSVHQLHSGNLQTNSTNEFILE	VRRNLFG-PVDHQQLQQDFQRLFCMNMEVAKQRWNFDFQ---RDQPVHGCIEWEELQCQDV-PVFYHSCVVR	2.73e-07	59.4
Smp_199050	Smp_199050	ref|XP_060634097.2|	XP_060634097	cyclin-dependent kinase inhibitor 1-like isoform X2 [Anolis sagrei]	20.779	77	57	2	12	88	10	82	HLCRRLFGEPVSCIRIQQTLETIIRKDLDRFQNKWNFQPPNIVLQNKIRKPLSVHQLHSGNLQTNSTNEFILEPVQS	HARKNLFG-PVNHDGLQQDFQSMLNAGMERATWRWNFDF---LQDTPAEGLLQWEKLPNHEVPTFYHTCRVGQTYQP	2.77e-07	58.9
Smp_199050	Smp_199050	gb|KAA8595775.1|	KAA8595775	hypothetical protein FQN60_011066 [Etheostoma spectabile]	24	50	37	1	6	55	439	487	GITAPVHLCRRLFGEPVSCIRIQQTLETIIRKDLDRFQNKWNFQPPNIVL	PIRRRESVCRSLFG-PVDHEQLRRDLTRKLQEISEQDRRRWNFNFQTETP	2.78e-07	61.7
Smp_199050	Smp_199050	gb|KAK2914072.1|	KAK2914072	hypothetical protein Q8A67_002471 [Cirrhinus molitorella]	19.048	84	66	2	9	91	23	105	APVHLCRRLFGEPVSCIRIQQTLETIIRKDLDRFQNKWNFQP-PNIVLQNKIRKPLSVHQLHSGNLQTNSTNEFILEPVQSPPS	ARTKVCRNLFG-PVDHEELHCEMKRKLQEISERDQSRWNFNFETNKPLTGDYEWEAISEDTLPFFYTDKVQNKRARVAASVDAT	2.78e-07	58.9
Smp_199050	Smp_199050	ref|XP_069095085.1|	XP_069095085	cyclin-dependent kinase inhibitor 1-like [Pleurodeles waltl]	29.63	54	36	2	9	61	16	68	APVHLCRRLFGEPVSCIRIQQTLETIIRKDLDRFQNKWNFQPPN-IVLQNKIRK	CSRKVCRKLFGE-VDHEQLKIDTEEMMSSCLEEAKQKWNFDFKNGIPLEGDFKW	2.79e-07	59.4
Smp_199050	Smp_199050	gb|KAJ8381996.1|	KAJ8381996	hypothetical protein SKAU_G00027740 [Synaphobranchus kaupii]	15.686	153	108	3	11	163	54	185	VHLCRRLFGEPVSCIRIQQTLETIIRKDLDRFQNKWNFQPPNIVLQNKIRKPLSVHQLHSGNLQTNSTNEFILEPVQSPPSFYIKSPRKLKAFRRLPMSVAQKTRMELCKKSTNSELKDLTYSFNSSYNLSNTDTLLNDNQKSEINFPLTTES	VPVRRNLFG-PVDHQQLQQDFQRLLCMSVEVANKRWNFDFQ-------------------RDRPGQGSIEWEELRCQDVPAFYRSCVVKAGVGSKAQVPGGGADDVSPMQEYLEITARETYRSCKPEKRLASSST-LKRKQANITDFFSVKKR	2.82e-07	59.1
Smp_199050	Smp_199050	gb|KAA0723594.1|	KAA0723594	Cyclin-dependent kinase inhibitor 1C [Triplophysa tibetana]	16.667	84	68	2	9	91	23	105	APVHLCRRLFGEPVSCIRIQQTLETIIRKDLDRFQNKWNFQP-PNIVLQNKIRKPLSVHQLHSGNLQTNSTNEFILEPVQSPPS	ARTRACRNLFGA-VDHEELHCEMKRKLQEISEQDQSRWNFNFESNSPLPGDYEWEEISEDSLPCFYKNKGQIKRERAGVSVDAT	2.85e-07	58.3
Smp_199050	Smp_199050	gb|NXC47996.1|	NXC47996	CDN1B inhibitor [Penelope pileata]	28.889	90	44	3	13	102	28	97	LCRRLFGEPVSCIRIQQTLETIIRKDLDRFQNKWNFQPPNIVLQNKIRKPLSVHQLHSGNLQTNSTNEFILEPVQSPPSFYIKSPRKLKA	ACRNLFG-PVNHEELNRDLKKHRKEMEEACQRKWNFDFQN-------HKPL------------EGRYEWQAVEKGSSPEFYFRPPRLPKA	2.9e-07	58.6
Smp_199050	Smp_199050	gb|KAJ8392205.1|	KAJ8392205	hypothetical protein AAFF_G00077730 [Aldrovandia affinis]	25	44	32	1	13	56	27	69	LCRRLFGEPVSCIRIQQTLETIIRKDLDRFQNKWNFQPPNIVLQ	VRRNLFG-PVDHQQLQQDFQNLLSLSVEVANKRWNFDFQSDRPA	2.9e-07	58.6
Smp_199050	Smp_199050	gb|ROJ52114.1|	ROJ52114	Cyclin-dependent kinase inhibitor 1 [Anabarilius grahami]	16.058	137	99	5	15	140	29	160	RRLFGEPVSCIRIQQTLETIIRKDLDRFQNKWNFQPPNIVLQNKIRKPLSVHQLHSGNLQTNSTNEFILEPVQSP---------PSFYIKSP--RKLKAFRRLPMSVAQKTRMELCKKSTNSELKDLTYSFNSSYNL	RNLFG-PVDHQQLQQDFQRLFCMSVENAKQRWNFDFQ---RDQPVPGCVEWEELRCQDVPA-FYHSCVVRPGMTKQMVEAAVGGGSFARSSPALATEKYLELRTRGTLRGTKPEKRIKRKQANITDFFRVTKKRFLH	2.94e-07	58.6
Smp_199050	Smp_199050	ref|XP_062277313.1|	XP_062277313	cyclin dependent kinase inhibitor 1Bb [Scomber scombrus]	26.667	90	47	3	13	102	28	98	LCRRLFGEPVSCIRIQQTLETIIRKDLDRFQNKWNFQPPNIVLQNKIRKPLSVHQLHSGNLQTNSTNEFILEPVQSPPSFYIKSPRKLKA	ACRSLFGS-VDHEELKRDLKGHLREMDDAASAKWGFDFAN-------HKPLAHGRLD-----------WELVDCRDLPDFYSRQPRREKG	3.03e-07	59.7
Smp_199050	Smp_199050	gb|EMP32835.1|	EMP32835	Cyclin-dependent kinase inhibitor 1C [Chelonia mydas]	20	100	74	3	3	98	15	112	VAAGITAPVH----LCRRLFGEPVSCIRIQQTLETIIRKDLDRFQNKWNFQPPNIVLQNKIRKPLSVHQLHSGNLQTNSTNEFILEPVQSPPSFYIKSPR	LAARRTFPLHARTGVCRNLFG-PVDHEELSRELKSKLREISEDDQRRWAYNFQTDTPLDGP-GRLQWEEVEGGSVPAFYRETLQVGRCRFPVLLVRSKPP	3.1e-07	59.4
Smp_199050	Smp_199050	ref|XP_050963646.1|	XP_050963646	cyclin-dependent kinase inhibitor 1D [Labeo rohita]	16.667	72	55	3	13	84	27	93	LCRRLFGEPVSCIRIQQTLETIIRKDLDRFQNKWNFQPPNIVLQNKIRKPLSVHQLHSGNLQTNSTNEFILE	VRRNLFG-PVDHQQLQQDFQRLFCMNMEVAKQRWNFDFQ---RDQPVHGCIEWEELQCQDV-PVFYHSCVVR	3.13e-07	58.6
Smp_199050	Smp_199050	gb|KAG7315189.1|	KAG7315189	hypothetical protein KOW79_021277 [Hemibagrus wyckioides]	18.817	186	143	4	9	190	23	204	APVHLCRRLFGEPVSCIRIQQTLETIIRKDLDRFQNKWNFQP-PNIVLQNKIRKPLSVHQLHSGNLQTNSTNEFILEPVQSPPSFYIKSPRKLKAFRRLPMSVAQKTRMELCKKSTNSEL---KDLTYSFNSSYNLSNTDTLLNDNQKSEINFPLTTESTVTITPNQPPPTSSSTPYKVNSISQVT	ARTKVCRNLFG-PVDHEELNCEMKRRLQEISERDQSRWNFNFEENVPLPGNYEWEEIAVSTVPTFYTESMRNGKARTVNAKDAESSTESGCKNEAQ---GSAEAPSPSTEVNQENRSGALNARKHVTPVCRRRKRPSVPETLRNSTTHITDFFPRRKRSFDNKSAERTSQAGSSIPAEVTPRKRIR	3.2e-07	59.7
Smp_199050	Smp_199050	ref|XP_029549943.1|	XP_029549943	cyclin-dependent kinase inhibitor 1-like [Salmo trutta]	31.707	41	27	1	15	55	18	57	RRLFGEPVSCIRIQQTLETIIRKDLDRFQNKWNFQPPNIVL	RNLFG-PVDHEQLQQEYQNALRRDLEDACHRWGFDFLSEKP	3.24e-07	58
Smp_199050	Smp_199050	pdb|6P8H|C	6P8H_C	Chain C, Cyclin-dependent kinase inhibitor 1 [Homo sapiens]	19.672	61	45	2	8	68	7	63	TAPVHLCRRLFGEPVSCIRIQQTLETIIRKDLDRFQNKWNFQPPNIVLQNKIRKPLSVHQL	PCGSKACRRLFG-PVDSEQLSRDCDALMAGCIQEARERWNFDF---VTETPLEGDFAWERV	3.3e-07	56.9
Smp_199050	Smp_199050	ref|XP_041833658.1|	XP_041833658	cyclin-dependent kinase inhibitor 1D isoform X2 [Melanotaenia boesemani]	27.5	40	28	1	13	52	37	75	LCRRLFGEPVSCIRIQQTLETIIRKDLDRFQNKWNFQPPN	VRRNLFG-PVDHQQLQQDFQRLLCMSVEVANKRWNFDFQS	3.36e-07	58.6
Smp_199050	Smp_199050	ref|XP_053243514.1|	XP_053243514	cyclin-dependent kinase inhibitor 1-like isoform X1 [Podarcis raffonei]	19.828	116	89	2	12	124	28	142	HLCRRLFGEPVSCIRIQQTLETIIRKDLDRFQNKWNFQPPNIVLQNKIRKPLSVHQLHSGNLQTNSTNEFILEPVQSPPSFYIKSPRKL---KAFRRLPMSVAQKTRMELCKKSTN	HVRRNLFG-PVDHSNLQQDIQRILCTSMEKAKRRWNFDFWQEVPTEGLLQWEELQSHEVPLFYHTCVVREAPRPLQPMNRAAAKEPKAHHNGKVMEKPPKMAGKKSRPGRKRRQTS	3.39e-07	58.6
Smp_199050	Smp_199050	pdb|8BYA|C	8BYA_C	Chain C, Cyclin-dependent kinase inhibitor 1B [Homo sapiens]	29	100	51	3	13	112	28	107	LCRRLFGEPVSCIRIQQTLETIIRKDLDRFQNKWNFQPPNIVLQNKIRKPLSVHQLHSGNLQTNSTNEFILEPVQSPPSFYIKSPRKLKAFRRLPMSVAQ	ACRNLFG-PVDHEELTRDLEKHCRDMEEASQRKWNFDFQN-------HKPL------------EGKYEWQEVEKGSLPEFYYRPPRPPKGACKVPAQESQ	3.46e-07	58.3
Smp_199050	Smp_199050	ref|XP_020644474.1|	XP_020644474	cyclin-dependent kinase inhibitor 1C [Pogona vitticeps]	17.544	171	128	4	3	161	15	184	VAAGITAPVH----LCRRLFGEPVSCIRIQQTLETIIRKDLDRFQNKWNFQPP---NIVLQNKIRKPLSVHQLHSGNLQTNSTNEFILEPV-----QSPPSFYIKSPRKLKAFRRLPMSVAQKTRMELCKKSTNSELKDLTYSFNSSYNLSNTDTLLNDNQKSEINFPLTT	LAARRTFPLHARTGVCRNLFG-PVDHEELSRELKSKLREICEDSQRRWDYNFQTETPLAGSSRLQWEEVEGGEVPAFYRETLQVGRCRFPVLVIRSKSSPGSPEAAPPETDPCDSPPETGAALNPSPLSPQGKRATFESTMPTGEERLNQENRADQLNSSYSGIIIKPVPC	3.49e-07	59.7
Smp_199050	Smp_199050	gb|KFQ22760.1|	KFQ22760	Cyclin-dependent kinase inhibitor 1B, partial [Merops nubicus]	26.531	49	34	2	15	62	1	48	RRLFGEPVSCIRIQQTLETIIRKDLDRFQNKWNFQP-PNIVLQNKIRKP	RNLFGS-VSHEQLQEDFQHILHNSARCAQQRWNFDFLQDMPVQGLLHWE	3.5e-07	56.3
Smp_199050	Smp_199050	ref|XP_017313937.1|	XP_017313937	cyclin-dependent kinase inhibitor 1Ca [Ictalurus punctatus]	13.757	189	160	3	3	190	17	203	VAAGITAPVHLCRRLFGEPVSCIRIQQTLETIIRKDLDRFQNKWNFQP-PNIVLQNKIRKPLSVHQLHSGNLQTNSTNEFILEPVQSPPSFYIKSPRKLKAFRRLPMSVAQKTRMELCKKSTNSELKDLTYSFNSSYNLSNTDTLLNDNQKSEINFPLTTESTVTITPNQPPPTSSSTPYKVNSISQVT	RTFPVLARTKVCRNLFG-PVDHEELNCEMKRRLQEMSEQDQSRWNFNFEENVPLPGNYEWEEIAVSTVPSFYKESVRNGKARAVNAQDAESSTECGCKNEA-QSSAEAPSPSAEVNQENRSGALNAREHGTPVCRRRNRTSVPEELRNSTTHITDFFPRRKRSLDSKLTERTSQSSSIPAEVTPRKRIR	3.58e-07	58.9
Smp_199050	Smp_199050	gb|KAK1159875.1|	KAK1159875	cyclin-dependent kinase inhibitor 1C-like [Acipenser oxyrinchus oxyrinchus]	21.2	250	164	7	3	248	14	234	VAAGITAPVH----LCRRLFGEPVSCIRIQQTLETIIRKDLDRFQNKWNFQPPNIVLQNKIRKPLSVHQLHSGNLQTNSTNEFILEPVQSPPSFYIKSPRKLKAFRRLPMSVAQKTRMELCKKSTNSELKDLTYSFNSSYNLSNTDTLLNDNQKSEINFPLTTESTVTITPNQPPPTSSSTPYKVNSISQVTEKLSEIPTTTLPVNPIIIRSNNSSNNIMLPSGSNPSSQHSIKLIKSDRLSLKKSGPKV	LVARRTFPLHARTGVCRNLFG-PIDHDELNREMKSKLREISERDQRRWNFNFETSTPLEGGHY------------------EWEESEVDATPAFYRESMQMGKT--RITVPVRTKTSLDSIKDSM-----DFNSSQELSSPPSQENDRLS-GLDSIVRSGETNQENRSGKLNSGIKANKSDPCISRKRASESSATTHNADFCIKRKRILEYS--SQNNPMKIVAQNPGDDSCFFLIEEKTLFLPMALKKV	3.6e-07	59.7
Smp_199050	Smp_199050	ref|NP_001087933.1|	NP_001087933	cyclin-dependent kinase inhibitor 1 [Xenopus laevis]	20	105	80	2	14	118	19	119	CRRLFGEPVSCIRIQQTLETIIRKDLDRFQNKWNFQPPNIVLQNKIRKPLSVHQLHSGNLQTNSTNEFILEPVQSPPSFYIKSPRKLKAFRRLPMSVAQKTRMEL	CRMLFG-PVDHEQLRADFDEFMQKSNEEAKAKWNFGFA---TETPLEGQYDWVKVENNTLNGSSQESQKENQCQDVATERCNISPSSKAFQNCESSDSGKRKQKL	3.7e-07	57.7
Smp_199050	Smp_199050	emb|CAL8244307.1|	CAL8244307	unnamed protein product [Lota lota]	18.987	79	62	2	1	78	9	86	MSVAAGITAPVHLCRRLFGEPVSCIRIQQTLETIIRKDLDRFQNKWNFQP-PNIVLQNKIRKPLSVHQLHSGNLQTNST	IALRVAVPTLGGVCRKLFG-PVDHDQLSRDLNQLLDEMAEQDQRRWNFSFKTDEPLPGKYQWDTIPSDCSASFYQESTS	3.72e-07	58.3
Smp_199050	Smp_199050	dbj|GCC26634.1|	GCC26634	hypothetical protein [Chiloscyllium punctatum]	14.045	178	133	2	1	178	88	245	MSVAAGITAPVHLCRRLFGEPVSCIRIQQTLETIIRKDLDRFQNKWNFQPPNIVLQNKIRKPLSVHQLHSGNLQTNSTNEFILEPVQSPPSFYIKSPRKLKAFRRLPMSVAQKTRMELCKKSTNSELKDLTYSFNSSYNLSNTDTLLNDNQKSEINFPLTTESTVTITPNQPPPTSSS	MAAQQGGHPKPSACRNLFG-PVNHDELNRDLQKKQKEIREQDRRRWNYDF-------------------ERDKPLDGNYKWEAVDCKDVPNFYWGSPREQVSSADCSVDVNGNHAIVCVGTLALGNSGDTHLTNSEQKDVVKETTEHFTDSKEQCCSPRKRAASVDGFPEAKRVNTAT	3.75e-07	60
Smp_199050	Smp_199050	gb|KAI3366837.1|	KAI3366837	hypothetical protein L3Q82_009491, partial [Scortum barcoo]	26.667	45	32	1	13	57	75	118	LCRRLFGEPVSCIRIQQTLETIIRKDLDRFQNKWNFQPPNIVLQN	VRRNLFG-PVDHQQLQQDFQRLLCMSVEVANKRWNFDFQNETPGG	3.85e-07	59.1
Smp_199050	Smp_199050	ref|XP_053141200.1|	XP_053141200	cyclin-dependent kinase inhibitor 1C [Hemicordylus capensis]	16.092	174	134	4	3	165	15	187	VAAGITAPVH----LCRRLFGEPVSCIRIQQTLETIIRKDLDRFQNKWNFQPP---NIVLQNKIRKPLSVHQLHSGNLQTNSTNEFILEPV----QSPPSFYIKSPRKLKAFRRLPMSVAQKTRMELCKKSTNSELKDLTYSFNSSYNLSNTDTLLNDNQKSEINFPLTTESTV	LAARRTFPLHARTGVCRNLFG-PVDHDELNRELKSKLREICEDDQKRWDYNFQTETPLAGPGRLQWEEVEGDSVPAFYRETLQVGRCRFPVLVIRSKPPLGSADVPPAIDPRDCLQATDGSSPPSPLSPQGKTVALESTMSGGEEERLNQENRTDQLNNYSGIIIKPVPCAAVA	3.94e-07	59.4
Smp_199050	Smp_199050	ref|XP_003214802.4|	XP_003214802	cyclin-dependent kinase inhibitor 1C [Anolis carolinensis]	18.519	81	65	1	3	83	70	149	VAAGITAPVHLCRRLFGEPVSCIRIQQTLETIIRKDLDRFQNKWNFQPPNIVLQNKIRKPLSVHQLHSGNLQTNSTNEFIL	RAFPSEARTGACRSLFG-PVDHEQLRREFRGQLRQIREESQRRWEFDFAAGAPLPPGHQARFQWEEVDAAALPAFYRETLL	3.94e-07	59.4
Smp_199050	Smp_199050	ref|NP_001232325.1|	NP_001232325	cyclin-dependent kinase inhibitor 1B [Taeniopygia guttata]	20.419	191	129	5	13	200	28	198	LCRRLFGEPVSCIRIQQTLETIIRKDLDRFQNKWNFQPPNIVLQNKIRKPLSVHQLHSGNLQTNSTNEFILEPVQSPPSFYIKSPRKLKAFRRL--PMSVAQKTRMELCKKSTNSELKDLTYSFNSSYNLSNTDTLLNDNQKSEINFPLTTESTVTITP-NQPPPTSSSTPYKVNSISQVTEKLSEIPTTT	ACRNLFG-PVNHEELNREFKKHLQEMEEAYQRKWNFDFQN-------HRPL------------EGRYEWQAVEKGSSPDFYFRPPRLRKAVCKSAGRQSLDVNGNCQTVVFVGSQGISEDTHCVAQKTDVSENQTDLAEQCTAQRKRPAADDSSPQNKRANTTEEEVSEDSPSANSVEQTPKKSSPGRHQT	3.97e-07	58.9
Smp_199050	Smp_199050	ref|XP_051547619.1|	XP_051547619	cyclin-dependent kinase inhibitor 1D [Myxocyprinus asiaticus]	25.532	47	34	1	11	57	25	70	VHLCRRLFGEPVSCIRIQQTLETIIRKDLDRFQNKWNFQPPNIVLQN	VKIRRNLFG-PVDHEQLQQDFKRLFCMSVEIAKQRWNFDFQRDIPAP	4.07e-07	58.3
Smp_199050	Smp_199050	gb|KAF4801609.1|	KAF4801609	cyclin-dependent kinase inhibitor 1C-like protein [Turdus rufiventris]	19.444	72	56	2	3	74	19	88	VAAGITAPVHLCRRLFGEPVSCIRIQQTLETIIRKDLDRFQNKWNFQPPNIVLQNKIRKPLSVHQLHSGNLQ	RALPGHGRSPVCRSLFG-PVDHEELGRELRERLREMGEDDQRRWDYNFQTDTPLPGP-GRLRWEEVEAGAVP	4.12e-07	56.9
Smp_199050	Smp_199050	gb|KAK5896061.1|	KAK5896061	hypothetical protein CgunFtcFv8_009700 [Champsocephalus gunnari]	27.273	44	31	1	15	58	6	48	RRLFGEPVSCIRIQQTLETIIRKDLDRFQNKWNFQPPNIVLQNK	RNLFG-PVDHQQLQQDFQRLLSVNLEVANKRWNFNFQSDMPGEE	4.21e-07	57.7
Smp_199050	Smp_199050	ref|XP_046731272.1|	XP_046731272	cyclin-dependent kinase inhibitor 1 [Silurus meridionalis]	14.894	141	110	5	6	143	64	197	GITAPVHLCRRLFGEPVSCIRIQQTLETIIRKDLDRFQNKWNFQPPNIVLQNKIRKPLSVHQLHSGNLQTNSTNEFILEPVQS---PPSFYIKSPRKLKAFRRLPMSVAQKTRMELCKKSTNSELKDLTYSFNSSYNLSNT	GVGGSAQCC--LFGK-VDHEQLQRDYTLLMRTELEDASRRWSFDFT--TNRPLVGGDFEWVVLPESRVPFVYQDRTIVVKPQSKAVEPASDHTKEDVPKTPEQCDENTHSAEKHTL--KRKQTNITDFYQAKRRVVTTRKT	4.24e-07	58.6
Smp_199050	Smp_199050	gb|KAJ8249083.1|	KAJ8249083	hypothetical protein GJAV_G00231000 [Gymnothorax javanicus]	13.021	192	150	4	3	179	18	207	VAAGITAPVHLCRRLFGEPVSCIRIQQTLETIIRKDLDRFQNKWNFQP-PNIVLQNKIRKPLSVHQLHSGNLQTNSTN--------------EFILEPVQSPPSFYIKSPRKLKAFRRLPMSVAQKTRMELCKKSTNSELKDLTYSFNSSYNLSNTDTLLNDNQKSEINFPLTTESTVTITPNQPPPTSSST	RTFPFHARTSACRNLFG-PVDHEELNREMKQHMRQISERDQRRWNFNFETDTPLSGDYEWEETPVDSTPVFYQETVQTGRRRVALFMPVKAKSCSDATPVDCTAQDVQTPRPVD-DRLSSPEATLPRSNETNQENCSDKLNSGKQSHKATVCVRRKRAATTSTTTRITDFYMKRKRLSEAKHSENPSLNSAP	4.27e-07	59.1
Smp_199050	Smp_199050	ref|XP_034005338.1|	XP_034005338	cyclin-dependent kinase inhibitor 1Bb [Trematomus bernacchii]	26.966	89	46	3	13	101	95	164	LCRRLFGEPVSCIRIQQTLETIIRKDLDRFQNKWNFQPPNIVLQNKIRKPLSVHQLHSGNLQTNSTNEFILEPVQSPPSFYIKSPRKLK	ACRSLFGS-LDHEELKRDLKGHLREMEEAATAKWGFDFSN-------HTPLSHGRL-----------EWEVVDSRDVPSFYNRQPRKEK	4.29e-07	59.4
Smp_199050	Smp_199050	ref|XP_023248952.1|	XP_023248952	cyclin-dependent kinase inhibitor 1B-like [Seriola lalandi dorsalis]	14.62	171	135	3	13	183	10	169	LCRRLFGEPVSCIRIQQTLETIIRKDLDRFQNKWNFQPPNIVLQNKIRKPLSVHQLHSGNLQTNSTNEFILEPVQSPPSFYIKSPRKLKAFRRLPMSVAQKTRMELCKKSTNSELKDLTYSFNSSYNLSNTDTLLNDNQKSEINFPLTTESTVTITPNQPPPTSSSTPYKV	VCRSLFG-PVDHEQLRRDLTLKLREMTEQDSRRWNFNFQADV---PLLGRFEWEEMPADRAAAFYQESAQLKD-------ALGRPNTEDDDRLSDREGSAGADQENCSRISNTHKCPAEVTPVRRKRTLSKAAAKPRDNARITDFFPKRRRTTETKSILNPPHTSSSEAAL	4.32e-07	58.3
Smp_199050	Smp_199050	ref|XP_008119871.2|	XP_008119871	cyclin-dependent kinase inhibitor 1 [Anolis carolinensis]	18.548	124	91	3	12	130	10	128	HLCRRLFGEPVSCIRIQQTLETIIRKDLDRFQNKWNFQPPNIVLQNKIRKPLSVHQLHSGNLQTNSTNEFILEPVQSPPSFYIKSPRKLK-----AFRRLPMSVAQKTRMELCKKSTNSELKDL	HAKKNLFG-PANHDDLQQDFQSMLNEGMERATWRWNFDF----LQDTPAEGLFQWEELPNHEAPTFYHTCMVEQTYQPMNRDLGKKLKMHHTGEVLKKQKPVKNVAKKKCLVGKKRRQTSLTDF	4.39e-07	58.3
Smp_199050	Smp_199050	ref|XP_056137665.1|	XP_056137665	cyclin-dependent kinase inhibitor 1C-like [Lampris incognitus]	21	100	73	3	3	97	14	112	VAAGITAPVH----LCRRLFGEPVSCIRIQQTLETIIRKDLDRFQNKWNFQP-PNIVLQNKIRKPLSVHQLHSGNLQTNSTNEFILEPVQSPPSFYIKSP	LAARRTFPLHARTGVCRNLFG-PVDHDELHREMKDKLREIADMDRQRWNFNFEADSPLEGDYKWEESPRDKTPVFYQDSVQTGNTRAGAAPVKVKPTSDP	4.41e-07	59.1
Smp_199050	Smp_199050	gb|KAF1386981.1|	KAF1386981	hypothetical protein PFLUV_G00100510 [Perca fluviatilis]	25.843	89	47	3	13	101	28	97	LCRRLFGEPVSCIRIQQTLETIIRKDLDRFQNKWNFQPPNIVLQNKIRKPLSVHQLHSGNLQTNSTNEFILEPVQSPPSFYIKSPRKLK	ACRSLFGS-VDHEELKRELKGHLREMEEAASAKWGFDFAN-------HTPLANGRL-----------KWELVDCRDVPDFYNKQPRREK	4.44e-07	58.9
Smp_199050	Smp_199050	gb|KAJ3593704.1|	KAJ3593704	hypothetical protein NHX12_006038 [Muraenolepis orangiensis]	13.018	169	141	3	1	169	5	167	MSVAAGITAPVHLCRRLFGEPVSCIRIQQTLETIIRKDLDRFQNKWNFQPPNIVLQNKIRKPLSVHQLHSGNLQTNSTNEFILEPVQSPPSFYIKSPRKLKAFRRLPMSVAQKTRMELCKKSTNSELKDLTYSFNSSYNLSNTDTLLNDNQKSEINFPLTTESTVTITP	MEGPITTPHLGGVCRKLFG-PVDHDQLSRDLSRQLEDMAEQDRRRWNFSFET----NEPLPGKYQWETIPSDRSACFYQESTCGAGKDAATEDTTVQSRLEEEDGETKACLAETNRENCSSVSNTLKYPCETTPVRR-KRTSAHMTAPQNNTHITDFFVKRRRSADTRP	4.44e-07	58.3
Smp_199050	Smp_199050	ref|XP_031721553.1|	XP_031721553	cyclin-dependent kinase inhibitor 1B-like [Anarrhichthys ocellatus]	19.118	68	52	2	13	78	35	101	LCRRLFGEPVSCIRIQQTLETIIRKDLDRFQNKWNFQPPNIVLQNK--IRKPLSVHQLHSGNLQTNST	VRRNLFGS-VDHQQLQQDFQRLLCANVEEAKKRWNFDFQRETPGEDSGIEWEELGHQDVPAFYRSRTV	4.45e-07	58.3
Smp_199050	Smp_199050	ref|XP_061107772.1|	XP_061107772	cyclin-dependent kinase inhibitor 1D [Conger conger]	27.451	51	35	2	13	62	22	71	LCRRLFGEPVSCIRIQQTLETIIRKDLDRFQNKWNFQPP-NIVLQNKIRKP	VRRNLFG-PVDHQQLQQDFERLLCMSVEVANKRWNFDFQRDRPGQGSIEWE	4.48e-07	58
Smp_199050	Smp_199050	ref|XP_035535452.1|	XP_035535452	cyclin-dependent kinase inhibitor 1D [Morone saxatilis]	24.444	45	33	1	13	57	37	80	LCRRLFGEPVSCIRIQQTLETIIRKDLDRFQNKWNFQPPNIVLQN	VRRNLFG-PVDHEQLQQDFKRLLCMSVEVANKRWNFDFQRETPGE	4.52e-07	58.3
Smp_199050	Smp_199050	gb|TRZ20379.1|	TRZ20379	hypothetical protein HGM15179_006707 [Zosterops borbonicus]	20.833	72	55	2	3	74	19	88	VAAGITAPVHLCRRLFGEPVSCIRIQQTLETIIRKDLDRFQNKWNFQPPNIVLQNKIRKPLSVHQLHSGNLQ	RALGGHGRSPVCRSLFG-PVDHEELGRELRERLREMGEDDQRRWDYNFQTDTPLPGP-GRLRWEEVEAGAVP	4.56e-07	58.3
Smp_199050	Smp_199050	ref|XP_062865446.1|	XP_062865446	cyclin-dependent kinase inhibitor 1D [Trichomycterus rosablanca]	23.404	47	35	1	11	57	21	66	VHLCRRLFGEPVSCIRIQQTLETIIRKDLDRFQNKWNFQPPNIVLQN	ANVRRNLFG-PVDHQQLQQDFQRLLCMSVETAKQRWNFDFQSERPTP	4.69e-07	57.7
Smp_199050	Smp_199050	gb|PWA29148.1|	PWA29148	hypothetical protein CCH79_00006271 [Gambusia affinis]	28.571	42	29	1	15	56	167	207	RRLFGEPVSCIRIQQTLETIIRKDLDRFQNKWNFQPPNIVLQ	RNLFG-PVDHDQLRQDLQLKLKEMMSQDSQRWNFNFQSETPQ	4.7e-07	60.5
Smp_199050	Smp_199050	ref|XP_035505956.1|	XP_035505956	cyclin-dependent kinase inhibitor 1D isoform X2 [Scophthalmus maximus]	21.591	88	65	3	13	99	31	115	LCRRLFGEPVSCIRIQQTLETIIRKDLDRFQNKWNFQPPNIVLQNKIRKPLSVHQLHSGNLQT-NSTNEFILEPVQSPPSFYIKSPRK	VRRNLFG-PVDHQQLQQDFQRLLCMSVEVANKRWNFDFQADVPGEG--TNVVWEELGCQDVPAFYRSGSSKLRPVARPAVDVTKGARQ	4.76e-07	58.3
Smp_199050	Smp_199050	ref|XP_060923564.1|	XP_060923564	cyclin-dependent kinase inhibitor 1D [Limanda limanda]	18.391	87	67	3	13	99	35	117	LCRRLFGEPVSCIRIQQTLETIIRKDLDRFQNKWNFQPPNIVLQNKIRKPLSVHQLHSGNLQTNSTNEFILEPVQSPPSFYIKSPRK	VRRNLFG-PLDHQQLQQDFQRLLCMGVEMANKRWNFDFQADVPGEG--SNIEWEELKCQDVPA-FYHSCMVRPVVGPKAEAKKAMKR	4.77e-07	58
Smp_199050	Smp_199050	gb|KAG8005686.1|	KAG8005686	Cyclin-dependent kinase inhibitor 1 [Nibea albiflora]	19.481	77	58	3	13	89	86	158	LCRRLFGEPVSCIRIQQTLETIIRKDLDRFQNKWNFQPPNIVLQNKIRKPLSVHQLHSGNLQTNSTNEFILEPVQSP	VRRNLFG-PVDHQQLQQDFRRLLCMSVEVANKRWNFDFQSEMPGNG--TNVEWEELRCQDVPA-FYRSCTVRPAAPP	4.79e-07	58.9
Smp_199050	Smp_199050	ref|XP_026779599.3|	XP_026779599	cyclin-dependent kinase inhibitor 1D [Pangasianodon hypophthalmus]	24.444	45	33	1	13	57	27	70	LCRRLFGEPVSCIRIQQTLETIIRKDLDRFQNKWNFQPPNIVLQN	VRRNLFG-PVDHQQLQQDFHRLLCMSVEVAKQRWNFDFQSERPTP	5.02e-07	57.7
Smp_199050	Smp_199050	ref|XP_068580443.1|	XP_068580443	cyclin dependent kinase inhibitor 1Ca [Cebidichthys violaceus]	26.316	57	41	1	1	57	1	56	MSVAAGITAPVHLCRRLFGEPVSCIRIQQTLETIIRKDLDRFQNKWNFQPPNIVLQN	MQSMDPIGRRESVCRSLFG-PVDHDQLRRDLTLKLREIAEQDGRRWNFNFLTETPQS	5.1e-07	58
Smp_199050	Smp_199050	gb|KAA8580057.1|	KAA8580057	hypothetical protein FQN60_005592 [Etheostoma spectabile]	19.481	77	58	2	13	89	96	168	LCRRLFGEPVSCIRIQQTLETIIRKDLDRFQNKWNFQPPNIVLQNKIRKPLSVHQLHSGNLQTNSTNEFILEPVQSP	VRRNLFG-PVDHQQLQQDFQRLLCMNVEVAKKRWNFDFQREMPEG---GSNMEWEELSYEDVPAFYRSCTVRSVQCP	5.11e-07	59.1
Smp_199050	Smp_199050	gb|TKS90951.1|	TKS90951	Cyclin-dependent kinase inhibitor 1 CDK-interacting protein 1 [Collichthys lucidus]	18.182	77	59	3	13	89	69	141	LCRRLFGEPVSCIRIQQTLETIIRKDLDRFQNKWNFQPPNIVLQNKIRKPLSVHQLHSGNLQTNSTNEFILEPVQSP	VRRNLFG-PVDHQQLQQDFQRLLCMSVEVANKRWNFDFQSEMPGNGA--NIEWEELRCQDVPA-FYRSCTVRAAAPP	5.12e-07	58.6
Smp_199050	Smp_199050	ref|XP_029553113.1|	XP_029553113	cyclin-dependent kinase inhibitor 1B-like [Salmo trutta]	14.976	207	160	6	3	194	31	236	VAAGITAPVH----LCRRLFGEPVSCIRIQQTLETIIRKDLDRFQNKWNFQP-PNIVLQNKIRKPLSVHQLHSGNLQTNSTNEFILEPVQSPPS-------FYIKSPRKL--KAFRRLPMSVAQKTRM-ELCKKSTNSELKDLTYSFNSSYNLSNTDTLLNDNQKSEINFPLTTESTVTITPNQPPPTSSSTPYKVNSISQVTEKLS	LSTPMTFPLHAHTGVCRNLFG-PVDHDELNRDMKSKMREISYRDRRKWNFNFEAEVPLSGDYVWEETPVDTSPVFYQDSVLVGRARIVVTPVNVKPDVEVILLDSSSRDVSPHCDDRLTSSKSNTPRLTEVNQENCAVKLNSGKPTRKQVQCVRCKITTTTDTTTTLATDFYVKRKRMTTETKLNESTCHHPSSQCHVEQTPRKRIR	5.14e-07	59.1
Smp_199050	Smp_199050	ref|XP_044041587.1|	XP_044041587	cyclin-dependent kinase inhibitor 1D isoform X2 [Siniperca chuatsi]	20.27	74	55	3	13	86	35	104	LCRRLFGEPVSCIRIQQTLETIIRKDLDRFQNKWNFQPPNIVLQNKIRKPLSVHQLHSGNLQTNSTNEFILEPV	VRRNLFG-PVDHQQLQQDFQRLLCMSVEVANNRWNFDFQSEMPGEG--TNIEWEELRCQDVPA-FYHSCTVRPV	5.14e-07	58
Smp_199050	Smp_199050	ref|XP_020474830.1|	XP_020474830	cyclin-dependent kinase inhibitor 1-like isoform X2 [Monopterus albus]	18.391	87	67	3	13	99	35	117	LCRRLFGEPVSCIRIQQTLETIIRKDLDRFQNKWNFQPPNIVLQNKIRKPLSVHQLHSGNLQTNSTNEFILEPVQSPPSFYIKSPRK	VRRNLFG-PVDHQQLQQDFQRLLCMSVDMANKRWNFDFQTDMPGEG--SNIEWEELRCQDV-PVFYHSCTVRPGMQPGVRMTEGKRQ	5.32e-07	58
Smp_199050	Smp_199050	gb|KAK3544843.1|	KAK3544843	hypothetical protein QTP86_027516 [Hemibagrus guttatus]	25	48	35	1	5	52	20	66	AGITAPVHLCRRLFGEPVSCIRIQQTLETIIRKDLDRFQNKWNFQPPN	GGKPRGMGVQRNLFG-PVDHQQLQQDFHRLLCMSVEVAKQRWNFDFQS	5.33e-07	57.7
Smp_199050	Smp_199050	gb|KAF0040604.1|	KAF0040604	hypothetical protein F2P81_006502 [Scophthalmus maximus]	16.043	187	133	4	13	199	28	190	LCRRLFGEPVSCIRIQQTLETIIRKDLDRFQNKWNFQPPNIVLQNKIRKPLSVHQLHSGNLQTNSTNEFILEPVQSPPSFYIKSPRKLKAFRRLPMSVAQKTRMELCKKSTNSELKDLTYSFNSSYNLSNTDTLLNDNQKSEINFPLTTESTVTITPNQPPPTSSSTPYKVNSISQVTEKLSEIPTT	ACRSLFGS-VDHEELKRDLKGHLREMEETASAKWGFDFAS-------HTPLVNDRL-----------EWELVDCAGVPDFYRRPLRREKG-----VCSAGNNNVDLNGNHSCVVAATAAAATGGDGGRSDGQMERTEQSTGLRKRPACHDTSAQSKRSHTSSEEVSCPSRSHAAEHTPRKSSPERLT	5.36e-07	58.9
Smp_199050	Smp_199050	ref|XP_027007466.1|	XP_027007466	cyclin-dependent kinase inhibitor 1D [Tachysurus fulvidraco]	16.667	72	55	3	13	84	27	93	LCRRLFGEPVSCIRIQQTLETIIRKDLDRFQNKWNFQPPNIVLQNKIRKPLSVHQLHSGNLQTNSTNEFILE	VRRNLFG-PVDHQQLQQDFHRLLCMSVEVAKQRWNFDF---ESERPIPGSVEWEEMQCQDVPA-FYHSCVVR	5.37e-07	57.7
Smp_199050	Smp_199050	gb|KAE8281500.1|	KAE8281500	Cyclin-dependent kinase inhibitor 1B Cyclin-dependent kinase inhibitor p27 [Larimichthys crocea]	26.667	45	32	1	13	57	23	66	LCRRLFGEPVSCIRIQQTLETIIRKDLDRFQNKWNFQPPNIVLQN	VRRNLFG-PVDHQQLQQDFQRLLCMSVEVANKRWNFDFQSEMPGN	5.5e-07	57.7
Smp_199050	Smp_199050	gb|TRY65151.1|	TRY65151	hypothetical protein DNTS_002032 [Danionella cerebrum]	48.649	37	18	1	14	50	37	72	CRRLFGEPVSCIRIQQTLETIIRKDLDRFQNKWNFQP	CRNLFG-PVDHAEIQRELKTKLREITERDQQKWNFDF	5.52e-07	58
Smp_199050	Smp_199050	ref|XP_041071305.1|	XP_041071305	cyclin-dependent kinase inhibitor 1B-like [Carcharodon carcharias]	21.875	64	46	2	11	74	23	82	VHLCRRLFGEPVSCIRIQQTLETIIRKDLDRFQNKWNFQPPNIVLQNKIRKPLSVHQLHSGNLQ	VHVRRNLFG-PVDHEQLHQDFQHLLQANVEAAGQKWNYDFG---REVPSEGTLEWEELKCQDVP	5.52e-07	57.7
Smp_199050	Smp_199050	gb|KAG7230924.1|	KAG7230924	hypothetical protein INR49_024952, partial [Caranx melampygus]	23.333	90	50	3	13	102	28	98	LCRRLFGEPVSCIRIQQTLETIIRKDLDRFQNKWNFQPPNIVLQNKIRKPLSVHQLHSGNLQTNSTNEFILEPVQSPPSFYIKSPRKLKA	ACRSLFGS-VDHEELKRDLKGHLREMEETASAKWGFDFAN-------HTPLANDRL-----------QWELVDRKDVPDFYYRPLRREKG	5.53e-07	57.7
Smp_199050	Smp_199050	ref|XP_043101494.1|	XP_043101494	cyclin-dependent kinase inhibitor 1Ca [Puntigrus tetrazona]	22.368	76	57	2	9	83	24	98	APVHLCRRLFGEPVSCIRIQQTLETIIRKDLDRFQNKWNFQP-PNIVLQNKIRKPLSVHQLHSGNLQTNSTNEFIL	ARTKVCRNLFG-PVDHEELQGEMKRKLQEISERDQSRWNFNFETNSPLPGDYEWEAISEDTMPFFYKDTVQNKRAR	5.62e-07	58.6
Smp_199050	Smp_199050	ref|XP_059834199.1|	XP_059834199	cyclin-dependent kinase inhibitor 1-like isoform X2 [Hypanus sabinus]	16.216	74	60	2	8	80	45	117	TAPVHLCRRLFGEPVSCIRIQQTLETIIRKDLDRFQNKWNFQPPNIVL-QNKIRKPLSVHQLHSGNLQTNSTNE	SKSERVRRNLFG-PVDHEQLQQDFQHLLQANIEAAGQRWNYDFGKEIPAEGTLEWEELKCQEVPAFYRSRVVNK	5.62e-07	58
Smp_199050	Smp_199050	ref|XP_030644957.1|	XP_030644957	cyclin-dependent kinase inhibitor 1-like [Chanos chanos]	20.213	94	55	2	13	106	25	98	LCRRLFGEPVSCIRIQQTLETIIRKDLDRFQNKWNFQPPNIVLQNKIRKPLSVHQLHSGNLQTNSTNEFILEPVQSPPSFYIKSPRKLKAFRRL	VRRNLFG-PVDHQQLQQDFQRLLCMSVEVANKRWNFDFQ-------------------RDRPTQGSVEWEELRCQDVPAFYRSCVVRAGLGRRV	5.67e-07	58
Smp_199050	Smp_199050	gb|TKS71707.1|	TKS71707	Transmembrane and coiled-coil domains protein 2 [Collichthys lucidus]	18.621	145	112	4	15	157	18	158	RRLFGEPVSCIRIQQTLETIIRKDLDRFQNKWNFQP-PNIVLQNKIRKPLSVHQLHSGNLQTNSTNEFILEPVQSPPSFYIKSPR-KLKAFRRLPMSVAQKTRMELCKKSTNSELKDLTYSFNSSYNLSNTDTLLNDNQKSEINF	RNLFG-PVDREQLQADYQAILRKDLEEASTRWGFDFSSDKPLESSDFQWEGIPSAKVPLLYRSCMFGLGLEKDQRVTEAAVTPKRGREKENIPCSPE---RCELDLENLEKTPEKGENTGLKRKQTNITGDIRVEKINLSESVDF	5.74e-07	60.8
Smp_199050	Smp_199050	ref|XP_004450438.2|	XP_004450438	cyclin-dependent kinase inhibitor 1 isoform X2 [Dasypus novemcinctus]	21.667	60	45	2	4	62	7	65	AAGITAPVHLCRRLFGEPVSCIRIQQTLETIIRKDLDRFQNKWNFQP-PNIVLQNKIRKP	ARQIPCSSKVCRRLFG-PLDSEQLRRDCDALMEGCVQEARARWNFDFVTDTPLEGDFAWE	5.79e-07	57.7
Smp_199050	Smp_199050	gb|TRY93572.1|	TRY93572	hypothetical protein DNTS_016419 [Danionella cerebrum]	19.737	76	59	2	9	83	81	155	APVHLCRRLFGEPVSCIRIQQTLETIIRKDLDRFQNKWNFQP-PNIVLQNKIRKPLSVHQLHSGNLQTNSTNEFIL	ARTKVCRNLFG-PVDHEELHCEMKRQLQEISERDQSRWNFNFETNSPLPGDYEWEAISEDTLPCFYKDTAQTKRAR	5.83e-07	59.1
Smp_199050	Smp_199050	ref|XP_026723911.1|	XP_026723911	LOW QUALITY PROTEIN: cyclin-dependent kinase inhibitor 1B [Athene cunicularia]	21.348	89	63	3	1	89	36	117	MSVAAGITAPVHLCRRLFGEPVSCIRIQQTLETIIRKDLDRFQNKWNFQPPNIVLQNKIRKPLSVHQLHSGNLQTNSTNEFILEPVQSP	MEQRPGKT--THAQRNLFG-PVDHEQLWQDFQHMLYNSVEGVQQKGNFDFLWDVPAE----GLLQWEELKSQEVPTFYHSCVVGDGQRP	5.89e-07	58
Smp_199050	Smp_199050	ref|XP_066525058.1|	XP_066525058	cyclin-dependent kinase inhibitor 1D [Hoplias malabaricus]	20	65	48	2	11	75	25	85	VHLCRRLFGEPVSCIRIQQTLETIIRKDLDRFQNKWNFQPPNIVLQNKIRKPLSVHQLHSGNLQT	LEVRRNLFG-PVDHQQLQQDFQRLLCMSMEVAKHRWNFDFQS---ERPTAGPVEWEELRWQDVPP	6.17e-07	57.7
Smp_199050	Smp_199050	ref|XP_027899153.1|	XP_027899153	cyclin-dependent kinase inhibitor 1-like [Xiphophorus couchianus]	26.667	45	32	1	13	57	36	79	LCRRLFGEPVSCIRIQQTLETIIRKDLDRFQNKWNFQPPNIVLQN	VRRNLFG-PVDHQQLQRDFQQLLRMSVEVANKRWNFDFQRDVPGE	6.25e-07	58
Smp_199050	Smp_199050	gb|RMC00177.1|	RMC00177	hypothetical protein DUI87_22779 [Hirundo rustica rustica]	16.667	126	103	2	3	128	19	142	VAAGITAPVHLCRRLFGEPVSCIRIQQTLETIIRKDLDRFQNKWNFQPPNIVLQNKIRKPLSVHQLHSGNLQTNSTNEFILEPVQSPPSFYIKSPRKLKAFRRLPMSVAQKTRMELCKKSTNSELK	RALAGHGRSPVCRSLFG-PVDHEELGRELRERLREMGEDDQRRWDYNFQTDTPLPGP-GRLRWEEVEAGAVPAFYRETLQKVQLKTVWEGNNPQTHSLDGGESLAAASQVLERSENDSKNTKVEIR	6.25e-07	57.7
Smp_199050	Smp_199050	ref|XP_060758751.1|	XP_060758751	cyclin-dependent kinase inhibitor 1C-like [Neoarius graeffei]	15.862	145	113	4	6	143	8	150	GITAPVHLCRRLFGEPVSCIRIQQTLETIIRKDLDRFQNKWNFQP-PNIVLQNKIRKPLSVHQLHSGNLQTNSTNEFILEPVQSPPSFYIKSP------RKLKAFRRLPMSVAQKTRMELCKKSTNSELKDLTYSFNSSYNLSNT	SIRGARAACRSLFGA-VDHEELNRDIEAKLRELSEQDQKRWNFNFVTGTPLLGDYEWEGAAGEATPAFYQE-SVQVGKRRAVAPHVKPHTEAPDRENRAREDAAGGTVSPESASAGKQSRTRRRARAHLASTPRLITDFYVKRKK	6.48e-07	58
Smp_199050	Smp_199050	ref|XP_039210505.1|	XP_039210505	cyclin-dependent kinase inhibitor 1-like [Crotalus tigris]	21.348	89	63	3	1	89	1	82	MSVAAGITAPVHLCRRLFGEPVSCIRIQQTLETIIRKDLDRFQNKWNFQPPNIVLQNKIRKPLSVHQLHSGNLQTNSTNEFILEPVQSP	MDLVLAKAAPIR--RNLFG-PVDHEHLQQEFQSLMRSSMEQAKQRWNFDFF----QDVPVVGLLQWEELQGHEVPAFYHTHVAREPRPP	6.48e-07	57.2
Smp_199050	Smp_199050	ref|NP_001290679.1|	NP_001290679	cyclin-dependent kinase inhibitor 1Cb [Esox lucius]	17.073	205	154	5	3	192	14	217	VAAGITAPVHL----CRRLFGEPVSCIRIQQTLETIIRKDLDRFQNKWNFQP-PNIVLQNKIRKPLSVHQLHSGNLQTNSTNEFILEPVQSPPS-----FYIKSPRKLKAF-----RRLPMSVAQKTRMELCKKSTNSELKDLTYSFNSSYNLSNTDTLLNDNQKSEINFPLTTESTVTITPNQPPPTSSSTPYKVNSISQVTEK	LAARRTFPLHARTGACRALFG-PVDHDELNREMKSKMREISDRDQRIWNFNFETDVPLSGDYEWEEAPVDTIPVFYQDSVQVGRTRIVVAPVNVNSCVDFIPLDPSSQDASSLCEDRLVSTESRTPCATEVNQENCAVKLNSGKPTRKPVSCVRRKRTSTTDTTTTTHITDFYGKRKRTTTETKMNESTFQHPSSSVPLEQTPRK	6.72e-07	58.6
Smp_199050	Smp_199050	gb|KAJ7994613.1|	KAJ7994613	hypothetical protein DPEC_G00251300 [Dallia pectoralis]	13.93	201	167	4	1	196	10	209	MSVAAGITAPVHLCRRLFGEPVSCIRIQQTLETIIRKDLDRFQNKWNFQP-PNIVLQNKIRKPLSVHQLHSGNLQTNSTNEFILEPVQSP-PSFYIKSPRKLKAFRRLPMSVAQKT---RMELCKKSTNSELKDLTYSFNSSYNLSNTDTLLNDNQKSEINFPLTTESTVTITPNQPPPTSSSTPYKVNSISQVTEKLSEI	MKRRPYLQCATSVCRRLFG-PVDHDELSRELKVKLRGIAEQDRRRWNFNFQADTPVDGIYAWEAVSNDSIPAFYQEATIMRVETSDHKPDCTSEVVTEQVHGCCPNKTHASDWGKTAIPPNEVNQENCSNSPNTRTCTAKASSCIRRTRSKTTYSERDIYVPQITDYFPKRRKSTSEIKVSQHGSPLSIPLEQTPRKAKII	6.72e-07	58.3
Smp_199050	Smp_199050	gb|KAI6079339.1|	KAI6079339	Cyclin-dependent kinase inhibitor 1-like protein [Aix galericulata]	20	100	73	3	1	100	58	150	MSVAAGITAPVHLCRRLFGEPVSCIRIQQTLETIIRKDLDRFQNKWNFQPPNIVLQNKIRKPLSVHQLHSGNLQTNSTNEFILEPVQSPPSFYIKSPRKL	MERRPGKT--TCARRNLFG-PIDHKQLQQDFQHMLHNGAKGAQQEWNFDF----LRDRPVEGLLQWEGLEGCKVPAFYSCVVGEARRPLQHLYWPLDRED	6.73e-07	58.3
Smp_199050	Smp_199050	gb|TSK19996.1|	TSK19996	Cyclin-dependent kinase inhibitor 1C [Bagarius yarrelli]	16.484	182	145	4	9	187	23	200	APVHLCRRLFGEPVSCIRIQQTLETIIRKDLDRFQNKWNFQP-PNIVLQNKIRKPLSVHQLHSGNLQTNSTNEFILEPVQSPPSFYIKSPRKLKAFRRLPMSVAQKTRMELCKKSTNSELKDLTY--SFNSSYNLSNTDTLLNDNQKSEINFPLTTESTVTITPNQPPPTSSSTPYKVNSIS	ARTKVCRNLFG-PVDHEELNCELKRRLQEISDRDQSRWNFNFEENVPLPGKYEWEEIAVSTVPSFYKESVRNGKAHAGNANDAETSAECGCKNEAQ---SSTEAPSVSAELNQENRSGALNARKHVTPVCRRRKRTSQPDILRNSTTHITDFFPRRKRILDSKPTERTSQSSTFTPTEVTPR	6.79e-07	58.3
Smp_199050	Smp_199050	ref|XP_021390874.1|	XP_021390874	cyclin-dependent kinase inhibitor 1B [Lonchura striata]	17.989	189	133	4	13	199	28	196	LCRRLFGEPVSCIRIQQTLETIIRKDLDRFQNKWNFQPPNIVLQNKIRKPLSVHQLHSGNLQTNSTNEFILEPVQSPPSFYIKSPRKLKAFRRL--PMSVAQKTRMELCKKSTNSELKDLTYSFNSSYNLSNTDTLLNDNQKSEINFPLTTESTVTITPNQPPPTSSSTPYKVNSISQVTEKLSEIPTT	ACRNLFG-PVNHEELNREFKKHLQEMEEMYQRKWNFDFQN-------HRPL------------EGRYEWQAVEKGSSPDFYFRPPRLRKAVCKSAGRQSLDVNGNCQTVVFVGSQGISEDTHCVAQKTDVSENQTDLAEQCTAQRKRPAADGNVPHGSAPRPTRVSAGAPALPPLPRVAPARCAHHPRP	6.84e-07	58.6
Smp_199050	Smp_199050	ref|XP_056414204.1|	XP_056414204	cyclin-dependent kinase inhibitor 1-like [Hyla sarda]	20.93	86	64	2	9	91	61	145	APVHLCRRLFGEPVSCIRIQQTLETIIRKDLDRFQNKWNFQP---PNIVLQNKIRKPLSVHQLHSGNLQTNSTNEFILEPVQSPPS	GSEKVCRNLFGE-VDHEQLKKYYETEMSNALKEAERTWNFDFVRESPLEGDYLWEKVEDSHQETAVEDGDTRPSLLSVQELGSTES	7e-07	57.7
Smp_199050	Smp_199050	ref|XP_058272913.1|	XP_058272913	cyclin-dependent kinase inhibitor 1D [Hemibagrus wyckioides]	16.667	72	55	2	13	84	28	94	LCRRLFGEPVSCIRIQQTLETIIRKDLDRFQNKWNFQPPNIVLQNKIRKPLSVHQLHSGNLQTNSTNEFILE	VRRNLFG-PVDHQQLQQDFHRLLCMSMEVAKQRWNFDFQTDRPIP----GLMEWDEIQCEDVPAFYHSCVVR	7.05e-07	57.4
Smp_199050	Smp_199050	ref|XP_030076363.1|	XP_030076363	cyclin-dependent kinase inhibitor 1 [Microcaecilia unicolor]	24.615	65	47	2	8	71	12	75	TAPVHLCRRLFGEPVSCIRIQQTLETIIRKDLDRFQNKWNFQPPN-IVLQNKIRKPLSVHQLHSG	TVSEKVCRNLFG-PVDHEQLKHDCQELLQSFHEEAKQKWNFDFVNEMPLEGAYKWERVVAQVDVP	7.06e-07	57.4
Smp_199050	Smp_199050	gb|TSK13519.1|	TSK13519	Cyclin-dependent kinase inhibitor 1B [Bagarius yarrelli]	24.59	61	44	2	12	71	25	84	HLCRRLFGEPVSCIRIQQTLETIIRKDLDRFQNKWNFQPPN-IVLQNKIRKPLSVHQLHSG	NACRNLFG-PVDHEELNRDLNAKLSEISERNQQRWNFNFASGTPLQGDYEWEKAALDATPA	7.17e-07	57.7
Smp_199050	Smp_199050	ref|XP_037700286.1|	XP_037700286	cyclin-dependent kinase inhibitor 1 [Choloepus didactylus]	21.538	65	47	2	4	68	23	83	AAGITAPVHLCRRLFGEPVSCIRIQQTLETIIRKDLDRFQNKWNFQPPNIVLQNKIRKPLSVHQL	ARQIPCSSKVCRRLFG-PVDSEQLRRDCEALMAGCAQEARARWNFDF---ITETPLEGDFIWERV	7.33e-07	57.7
Smp_199050	Smp_199050	ref|XP_065147546.1|	XP_065147546	cyclin-dependent kinase inhibitor 1-like [Paramisgurnus dabryanus]	29.268	41	28	1	10	50	88	127	PVHLCRRLFGEPVSCIRIQQTLETIIRKDLDRFQNKWNFQP	PTKACRDLFG-PVDHDELRRELTSKLKEIAEHDRQRWNFDF	7.38e-07	58.6
Smp_199050	Smp_199050	ref|XP_027869896.1|	XP_027869896	cyclin-dependent kinase inhibitor 1B-like [Xiphophorus couchianus]	26	50	36	1	7	56	3	51	ITAPVHLCRRLFGEPVSCIRIQQTLETIIRKDLDRFQNKWNFQPPNIVLQ	IGCRESVCRNLFG-PVDHDQLRQDFQLKLKEMMSQDSQRWNFNFQSEMPQ	7.39e-07	57.4
Smp_199050	Smp_199050	ref|XP_023808089.1|	XP_023808089	uncharacterized protein LOC101160207 [Oryzias latipes]	21.495	107	60	3	15	116	126	213	RRLFGEPVSCIRIQQTLETIIRKDLDRFQNKWNFQPPNIVLQNKIRKPLSVHQLHSGNLQTNSTNEFILEPVQSPPSFYIKSP-----RKLKAFRRLPMSVAQKTRM	RNLFG-PVDHQQLQKDFQRLLCMNMEVANKRWNFDFQRDTPGE------------------GSGVEWVGLRCQDVPAFYHSCTVRPASRAAKATRRASTSSGEGSPM	7.49e-07	58.9
Smp_199050	Smp_199050	ref|XP_029902021.1|	XP_029902021	cyclin-dependent kinase inhibitor 1-like isoform X1 [Myripristis murdjan]	21.839	87	64	3	13	99	43	125	LCRRLFGEPVSCIRIQQTLETIIRKDLDRFQNKWNFQPPNIVLQNKIRKPLSVHQLHSGNLQTNSTNEFILEPVQSPPSFYIKSPRK	VRRNLFG-PVDHRQLQQDFERLLCMSVEVANKRWNFDFQSDRPA--PGSSVEWEELRCQDVPA-FYRSCTLRRVARPGVGVIKATRR	7.5e-07	57.7
Smp_199050	Smp_199050	ref|XP_020474829.1|	XP_020474829	cyclin-dependent kinase inhibitor 1-like isoform X1 [Monopterus albus]	18.391	87	67	3	13	99	59	141	LCRRLFGEPVSCIRIQQTLETIIRKDLDRFQNKWNFQPPNIVLQNKIRKPLSVHQLHSGNLQTNSTNEFILEPVQSPPSFYIKSPRK	VRRNLFG-PVDHQQLQQDFQRLLCMSVDMANKRWNFDFQTDMPGEG--SNIEWEELRCQDV-PVFYHSCTVRPGMQPGVRMTEGKRQ	8e-07	58
Smp_199050	Smp_199050	ref|XP_026176296.1|	XP_026176296	cyclin-dependent kinase inhibitor 1B-like [Mastacembelus armatus]	14.118	170	135	3	13	182	10	168	LCRRLFGEPVSCIRIQQTLETIIRKDLDRFQNKWNFQPPNIVLQNKIRKPLSVHQLHSGNLQTNSTNEFILEPVQSPPSFYIKSPRKLKAFRRLPMSVAQKTRMELCKKSTNSELKDLTYSFNSSYNLSNTDTLLNDNQKSEINFPLTTESTVTITPNQPPPTSSSTPYK	VCRSLFG-PVDHEQLRRDLELKLQEMSEQDMRRWNFNFQ---TDTPLPGGFQWEEIPADRAAAFYQESTQLEVAACSSNVEADA-------RLSGCEEGAGTDQENCPRISNTRKCPAEVTPVRRKRTLSKPPAKPSNNTRITDFFEKRRRTTETKSILNPFQTETALCK	8.15e-07	57.4
Smp_199050	Smp_199050	gb|KAF5898835.1|	KAF5898835	cyclin-dependent kinase inhibitor 1-like, partial [Clarias magur]	13.402	97	80	2	13	109	26	118	LCRRLFGEPVSCIRIQQTLETIIRKDLDRFQNKWNFQPPNIVLQNKIRKPLSVHQLHSGNLQTNSTNEFILEPVQSPPSFYIKSPRKLKAFRRLPMS	VRRNLFG-PVDHQQLQQDFQRLLCMGAEVAKQRWNFDF---ESDHPTPGSVKWEEMQCQDVPAFYRSCVVRTGKRRPRVPISTGEKRAAKYRQATIT	8.15e-07	56.6
Smp_199050	Smp_199050	ref|XP_040003124.1|	XP_040003124	cyclin-dependent kinase inhibitor 1D [Xiphias gladius]	16.883	77	61	2	13	89	37	110	LCRRLFGEPVSCIRIQQTLETIIRKDLDRFQNKWNFQPPNIVLQNKIRKPLSVHQLHSGNLQTNSTNEFILEPVQSP	VRRNLFG-PVDHQQLQQDFQRLLCMSVELANKRWNFDFQTDMPGEG--SNIEWEELRCQDVPAFYRSGIVRPVARSE	8.23e-07	57.7
Smp_199050	Smp_199050	dbj|GAA6218962.1|	GAA6218962	cyclin-dependent kinase inhibitor 1B-like [Lates japonicus]	14.035	171	137	3	13	183	10	170	LCRRLFGEPVSCIRIQQTLETIIRKDLDRFQNKWNFQPPNIVLQNKIRKPLSVHQLHSGNLQTNSTNEFILEPVQSPPSFYIKSPRKLKAFRRLPMSVAQKTRMELCKKSTNSELKDLTYSFNSSYNLSNTDTLLNDNQKSEINFPLTTESTVTITPNQPPPTSSSTPYKV	VCRSLFG-PVDHDQLRRDLKLRLKEIAEEDSRRWNFNFQS---DTPLPGRFEWEEIPADRAAALYQDSAPLQDA------VCSSNTEEEDDRLSDREAGAETDQENCSRISNTHKCPAEVTPVRRKRKLTKPAAKPGNNARITDFFTKRRRTTETKSILNPFNTSSSEAAL	8.26e-07	57.4
Smp_199050	Smp_199050	emb|CAI5763271.1|	CAI5763271	cyclin-dependent kinase inhibitor 1C [Podarcis lilfordi]	14.831	236	192	5	3	232	15	247	VAAGITAPVH----LCRRLFGEPVSCIRIQQTLETIIRKDLDRFQNKWNFQPPNIVLQNKIRKPLSVHQLHSGNLQTNSTNEFILEPVQSPPSFYIK--SPRKLKAFRRLPMSVAQKTRMELCKKSTNSELKDLTYSFNSSYNLSNTDTLLNDNQKSEINFPLTTESTVTITPNQPPPTSSSTPYKVNSISQVTEKLSEIPTTTLPVNPIIIRSNNSSNNIMLPSGSNPSSQHSIK	LAARRTFPLHARTGVCRNLFG-PVDHDELNRDLKSKLREICEDGQKRWDYNFQSDTPLGGP-GRLQWEEVDGGAVPAFYRETLQVGKCRFPVLVIRSKAPPPPAGSAEAPPEADPQGTGVSSAPSPLSSPGKTAPLESTRDYNQACPVRRGGAEKGVVGQCSAHHRFLRQAEKSRRLESIRGSSQRLASFGLCCPRRADPPEKA-PMNEILHYNTEVIVSLETQELERPFLLHTLK	8.46e-07	58.6
Smp_199050	Smp_199050	emb|CAJ0950941.1|	CAJ0950941	unnamed protein product [Ranitomeya imitator]	17.318	179	139	4	1	177	81	252	MSVAAGITAPVHLCRRLFGEPVSCIRIQQTLETIIRKDLDRFQNKWNFQPPNIVLQNKIRKPLSVHQLHSGNLQTNSTNEFILEPVQSPPS--FYIKSPRKLKAFRRLPMSVAQKTRMELCKKSTNSELKDLTYSFNSSYNLSNTDTLLNDNQKSEINFPLTTESTVTITPNQPPPTSS	MLQANGFNE--KVRRNLFGE-VDHEQLKKDFETNMRDDLEKAKLKWNFDFKKQI----PVKGKYEWVRVEDPFLKSTTQEIMEDPHQEITTQEVLEDPLQEAKTGEVQEDPLQETTTQEVLKDPLLENTTQESLEWSQQEVTTQGGDTTSYLVGCKRKQAAITDYYQVKRRCSPLPSPS	8.49e-07	58.6
Smp_199050	Smp_199050	gb|AGJ26571.1|	AGJ26571	cyclin-dependent kinase inhibitor 1D [Oryzias latipes]	21.495	107	60	3	15	116	38	125	RRLFGEPVSCIRIQQTLETIIRKDLDRFQNKWNFQPPNIVLQNKIRKPLSVHQLHSGNLQTNSTNEFILEPVQSPPSFYIKSP-----RKLKAFRRLPMSVAQKTRM	RNLFG-PVDHQQLQKDFQRLLCMNMEVANKRWNFDFQRDTPGE------------------GSGVEWVGLRCQDVPAFYHSCTVRPASRAAKATRRASTSSGEGSPM	8.64e-07	57.4
Smp_199050	Smp_199050	ref|XP_058162634.1|	XP_058162634	cyclin-dependent kinase inhibitor 1 isoform X1 [Dasypus novemcinctus]	21.667	60	45	2	4	62	7	65	AAGITAPVHLCRRLFGEPVSCIRIQQTLETIIRKDLDRFQNKWNFQP-PNIVLQNKIRKP	ARQIPCSSKVCRRLFG-PLDSEQLRRDCDALMEGCVQEARARWNFDFVTDTPLEGDFAWE	8.71e-07	57.7
Smp_199050	Smp_199050	ref|XP_068163500.1|	XP_068163500	cyclin-dependent kinase inhibitor 1D [Antennarius striatus]	24.444	45	33	1	13	57	32	75	LCRRLFGEPVSCIRIQQTLETIIRKDLDRFQNKWNFQPPNIVLQN	VRRNLFG-PVDHQQLQQDFQRLLCMSVEVANKRWNFNFQSETPGG	8.72e-07	57.4
Smp_199050	Smp_199050	ref|XP_034536441.1|	XP_034536441	cyclin-dependent kinase inhibitor 1Ca [Notolabrus celidotus]	16.185	173	135	3	6	178	3	165	GITAPVHLCRRLFGEPVSCIRIQQTLETIIRKDLDRFQNKWNFQPPNIVLQNKIRKPLSVHQLHSGNLQTNSTNEFILEPVQSPPSFYIKSPRKLKAFRRLPMSVAQKTRMELCKKSTNSELKDLTYSFNSSYNLSNTDTLLNDNQKSEINFPLTTESTVTITPNQPPPTSSS	PIRGRESVCRNLFGS-VDQEQLRRDLKQRLREIMDQDSRRWNFNFQT----DTPMCGRFQWEEIPADCAAAVYHESAQLKEKSVCSHSTEEDDRLSACEE-----SAKTDQENCSSISNTRKSPAEVTPIRRKRTHSKSAAIPRNNTKITDFFTKRRRSTETKIILNPFLTSS	8.77e-07	57.4
Smp_199050	Smp_199050	gb|KAJ3596400.1|	KAJ3596400	hypothetical protein NHX12_002807 [Muraenolepis orangiensis]	23.2	125	90	3	3	122	14	137	VAAGITAPVH----LCRRLFGEPVSCIRIQQTLETIIRKDLDRFQNKWNFQP-PNIVLQNKIRKPLSVHQLHSGNLQTNSTNEFILEPVQSPPSFYIKSPRKLKAFRRLPMSVAQKTRMELCKKS	IAARRTFPLHTRTGACRNLFG-PVDHDDLHREMKSKLREISDRDQQRWNFNFEANSPLAGNYEWVESSAEKTPGFYRDSVQTGKSRVPVAAAVIVTPVRAVSTSAPSEVQESPAGVDVLPSCEER	9e-07	58.6
Smp_199050	Smp_199050	gb|KAG7265071.1|	KAG7265071	hypothetical protein CRUP_024103, partial [Coryphaenoides rupestris]	24.194	62	46	1	14	75	32	92	CRRLFGEPVSCIRIQQTLETIIRKDLDRFQNKWNFQPPNIVLQNKIRKPLSVHQLHSGNLQT	CRNLFG-PVDHDELQRDLKVHLREMQEVAAAKWEFDFVRHTPLPTCGGRLQWEAVDRKDLPE	9.18e-07	58.3
Smp_199050	Smp_199050	gb|OPJ80673.1|	OPJ80673	cyclin-dependent kinase inhibitor 1 [Patagioenas fasciata monilis]	28.571	63	40	3	11	71	9	68	VHLCRRLFGEPVSCIRIQQTLETIIRKDLDRFQNKWNFQPPNIVLQNKIRK--PLSVHQLHSG	THTCRNLSG-PVDHQQLQQDF--LLDNSMEGAQQKWNFDFLQDMPAEELLQWEKLKGHKIHKG	9.64e-07	56
Smp_199050	Smp_199050	gb|XDA74968.1|	XDA74968	hypothetical protein R6Z07_005251 [Ovis aries]	26.471	102	55	3	13	114	28	109	LCRRLFGEPVSCIRIQQTLETIIRKDLDRFQNKWNFQPPNIVLQNKIRKPLSVHQLHSGNLQTNSTNEFILEPVQSPPSFYIKSPRKLKAFRRLPMSVAQKT	ACRNLFG-PVNHEELTRDLEKHCRDMEEASQRKWNFDFQN---HKPLEGKYEWQEVEKGNL----------------PEFYYRPPRPPKGACKVPAQEGQDA	9.75e-07	58
Smp_199050	Smp_199050	ref|XP_029290661.1|	XP_029290661	cyclin-dependent kinase inhibitor 1B [Cottoperca gobio]	18.079	177	126	3	13	189	28	185	LCRRLFGEPVSCIRIQQTLETIIRKDLDRFQNKWNFQPPNIVLQNKIRKPLSVHQLHSGNLQTNSTNEFILEPVQSPPSFYIKSPRKLKAFRRLPMSVAQKTRMELCKKSTNSELKDLTYSFNSSYNLSNTDTLLNDNQKSEINFPLTTESTVTITPNQPPPTSSSTPYKVNSISQV	ACRSLFGS-LDHEELKRDLKGHLREMEEAASAKWGFDFAN-------HTPLSNSRLD-----------WELVDCKDVPNFYNRQPRREKGVCSAGNTNVDLNGNHNCVVVPPSEGSDRSDGPMECTEKCPGLRKRAAFHEPSVQNKRSHTSSDEVTCPSLSHSTEHTPRKTSPRRQT	1.01e-06	57.4
Smp_199050	Smp_199050	gb|KAJ1139502.1|	KAJ1139502	hypothetical protein NDU88_005873 [Pleurodeles waltl]	29.63	54	36	2	9	61	72	124	APVHLCRRLFGEPVSCIRIQQTLETIIRKDLDRFQNKWNFQPPN-IVLQNKIRK	CSRKVCRKLFGE-VDHEQLKIDTEEMMSSCLEEAKQKWNFDFKNGIPLEGDFKW	1.01e-06	58.6
Smp_199050	Smp_199050	ref|XP_056307722.1|	XP_056307722	cyclin-dependent kinase inhibitor 1B [Danio aesculapii]	36.842	38	23	1	14	51	34	70	CRRLFGEPVSCIRIQQTLETIIRKDLDRFQNKWNFQPP	CRNLFG-PVDHDELRRELASKLREISERDQQRWNFNFS	1.01e-06	57.2
Smp_199050	Smp_199050	ref|XP_053243515.1|	XP_053243515	cyclin-dependent kinase inhibitor 1-like isoform X2 [Podarcis raffonei]	19.531	128	97	3	12	136	28	152	HLCRRLFGEPVSCIRIQQTLETIIRKDLDRFQNKWNFQPPNIVLQNKIRKPLSVHQLHSGNLQTNSTNEFILEPVQSPPSFYIKSPRKL---KAFRRLPMSVAQKTRMELCKKSTNSELKDLTYSFNS	HVRRNLFG-PVDHSNLQQDIQRILCTSMEKAKRRWNFDFWQEVPTEGLLQWEELQSHEVPLFYHTCVVREAPRPLQPMNRAAAKEPKAHHNGKVMEKPPKMAGKKSRPGR--KRRQTSLTDYYQAKKQ	1.05e-06	57.2
Smp_199050	Smp_199050	ref|XP_053170034.1|	XP_053170034	cyclin-dependent kinase inhibitor 1D isoform X2 [Scomber japonicus]	20.635	63	47	2	13	75	37	96	LCRRLFGEPVSCIRIQQTLETIIRKDLDRFQNKWNFQPPNIVLQNKIRKPLSVHQLHSGNLQT	VRRNLFG-PVDHQQLQQDFQRLLCMSVEVANKRWNFDFQSDEPGQA--SNIEWEELRCQDVPT	1.05e-06	57.2
Smp_199050	Smp_199050	ref|XP_019948009.1|	XP_019948009	PREDICTED: cyclin-dependent kinase inhibitor 1-like [Paralichthys olivaceus]	19.54	87	66	3	13	99	35	117	LCRRLFGEPVSCIRIQQTLETIIRKDLDRFQNKWNFQPPNIVLQNKIRKPLSVHQLHSGNLQTNSTNEFILEPVQSPPSFYIKSPRK	VRRNLFG-PVDHQQLQQDFQRLLCTSVEVANKRWNFDFQADMPGED--SNIEWEELKCQDVPA-FYHSCMVRPVVWPEIEAKKGMRR	1.06e-06	57.2
Smp_199050	Smp_199050	gb|NXW57014.1|	NXW57014	CDN1B inhibitor [Eurystomus gularis]	30	50	33	2	13	61	28	76	LCRRLFGEPVSCIRIQQTLETIIRKDLDRFQNKWNFQPPN-IVLQNKIRK	ACRNLFG-PVNHEELNRDLKKHRQEMEEACQRKWNFDFQNHKPLEGRYEW	1.06e-06	56.9
Smp_199050	Smp_199050	ref|XP_017280373.1|	XP_017280373	cyclin-dependent kinase inhibitor 1D isoform X1 [Kryptolebias marmoratus]	24.444	45	33	1	13	57	97	140	LCRRLFGEPVSCIRIQQTLETIIRKDLDRFQNKWNFQPPNIVLQN	VRRNLFG-PVDHQQLQQDFQRLLCMSVEVANKRWNFDFQRDRPGE	1.06e-06	58.3
Smp_199050	Smp_199050	gb|KAL0188676.1|	KAL0188676	hypothetical protein M9458_015775, partial [Cirrhinus mrigala]	19.048	84	66	2	9	91	23	105	APVHLCRRLFGEPVSCIRIQQTLETIIRKDLDRFQNKWNFQP-PNIVLQNKIRKPLSVHQLHSGNLQTNSTNEFILEPVQSPPS	ARTKVCRNLFG-PVDHEELHCEMKRKLQEISERDQSRWNFNFETNSPLPGDYEWEEISEDTMPFFYKDKVQNKRVRVAASVDAT	1.08e-06	57.2
Smp_199050	Smp_199050	ref|XP_015489495.1|	XP_015489495	cyclin-dependent kinase inhibitor 1C-like [Parus major]	19.444	72	56	2	3	74	19	88	VAAGITAPVHLCRRLFGEPVSCIRIQQTLETIIRKDLDRFQNKWNFQPPNIVLQNKIRKPLSVHQLHSGNLQ	RALAGHGRSPVCRSLFG-PVDHEELGRELRERLREMGEDDQRRWDYNFQTDTPLPGP-GRLRWEEVEAGAVP	1.08e-06	56.9
Smp_199050	Smp_199050	ref|XP_006860633.1|	XP_006860633	PREDICTED: cyclin-dependent kinase inhibitor 1 [Chrysochloris asiatica]	16.049	81	64	2	6	86	10	86	GITAPVHLCRRLFGEPVSCIRIQQTLETIIRKDLDRFQNKWNFQPPNIVLQNKIRKPLSVHQLHSGNLQTNSTNEFILEPV	QIPCSLKVCRRLFGV-ADQQQVRRDCDALMASYLQEARKRWNFDFA---TETPLEGNYVWERVPSLGLPKIYKSTACWATP	1.09e-06	56.9
Smp_199050	Smp_199050	gb|OPJ80671.1|	OPJ80671	cyclin-dependent kinase inhibitor 1B [Patagioenas fasciata monilis]	18.367	196	138	4	13	206	28	203	LCRRLFGEPVSCIRIQQTLETIIRKDLDRFQNKWNFQPPNIVLQNKIRKPLSVHQLHSGNLQTNSTNEFILEPVQSPPSFYIKSPRKLKAFRR--LPMSVAQKTRMELCKKSTNSELKDLTYSFNSSYNLSNTDTLLNDNQKSEINFPLTTESTVTITPNQPPPTSSSTPYKVNSISQVTEKLSEIPTTTLPVNPI	ACRNLFG-PVNHEELNRDLKKHRQEMEEACQRKWNFDFQN-------HKPL------------EGRYEWQAVEKGSSPDFYFRPPRLLKAVCKSASRQSLDVNGNCQNVVFVGSQGISEDTHCVDQKTDVSENQTDFAEQCTGQRKRPATDGNIPLLKIKEPTQQKKRFQKTPPVPVQWSKHPRNQAQEDIKRKPF	1.09e-06	58.3
Smp_199050	Smp_199050	ref|XP_016148521.1|	XP_016148521	PREDICTED: cyclin-dependent kinase inhibitor 1-like [Sinocyclocheilus grahami]	17.073	123	98	4	13	132	27	148	LCRRLFGEPVSCIRIQQTLETIIRKDLDRFQNKWNFQPPNIVLQNK-IRK-PLSVHQLHSGNLQTNSTNEFILEPVQSPPSFYIKSPRKLKAFRRLPMSVAQKTRMELC-KKSTNSELKDLTY	VRRNLFG-PVDHQQLQQDFQRLFCMNVEIAKQRWNFDFQMDQPAPGCIEWEELRCQDVPVFYHSCVFRPGMAKQTVEACPAMATEKYLELRTRGTLRGTKPEKRMAALLGVKRRQASITDFFR	1.11e-06	56.9
Smp_199050	Smp_199050	ref|XP_039545860.1|	XP_039545860	cyclin-dependent kinase inhibitor 1-like [Pimephales promelas]	18.31	71	53	3	15	85	29	94	RRLFGEPVSCIRIQQTLETIIRKDLDRFQNKWNFQPPNIVLQNKIRKPLSVHQLHSGNLQTNSTNEFILEP	RNLFG-PVDHQQLQQDFQRLFCMSVENAKQRWNFDFQ---RDQPVPGCVEWEELRCQDVPA-FYHSCVVRP	1.13e-06	57.2
Smp_199050	Smp_199050	ref|XP_039514036.1|	XP_039514036	cyclin-dependent kinase inhibitor 1Ca [Pimephales promelas]	22.368	76	57	2	9	83	23	97	APVHLCRRLFGEPVSCIRIQQTLETIIRKDLDRFQNKWNFQP-PNIVLQNKIRKPLSVHQLHSGNLQTNSTNEFIL	ARTKVCRNLFG-PVDHEELHGEMKRKLQEISERDQTRWNFNFETNSPLPGDYEWEAISEDAMPFFYKDKVQNKRAL	1.15e-06	57.7
Smp_199050	Smp_199050	ref|XP_028426289.1|	XP_028426289	cyclin-dependent kinase inhibitor 1-like [Perca flavescens]	20	75	56	2	15	89	38	108	RRLFGEPVSCIRIQQTLETIIRKDLDRFQNKWNFQPPNIVLQNKIRKPLSVHQLHSGNLQTNSTNEFILEPVQSP	RNLFG-PVDHQQLQQDFQRLLCMDVEVANKRWNFDFQ---REMPEEGSDMEWEELSYEDVPAFYRSCTVRSAQCP	1.16e-06	57.2
Smp_199050	Smp_199050	ref|XP_033987463.1|	XP_033987463	cyclin-dependent kinase inhibitor 1D [Trematomus bernacchii]	27.273	44	31	1	15	58	37	79	RRLFGEPVSCIRIQQTLETIIRKDLDRFQNKWNFQPPNIVLQNK	RNLFG-PVDHQQLQQDFQRLLSVNLEVANKRWNFNFQSDMPGEE	1.16e-06	57.2
Smp_199050	Smp_199050	ref|XP_053342593.1|	XP_053342593	cyclin-dependent kinase inhibitor 1B-like [Clarias gariepinus]	21.875	64	48	2	13	75	30	92	LCRRLFGEPVSCIRIQQTLETIIRKDLDRFQNKWNFQPPN-IVLQNKIRKPLSVHQLHSGNLQT	VCRSLFG-PVDHDELHRDIEAKLREISEKDEQRWNFNFASGTPLLGDYEWEGAAVEATPVFYQE	1.18e-06	57.4
Smp_199050	Smp_199050	ref|XP_018538877.1|	XP_018538877	cyclin-dependent kinase inhibitor 1Ca [Lates calcarifer]	14.035	171	137	3	13	183	102	262	LCRRLFGEPVSCIRIQQTLETIIRKDLDRFQNKWNFQPPNIVLQNKIRKPLSVHQLHSGNLQTNSTNEFILEPVQSPPSFYIKSPRKLKAFRRLPMSVAQKTRMELCKKSTNSELKDLTYSFNSSYNLSNTDTLLNDNQKSEINFPLTTESTVTITPNQPPPTSSSTPYKV	VCRSLFG-PVDHEQLRRDLKLRLKEIAEEDSRRWNFNFQ---TDTPLPGRFEWEEIPTDRAAALYQDSAPLQDA------VCSSNTEEEDDRLSDREGGAETDQENCSRISNTHKCPAEVTPVRRKRKLTKPAAKPGNNARITDFFTKRRRTTETKSILNPLNTSSSEAAL	1.25e-06	58.3
Smp_199050	Smp_199050	ref|XP_029951334.1|	XP_029951334	cyclin-dependent kinase inhibitor 1B [Salarias fasciatus]	18.079	177	126	3	13	189	28	185	LCRRLFGEPVSCIRIQQTLETIIRKDLDRFQNKWNFQPPNIVLQNKIRKPLSVHQLHSGNLQTNSTNEFILEPVQSPPSFYIKSPRKLKAFRRLPMSVAQKTRMELCKKSTNSELKDLTYSFNSSYNLSNTDTLLNDNQKSEINFPLTTESTVTITPNQPPPTSSSTPYKVNSISQV	ACRSLFGS-VDHQELKRDLKGHLREMEEAASAKWGFDFAN-------HTPLANARLD-----------WELVDCRDVPDFYSRQPRREKGVCPAGNNNVDLNGNHNCVVVTPSEDADRSEGPMECTEQCTGLRKRPACHDPSAQNKRSHTSSDEISCPTLSHSAEHTPRKSSPKRPT	1.26e-06	57.2
Smp_199050	Smp_199050	ref|XP_039987841.1|	XP_039987841	cyclin-dependent kinase inhibitor 1Bb [Xiphias gladius]	16.384	177	129	3	13	189	28	185	LCRRLFGEPVSCIRIQQTLETIIRKDLDRFQNKWNFQPPNIVLQNKIRKPLSVHQLHSGNLQTNSTNEFILEPVQSPPSFYIKSPRKLKAFRRLPMSVAQKTRMELCKKSTNSELKDLTYSFNSSYNLSNTDTLLNDNQKSEINFPLTTESTVTITPNQPPPTSSSTPYKVNSISQV	ACRSLFGS-VDHEELKRDLKGHLREMEETASAKWGFDFAN-------HTPLVNDRL-----------EWELVDCRDVPDFYTRPLRREKGVCSAGNNNVDLNGNHSCVVVAPSDDSARPDGQMECTEQCAGLRKRPACHDPSAQNKRSHTSSDEVSCPGLSHSAEHTPRKTSPKRQT	1.29e-06	57.2
Smp_199050	Smp_199050	ref|XP_056131602.1|	XP_056131602	cyclin-dependent kinase inhibitor 1D [Lampris incognitus]	25.581	43	31	1	13	55	38	79	LCRRLFGEPVSCIRIQQTLETIIRKDLDRFQNKWNFQPPNIVL	VRRNLFG-PVDHHQLQQDFQRLLCMSVEVANKRWNFDFQSDRP	1.34e-06	57.2
Smp_199050	Smp_199050	ref|XP_048401484.1|	XP_048401484	cyclin-dependent kinase inhibitor 1C [Stegostoma tigrinum]	18.085	94	70	3	3	90	17	109	VAAGITAPVH----LCRRLFGEPVSCIRIQQTLETIIRKDLDRFQNKWNFQPP--NIVLQNKIRKPLSVHQLHSGNLQTNSTNEFILEPVQSPP	MAARRTYPLHARTAVCRSLFG-PIDHDELRRETKSKLREISERDRRRWNFNFATDTPLQGGDYEWEEGGDDVPAFYRESVHRSKPRLQCPVPES	1.35e-06	57.4
Smp_199050	Smp_199050	ref|XP_022058830.1|	XP_022058830	cyclin-dependent kinase inhibitor 1 isoform X2 [Acanthochromis polyacanthus]	16.883	154	118	3	12	165	15	158	HLCRRLFGEPVSCIRIQQTLETIIRKDLDRFQNKWNFQPPNIVLQNKIRKPLSVHQLHSGNLQTNSTNEFILEPVQSPPSFYIKSPRKLKAFRRLPMSVAQKTRMELCKKSTNSELKDLTYSFNSSYNLSNTDTLLNDNQKSEINFPLTTESTV	QARRNLFG-PVDREQLQAEYQAALRKDLEEASKRWGFDFMS---DKPLEGSDFQWEGIPGNGVPLLYRSCMLGLGKTEGKRAAEKTVSARRGRVGPP------QSEKENIPQTPEKCKLSLDNLEKTPDRGENTGLKRKQTNLTDFYQAKRRVV	1.35e-06	56.9
Smp_199050	Smp_199050	ref|XP_024232734.1|	XP_024232734	cyclin-dependent kinase inhibitor 1 isoform X2 [Oncorhynchus tshawytscha]	14.379	153	124	3	13	165	29	174	LCRRLFGEPVSCIRIQQTLETIIRKDLDRFQNKWNFQPPNIVLQNKIRKPLSVHQLHSGNLQTNSTNEFILEPVQSPPSFYIKSPRKLKAFRRLPMSVAQKTRMELCKKSTNSELKDLTYSFNSSYNLSNTDTLLNDNQKSEINFPLTTESTV	VRRNLFG-PVDHEQLQQDFQRHLGMSVESANKRWDFDF--NTGQPAAKGASVEWEEMKCQDVPAFYHSCVLRK----PVIGIDGHRAGRENVRLARASSPGLSSCGEEYLEVTTRESYTIQRPEKKMASQRAGAVKRRQAAITEFFVVKKRTT	1.38e-06	57.4
Smp_199050	Smp_199050	emb|CAE82383.1|	CAE82383	cyclin-dependent kinase inhibitor 1B, partial [Homo sapiens]	29	100	51	3	13	112	26	105	LCRRLFGEPVSCIRIQQTLETIIRKDLDRFQNKWNFQPPNIVLQNKIRKPLSVHQLHSGNLQTNSTNEFILEPVQSPPSFYIKSPRKLKAFRRLPMSVAQ	ACRNLFG-PVDHEELTRDLEKHCRDMEEASQRKWNFDFQN-------HKPL------------EGKYEWQEVEKGSLPEFYYRPPRPPKGACKVPAQESQ	1.39e-06	56.3
Smp_199050	Smp_199050	gb|PWA24565.1|	PWA24565	hypothetical protein CCH79_00011719 [Gambusia affinis]	23.333	90	50	3	13	102	28	98	LCRRLFGEPVSCIRIQQTLETIIRKDLDRFQNKWNFQPPNIVLQNKIRKPLSVHQLHSGNLQTNSTNEFILEPVQSPPSFYIKSPRKLKA	ACRSLFGL-VDHEELKRDFKGHMRELQEAASAKWGFDFAS-------DKPL-----------PNARLTWELVDPARVPDFYVRPPRREKG	1.4e-06	56.6
Smp_199050	Smp_199050	ref|XP_031704680.1|	XP_031704680	cyclin-dependent kinase inhibitor 1B-like [Anarrhichthys ocellatus]	26.316	57	41	1	1	57	1	56	MSVAAGITAPVHLCRRLFGEPVSCIRIQQTLETIIRKDLDRFQNKWNFQPPNIVLQN	MQRMDPIGRRESVCRSLFG-PVDHEQLHRDLTLKLREITEQDSRRWNFNFQTETPQS	1.41e-06	56.9
Smp_199050	Smp_199050	gb|TEA28843.1|	TEA28843	hypothetical protein DBR06_SOUSAS4010056 [Sousa chinensis]	27	100	53	3	13	112	28	107	LCRRLFGEPVSCIRIQQTLETIIRKDLDRFQNKWNFQPPNIVLQNKIRKPLSVHQLHSGNLQTNSTNEFILEPVQSPPSFYIKSPRKLKAFRRLPMSVAQ	ACRNLFG-PVNHEELTRDLEKHCRDMEEASQRKWNFDFQN---HKPLEGKYEWQEVEKGNL----------------PEFYYRPPRPPKGACKVPAQEGQ	1.43e-06	58
Smp_199050	Smp_199050	ref|XP_054609427.1|	XP_054609427	cyclin-dependent kinase inhibitor 1-like isoform X1 [Dunckerocampus dactyliophorus]	18.182	88	66	3	13	100	81	162	LCRRLFGEPVSCIRIQQTLETIIRKDLDRFQNKWNFQPPNIVLQNKIRKPLSVHQLHSGNLQTNSTNEFILEPVQSPPSFYIKSPRKL	VRRNLFG-PVDHQQLRQDFQRLLHMSVEAANKRWNYDFRSDAPG--PGSNVQWEELKCQDVPGFYRSCTVRPVVQLRGA---KTPRRL	1.46e-06	57.7
Smp_199050	Smp_199050	gb|NXH12561.1|	NXH12561	CDN1A inhibitor [Bucco capensis]	21.519	79	57	2	11	89	8	81	VHLCRRLFGEPVSCIRIQQTLETIIRKDLDRFQNKWNFQPPNIVLQNKIRKPLSVHQLHSGNLQTNSTNEFILEPVQSP	THVRRNLFG-PTDNEQLQQDFQDMLCDSMKEAQQKWSFDF----LQDAPVEGVVQWEKLDENEVPAFYHSCVVRRAQRP	1.5e-06	56.3
Smp_199050	Smp_199050	ref|XP_046234846.1|	XP_046234846	cyclin-dependent kinase inhibitor 1D isoform X2 [Scatophagus argus]	18.919	74	56	2	13	86	35	104	LCRRLFGEPVSCIRIQQTLETIIRKDLDRFQNKWNFQPPNIVLQNKIRKPLSVHQLHSGNLQTNSTNEFILEPV	VRRNLFG-PVDHQQLQQDFERLLCMSVEVANKRWNFDFQS---EKPGKGSNIEWEELRCQDVPAFYRSCTVRPV	1.51e-06	56.9
Smp_199050	Smp_199050	ref|XP_014022361.1|	XP_014022361	cyclin-dependent kinase inhibitor 1B-like isoform X1 [Salmo salar]	31.707	41	27	1	15	55	25	64	RRLFGEPVSCIRIQQTLETIIRKDLDRFQNKWNFQPPNIVL	RNLFG-PVDHEQLQQEYQNALRRDLEDACHRWGFDFLSEKP	1.53e-06	56.6
Smp_199050	Smp_199050	ref|XP_044050321.1|	XP_044050321	cyclin-dependent kinase inhibitor 1Bb [Siniperca chuatsi]	26.667	90	47	3	13	102	28	98	LCRRLFGEPVSCIRIQQTLETIIRKDLDRFQNKWNFQPPNIVLQNKIRKPLSVHQLHSGNLQTNSTNEFILEPVQSPPSFYIKSPRKLKA	ACRSLFGS-VDHEELKRDLKGHLREMEEAASAKWGFDFAN-------HTPLANGRL-----------EWELVDCRDVPNFYNKQPRREKG	1.53e-06	56.9
Smp_199050	Smp_199050	gb|KAG7240689.1|	KAG7240689	hypothetical protein INR49_026578 [Caranx melampygus]	19.54	87	66	3	13	99	67	149	LCRRLFGEPVSCIRIQQTLETIIRKDLDRFQNKWNFQPPNIVLQNKIRKPLSVHQLHSGNLQTNSTNEFILEPVQSPPSFYIKSPRK	VRRNLFG-PVDHQQLQQDFQRLLCMSVEVANKRWNFDFQTDIPGKG--SNIQWEELKCQDVPA-FYRSCMVRPVMRPGAGMTKGVRR	1.54e-06	59.1
Smp_199050	Smp_199050	ref|XP_028287616.1|	XP_028287616	cyclin-dependent kinase inhibitor 1B [Parambassis ranga]	15	180	129	4	13	192	101	256	LCRRLFGEPVSCIRIQQTLETIIRKDLDRFQNKWNFQPPNIVLQNKIRKPLSVHQLHSGNLQTNSTNEFILEPVQSPPSFYIKSPRKLKAFRRLPMSVAQKTRMELCKKSTNSELKDLTYSFNSSYNLSNTDTLLNDNQKSEINFPLTTESTVTITPNQPPPTSSSTPYKVNSISQVTEK	ACKNLFGS-VDHEELKRDLKGHLRELEEAASAKWGFDFAN-------HKPLMNGRLD-----------WELVDHRTVPNFYTRQPHREKG-----VCSAGNNNVDLNGNHNCVVVAPSEDSDRSDGQMEHKEQCTGLRKRPACHDPMAQTKRSHTSSEEVRCPNRSHSAAEQTPRKSSPR	1.56e-06	58
Smp_199050	Smp_199050	ref|XP_054609428.1|	XP_054609428	cyclin-dependent kinase inhibitor 1-like isoform X2 [Dunckerocampus dactyliophorus]	18.182	88	66	3	13	100	28	109	LCRRLFGEPVSCIRIQQTLETIIRKDLDRFQNKWNFQPPNIVLQNKIRKPLSVHQLHSGNLQTNSTNEFILEPVQSPPSFYIKSPRKL	VRRNLFG-PVDHQQLRQDFQRLLHMSVEAANKRWNYDFRSDAPG--PGSNVQWEELKCQDVPGFYRSCTVRPVVQLRGA---KTPRRL	1.56e-06	56.6
Smp_199050	Smp_199050	gb|KAF0029569.1|	KAF0029569	hypothetical protein F2P81_018674 [Scophthalmus maximus]	21.591	88	65	3	13	99	76	160	LCRRLFGEPVSCIRIQQTLETIIRKDLDRFQNKWNFQPPNIVLQNKIRKPLSVHQLHSGNLQT-NSTNEFILEPVQSPPSFYIKSPRK	VRRNLFG-PVDHQQLQQDFQRLLCMSVEVANKRWNFDFQADVPGEG--TNVVWEELGCQDVPAFYRSGSSKLRPVARPAVDVTKGARQ	1.59e-06	57.4
Smp_199050	Smp_199050	ref|XP_051886343.1|	XP_051886343	cyclin-dependent kinase inhibitor 1-like isoform X2 [Pristis pectinata]	20.635	63	46	2	12	74	21	79	HLCRRLFGEPVSCIRIQQTLETIIRKDLDRFQNKWNFQPPNIVLQNKIRKPLSVHQLHSGNLQ	RVRRNLFG-PVDHEQLQQDFQHLLRANIEAAEQRWNYDFSK---EIPAEGTLEWEELKCQDVP	1.59e-06	56.3
Smp_199050	Smp_199050	ref|XP_008590056.1|	XP_008590056	PREDICTED: cyclin-dependent kinase inhibitor 1 [Galeopterus variegatus]	21.538	65	47	2	4	68	8	68	AAGITAPVHLCRRLFGEPVSCIRIQQTLETIIRKDLDRFQNKWNFQPPNIVLQNKIRKPLSVHQL	ARQIPCSSRVCRRLFG-PVDSEQLHRDCDMLMAGCIQEARERWNFDF---VTETPLEGNFAWERV	1.61e-06	56.6
Smp_199050	Smp_199050	ref|XP_015812626.1|	XP_015812626	cyclin-dependent kinase inhibitor 1B [Nothobranchius furzeri]	22.222	45	34	1	13	57	36	79	LCRRLFGEPVSCIRIQQTLETIIRKDLDRFQNKWNFQPPNIVLQN	VRRNLFG-PVDHEQLQQDFQRLLHMTVEVASKRWGFDFQEDRPGE	1.62e-06	56.9
Smp_199050	Smp_199050	ref|XP_001337196.1|	XP_001337196	cyclin-dependent kinase inhibitor 1C [Danio rerio]	18.056	144	106	3	14	156	34	166	CRRLFGEPVSCIRIQQTLETIIRKDLDRFQNKWNFQPPN-IVLQNKIRKPLSVHQLHSGNLQTNSTNEFILEPVQSPPSFYIKSPRKLKAFRRLPMSVAQKTRMELCKKSTNSELKDLTYSFNSSYNLSNTDTLLNDNQKSEIN	CRNLFG-PVDHDELRRELASKLREISERDQQRWNFNFSEGQPLDGDLKWEESPAEGCPLFYRETAPITMKKRQIVDLPT----------TQRTINVDRKCESPMKFCKSQTQRRKSRKRVQTKSQTNMRITDFYGKRKRTDVCK	1.65e-06	56.6
Smp_199050	Smp_199050	ref|XP_023852327.1|	XP_023852327	cyclin-dependent kinase inhibitor 1 isoform X2 [Salvelinus alpinus]	31.707	41	27	1	15	55	25	64	RRLFGEPVSCIRIQQTLETIIRKDLDRFQNKWNFQPPNIVL	RNLFG-PVDHEQLQQEYQNALRRDLEDACHRWGFDFLSEKP	1.68e-06	56.6
Smp_199050	Smp_199050	ref|XP_011608208.1|	XP_011608208	cyclin-dependent kinase inhibitor 1-like [Takifugu rubripes]	14.943	174	126	3	13	184	10	163	LCRRLFGEPVSCIRIQQTLETIIRKDLDRFQNKWNFQPPNIVLQNKIRKPLSVHQLHSGNLQTNSTNEFILEPVQSPPSFYIKSPRKLKAFRRLPMS--VAQKTRMELCKKSTNSELKDLTYSFNSSYNLSNTDTLLNDNQKSEINFPLTTESTVTITPNQPPPTSSSTPYKVN	VCRSLFG-PVDHEQLRRDLKLRLKEIMDQDRRRWNFDFQS-------------------ETPMSGRFQWEQVPTACAAALYSTPLRELRAPSTGGEDQLTEREADQENCPKISNTRKCPTEETPARRKRTRSKSAAKLGNYARITDFFAKKRRTSDTKVPLHHFHTGSTEPSMS	1.68e-06	56.6
Smp_199050	Smp_199050	ref|XP_041645322.1|	XP_041645322	cyclin-dependent kinase inhibitor 1Ca [Cheilinus undulatus]	21.569	51	39	1	5	55	3	52	AGITAPVHLCRRLFGEPVSCIRIQQTLETIIRKDLDRFQNKWNFQPPNIVL	PTFRSRESVCRNLFG-PVDHEQLRRDLKQRLKEITEQDSRRWNFNFQTDTP	1.69e-06	56.6
Smp_199050	Smp_199050	gb|KAF7687983.1|	KAF7687983	hypothetical protein HF521_013989 [Silurus meridionalis]	15.217	230	186	5	9	236	23	245	APVHLCRRLFGEPVSCIRIQQTLETIIRKDLDRFQNKWNFQP-PNIVLQNKIRKPLSVHQLHSGNLQTNSTNEFILEPVQSPPSFYIKSPRKLKAFRRLPMSVAQKT-RMELCKKSTNSELKDLTYSFNSSYNLSNTDTLLNDNQKSEINFPLTTESTVTITPNQPPPTSSSTPYKVNSISQVTEKLSEIPTTTLPVNPIIIRSNNSSNNIMLPSGSNPSSQHSIKLIKS	ARTRVCRNLFG-PVDHEELGCEMQRRLQEISERDQTRWNFNFEDNVPLPGNYEWEEISVSAVPSFYKESVRNGKARTGNAKDAA---ESNMETGCKNEAQSSFQAPTSSVEVNQENRSGALNAQELVTPVCRRRSGNPEPSRQNTTHITDFFPKRKRSLDTKQTE---RSSSSIPAEVTPRKRIRCRWEDLGVSHFSDHLAVKKKRPQRNKRSERRVRPSECHRIHLQMS	1.69e-06	58
Smp_199050	Smp_199050	ref|XP_042197418.1|	XP_042197418	cyclin-dependent kinase inhibitor 1 [Callorhinchus milii]	14.535	172	145	2	13	183	32	202	LCRRLFGEPVSCIRIQQTLETIIRKDLDRFQNKWNFQPPN-IVLQNKIRKPLSVHQLHSGNLQTNSTNEFILEPVQSPPSFYIKSPRKLKAFRRLPMSVAQKTRMELCKKSTNSELKDLTYSFNSSYNLSNTDTLLNDNQKSEINFPLTTESTVTITPNQPPPTSSSTPYKV	VCRSLFG-PIDHDELRREMSRRLRECGDRDRRRWNFDFQTETPLEGEFEWESSSARESPGFYRETVQGRGKGRPPAPQAVCPPQAAAGETPGRLHSQENNQENRSVNVHPSGRANKHSASRRPGTGTANNNNNTHITDYFAKRKRIVGSKGTSENVSLCPPVPGEQPPRKRI	1.72e-06	57.2
Smp_199050	Smp_199050	ref|XP_030233207.1|	XP_030233207	cyclin-dependent kinase inhibitor 1-like [Gadus morhua]	15.476	168	127	4	7	173	54	207	ITAPVHLCRRLFGEPVSCIRIQQTLETIIRKDLDRFQNKWNFQPPNIV-LQNKIRKPLSVHQLHSGNLQTNSTNEFILEPVQSPPSFYIKSPRKLKAFRRLPMSVAQKTRMELCKKSTNSELKDLTYSFNSSYNLSNTDTLLNDNQKSEINFPLTTESTVTITPNQPP	RTATAPLCRNLFGA-VDHEQLSRDLNRQLEEMAERDQRRWNFSFDTEEPLDGEYRWETVPWDRTASFYRGSEAGEDEVTEE------IHVRPNRLDDEE-------SKASLAETNRENISSVSNTLRFPSEGTPVRRKRTKASPDNARITDFFVKRRRSSDSRPLKSP	1.73e-06	57.4
Smp_199050	Smp_199050	ref|XP_061578404.1|	XP_061578404	cyclin-dependent kinase inhibitor 1B-like [Cololabis saira]	15.909	176	130	4	5	179	28	186	AGITAPVHLCRRLFGEPVSCIRIQQTLETIIRKDLDRFQNKWNFQP-PNIVLQNKIRKPLSVHQLHSGNLQTNSTNEFILEPVQSPPSFYIKSPRKLKAFRRLPMSVAQKTRMELCKKSTNSELKDLTYSFNSSYNLSNTDTLLNDNQKSEINFPLTTESTVTITPNQPPPTSSST	PDLHRRSGVCRNLFGAP-DHEELSRDVQTKLREISDRDQRRWNFNFETDTPLDGNYHWEGVSTDATPGFYHDSP------RVPARSPGPESSSTSTGTTGTPCPAEVNQENRADRLNSGKKTSRKRVP----------CKRPVESESNTHITDFFVKRKRAADIKSNDTSPKSPIP	1.74e-06	56.9
Smp_199050	Smp_199050	emb|CAB1313314.1|	CAB1313314	unnamed protein product [Coregonus sp. 'balchen']	17.788	208	162	3	3	209	18	217	VAAGITAPVHLCRRLFGEPVSCIRIQQTLETIIRKDLDRFQNKWNFQP-PNIVLQNKIRKPLSVHQLHSGNLQTNSTNEFILEPVQSPPSFYIKSPRKLKAFRRLPMSVAQKTRMELCKKSTNSELKDLTYSFNSSYNLSNTDTLLNDNQKSEINFPLTTESTVTITPNQPPPTSSSTPYKVNSISQVTEKLSEIPTTTLPVNPIIIR	RTFPLQARTGVCRNLFG-PVDHDELNREMKSKMREISDRDQRRWNFNFEADVPLSGDYVWEETPVETSPVFYQDSVQVGRTRIVVTPVNV-------KLDVDFILLDSSSQDVSPLCDDRLTSSESSTLCLTEVNQENCAVKLNSGRPTPKQVPCVRCKRTATTDTTTTTHVTDFYVRRKRLTTETKLNESTSQHPSSQLPVEQTPRK	1.76e-06	57.4
Smp_199050	Smp_199050	ref|XP_047245240.1|	XP_047245240	cyclin-dependent kinase inhibitor 1D [Girardinichthys multiradiatus]	26.667	45	32	1	13	57	88	131	LCRRLFGEPVSCIRIQQTLETIIRKDLDRFQNKWNFQPPNIVLQN	VRRNLFG-PVDHQQLQQDFQRVLHMSVEEASKCWNFDFQRDVPGE	1.8e-06	57.4
Smp_199050	Smp_199050	ref|XP_046250706.1|	XP_046250706	cyclin-dependent kinase inhibitor 1Ca [Scatophagus argus]	12.921	178	144	3	6	183	3	169	GITAPVHLCRRLFGEPVSCIRIQQTLETIIRKDLDRFQNKWNFQPPNIVLQNKIRKPLSVHQLHSGNLQTNSTNEFILEPVQSPPSFYIKSPRKLKAFRRLPMSVAQKTRMELCKKSTNSELKDLTYSFNSSYNLSNTDTLLNDNQKSEINFPLTTESTVTITPNQPPPTSSSTPYKV	PIRRRESICRSLFG-PVDHDQLRRELKQKLKEITEQDSRRWNFNFQ---TETPLAGRFQWEEIPADCAAALYQESAQLKD-------AVCPSQTEDDDRLSDSEESMGTDQENCSSISNTPKCPAEGTPVQRKRTFSKAAAKPGKNARITDFFAKRRRTTETKKALNPLHTSSSEAAL	1.89e-06	56.6
Smp_199050	Smp_199050	ref|XP_034143020.1|	XP_034143020	cyclin-dependent kinase inhibitor 1 [Esox lucius]	20	140	98	4	15	144	25	160	RRLFGEPVSCIRIQQTLETIIRKDLDRFQNKWNFQPPN--IVLQNKIRK--------PLSVHQLHSGNLQTNSTNEFILEPVQSPPSFYIKSPRKLKAFRRLPMSVAQKTRMELCKKSTNSELKDLTYSFNSSYNLSNTD	RNLFG-PVDHEQLQQEYQDALNRDLEAACYRWGFDFRSEKPLAQGHFQWDGVPEAGVPLLYRPADSAGLVWVGLSHCGRENISCTPVKYRGNCHNL---EETPEKEENKNSNENGLKRKQTNLTDFYQSKKRVVGTPRKS	1.89e-06	56.3
Smp_199050	Smp_199050	emb|CAJ1055037.1|	CAJ1055037	cyclin-dependent kinase inhibitor 1D isoform X1 [Xyrichtys novacula]	23.256	43	32	1	13	55	42	83	LCRRLFGEPVSCIRIQQTLETIIRKDLDRFQNKWNFQPPNIVL	VRRNLFG-PVDHQQLQKDFQRLLCMSVEVANKRWNFDFQSEMP	1.92e-06	56.6
Smp_199050	Smp_199050	ref|XP_026992703.2|	XP_026992703	cyclin-dependent kinase inhibitor 1Ca [Tachysurus fulvidraco]	14.286	189	159	3	9	196	23	209	APVHLCRRLFGEPVSCIRIQQTLETIIRKDLDRFQNKWNFQP-PNIVLQNKIRKPLSVHQLHSGNLQTNSTNEFILEPVQSPPSFYIKSPRKLKAFRRLPMSVAQKTRMELCKKSTNSELKDLTYSFNSSYNLSNTDTLLNDNQKSEINFPLTTESTVTITPNQPPPTSSSTPYKVNSISQVTEKLSEI	ARTKVCRNLFG-PVDHEELNCEMKRRLQEISERDQSRWNFNFEENVPLPGHYEWEEIAVNTVPSFYKESVRNGKALTDNAKDTESSTEIGCKTEA-QSSAEAPSPSAEVNQENRSGALNARDHVTSLCRRRKKATVPETLRNSTTHITDFFPRRKRIFDSKAAERTPQSGTSQSGTSQSGTSQSGTSQS	1.93e-06	57.2
Smp_199050	Smp_199050	ref|XP_031794082.1|	XP_031794082	cyclin-dependent kinase inhibitor 1B isoform X2 [Sarcophilus harrisii]	27.103	107	58	3	1	107	16	102	MSVAAGITAPVHLCRRLFGEPVSCIRIQQTLETIIRKDLDRFQNKWNFQPPNIVLQNKIRKPLSVHQLHSGNLQTNSTNEFILEPVQSPPSFYIKSPRKLKAFRRLP	MEGRPAEYPKPSACRNLFG-PVNHEDLTQDLKKHCRDIEEDCQRKWNFDFRN-------HKPL------------EGNYEWQPVEKDSLPEFYFRPPRNPKGRCQGP	1.94e-06	56.6
Smp_199050	Smp_199050	ref|XP_020497735.1|	XP_020497735	cyclin-dependent kinase inhibitor 1 [Labrus bergylta]	28	50	33	2	3	52	11	57	VAAGITAPVHLCRRLFGEPVSCIRIQQTLETIIRKDLDRFQNKWNFQPPN	LSTQGNGPTR--RALFG-PVDHEQLQREYQAALRKDLEEASHRWGFDFLS	1.95e-06	56.3
Smp_199050	Smp_199050	ref|XP_042353372.1|	XP_042353372	cyclin-dependent kinase inhibitor 1 isoform X2 [Plectropomus leopardus]	18.543	151	113	3	15	165	18	158	RRLFGEPVSCIRIQQTLETIIRKDLDRFQNKWNFQPPNIVLQNKIRKPLSVHQLHSGNLQTNSTNEFILEPVQSPPSFYIKSPRKLKAFRRLPMSVAQKTRMELCKKSTNSELKDLTYSFNSSYNLSNTDTLLNDNQKSEINFPLTTESTV	RNLFG-PVDREQLQAEYQAALRKDLDEACQRWGFDFFS---DKPLERSDFQWEGIPGTKVPLLYRSCMLSVGHAGGQRAAEATVKPKGGR------ASSIQSEKENIPTSRQRCALNVENLEKTPEKRESTGLKRKQTNITDFYQAKRRVV	1.95e-06	56.3
Smp_199050	Smp_199050	gb|KAG7473829.1|	KAG7473829	hypothetical protein MATL_G00100150 [Megalops atlanticus]	32.558	43	28	1	13	55	24	65	LCRRLFGEPVSCIRIQQTLETIIRKDLDRFQNKWNFQPPNIVL	VCRNLFG-PIDHDELDRELKSELREICDRDQRRWNFNFESDTP	1.98e-06	56.9
Smp_199050	Smp_199050	ref|XP_034381838.1|	XP_034381838	cyclin-dependent kinase inhibitor 1D [Cyclopterus lumpus]	17.105	76	59	2	13	88	35	106	LCRRLFGEPVSCIRIQQTLETIIRKDLDRFQNKWNFQPPNIVLQNKIRKPLSVHQLHSGNLQTNSTNEFILEPVQS	VRRSLFG-PVDHQQLKQDFQRLLSRNLEVAQKRWNFDFQH---EKPGEGSDIEWEELRYQEAPTFYRSCTVGPPRP	2.01e-06	56.9
Smp_199050	Smp_199050	ref|XP_045885240.1|	XP_045885240	cyclin-dependent kinase inhibitor 1 isoform X2 [Micropterus dolomieu]	15.758	165	127	5	2	165	8	161	SVAAGITAPVHLCRRLFGEPVSCIRIQQTLETIIRKDLDRFQNKWNFQPPNIVLQNKIRKPLSVHQLHSGNLQTNSTNEFILEPVQSPPSFYIKSPRKLK-AFRRLPMSVAQKTRMELCKKSTNSELKDLTYSFNSSYNLSNTDTLLNDNQKSEINFPLTTESTV	SLSPMGNGPAR--RNLFG-PVDREQLHAEYQAALRKDLEEASQRWGFDF---ISDQPLESGDFQWECVTGAKVPLLYRSCMLGLGKADGQRAVTPKGAVTPKGGRVGPSQSEKENIPCTPERRALNPEDLEKTPE-----RRGNTALKRKQTNITDFYQAKRRVV	2.03e-06	56.3
Smp_199050	Smp_199050	ref|XP_047218466.1|	XP_047218466	cyclin-dependent kinase inhibitor 1Ca [Girardinichthys multiradiatus]	27.273	44	31	1	13	56	9	51	LCRRLFGEPVSCIRIQQTLETIIRKDLDRFQNKWNFQPPNIVLQ	VCRNLFG-PVDHDQVRQEVQLKLKEIMEQDSQRWNFNFQSGIPQ	2.04e-06	56.3
Smp_199050	Smp_199050	ref|XP_030416428.1|	XP_030416428	cyclin-dependent kinase inhibitor 1C [Gopherus evgoodei]	20	100	74	3	3	98	15	112	VAAGITAPVH----LCRRLFGEPVSCIRIQQTLETIIRKDLDRFQNKWNFQPPNIVLQNKIRKPLSVHQLHSGNLQTNSTNEFILEPVQSPPSFYIKSPR	LAARRTFPLHARTGVCRNLFG-PVDHEELSRELKSKLREISEDDQRRWDYNFQTDTPLDGP-GRLQWEEVEGGSVPAFYRETLQVGRCRFPVLLVRSKPP	2.07e-06	57.4
Smp_199050	Smp_199050	gb|ROL52791.1|	ROL52791	Cyclin-dependent kinase inhibitor 1C [Anabarilius grahami]	22.321	112	83	2	14	125	28	135	CRRLFGEPVSCIRIQQTLETIIRKDLDRFQNKWNFQPPNIVLQNKIRKPLSVHQLHSGNLQTNSTNEFILEPVQSPPSFYIKSPRKLKAFRRLPMSVAQKTRMELCKKSTNS	CRNLFG-PVDHDELKRELTSKLREISQRDQQRWNFDFREGQPLDGHLKWEESPAEDCPEFYREKTAVSKRPFVDLPTTEIIVAP---KCGSRSMKDLNHKKKTAKCNRRKLS	2.09e-06	56.3
Smp_199050	Smp_199050	ref|XP_057184608.1|	XP_057184608	cyclin-dependent kinase inhibitor 1D isoform X2 [Triplophysa rosa]	30.769	39	26	1	13	51	26	63	LCRRLFGEPVSCIRIQQTLETIIRKDLDRFQNKWNFQPP	VCRNLFG-PVDHQQLQQDFQRLFCMSVEVAKHRWNFDFQ	2.09e-06	56.3
Smp_199050	Smp_199050	ref|XP_033485027.1|	XP_033485027	cyclin-dependent kinase inhibitor 1Ca [Epinephelus lanceolatus]	13.372	172	138	3	13	183	10	171	LCRRLFGEPVSCIRIQQTLETIIRKDLDRFQNKWNFQP-PNIVLQNKIRKPLSVHQLHSGNLQTNSTNEFILEPVQSPPSFYIKSPRKLKAFRRLPMSVAQKTRMELCKKSTNSELKDLTYSFNSSYNLSNTDTLLNDNQKSEINFPLTTESTVTITPNQPPPTSSSTPYKV	VCRSLFG-PVDHEQLRRDLKLKMKEITEQDSRRWNFNFQAETPLPGRFQWEWEEMPADRAAAVYQESAQIKGDVC---------PSRTEEDDRLSEREEGAGTDQENCSSISNTRKRPAEVTPVRRKRTRSKPAAKPSNNARITDFFAKRRRSTETKSILNPFHTSSSEAAL	2.11e-06	56.3
Smp_199050	Smp_199050	ref|XP_015267595.1|	XP_015267595	PREDICTED: cyclin-dependent kinase inhibitor 1-like isoform X2 [Gekko japonicus]	19.685	127	97	3	15	137	19	144	RRLFGEPVSCIRIQQTLETIIRKDLDRFQNKWNFQPPNIVLQNKIRKPLSVHQLHSGNLQTNSTNEFILEPVQSPP-SFYIKSPRKLKAFRRLPMSVAQKT---RMELCKKSTNSELKDLTYSFNSS	RTLFG-PVDPSQLQQDFQCMLSASMERAKQKWNFDFLQEVPAEGLLQWEELQEQEVPAFYHTCIVGGARKPLQPVNRTVAQEAQTRLTVKLREKARPAKKTGGKKSQARKKRRQTSLTDYYTTKKQV	2.12e-06	56
Smp_199050	Smp_199050	gb|MBZ3885254.1|	MBZ3885254	Cyclin-dependent kinase inhibitor 1B [Sciurus carolinensis]	29	100	51	3	13	112	28	107	LCRRLFGEPVSCIRIQQTLETIIRKDLDRFQNKWNFQPPNIVLQNKIRKPLSVHQLHSGNLQTNSTNEFILEPVQSPPSFYIKSPRKLKAFRRLPMSVAQ	ACRNLFG-PVNHEELTRDLEKHCREMEEASQRKWNFDFQN-------HKPL------------EGKYEWQEVEKGSLPEFYYRPPRPHKGACKVPEQESQ	2.13e-06	56.9
Smp_199050	Smp_199050	ref|XP_027011846.1|	XP_027011846	cyclin-dependent kinase inhibitor 1 isoform X2 [Tachysurus fulvidraco]	14.844	128	96	4	15	138	24	142	RRLFGEPVSCIRIQQTLETIIRKDLDRFQNKWNFQPPNIVLQNKIRKPLSVHQLHSGNLQTNSTNEFIL----EPVQSPPSFYIKSPRKLKAFRRLPMSVAQKTRMELCKKSTNSELKDLTYSFNSSY	RCLFGA-VDHEELRRDYTLLMRAELEDSSRRWNFNFTS---DKPWVGGDFEWVGLPVAQVPFIYHECTVGAKCRPKGVEPQCDLKHEDINKTPEQNTHSAEKHT-----LKRKQTNITDFYQAKRRVV	2.14e-06	56
Smp_199050	Smp_199050	gb|MBN3290164.1|	MBN3290164	CDN1C inhibitor [Polypterus senegalus]	32.203	59	35	2	3	57	14	71	VAAGITAPVH----LCRRLFGEPVSCIRIQQTLETIIRKDLDRFQNKWNFQPPNIVLQN	LAARRTFPLHARTGVCRNLFG-PVDHDELDREMKTKLREISESDQRKWNFNFETHTPVE	2.15e-06	58
Smp_199050	Smp_199050	ref|XP_029980993.1|	XP_029980993	cyclin-dependent kinase inhibitor 1B-like [Sphaeramia orbicularis]	27.907	43	30	1	13	55	50	91	LCRRLFGEPVSCIRIQQTLETIIRKDLDRFQNKWNFQPPNIVL	VCRNLFG-PVDHEQLRRDLRQKMKEMTERDSRRWNFNFHSDTP	2.2e-06	56.9
Smp_199050	Smp_199050	ref|XP_034529814.1|	XP_034529814	cyclin-dependent kinase inhibitor 1D isoform X1 [Notolabrus celidotus]	24.444	45	33	1	13	57	81	124	LCRRLFGEPVSCIRIQQTLETIIRKDLDRFQNKWNFQPPNIVLQN	VRRNLFG-PVDHQQLQEDFQRLLCINLEAANKRWNFDFQSEMPEK	2.22e-06	57.2
Smp_199050	Smp_199050	ref|XP_066514135.1|	XP_066514135	cyclin-dependent kinase inhibitor 1-like [Hoplias malabaricus]	16.477	176	139	5	9	182	23	192	APVHLCRRLFGEPVSCIRIQQTLETIIRKDLDRFQNKWNFQP-PNIVLQNKIRKPLSVHQLHSGNLQTNSTNEFILEPVQSPPSFYIKSPRK-LKAFRRLPMSVAQKTRMELCKKSTNSELKDLTYSFNSSYNLSNTDTLLNDNQKSEINFPLTTESTVTITPNQPPPTSSSTPYK	ARTKVCRNLFG-PMDHDELQREMTQKLREISEAERTRWNFNFEQDSPLPGNYAWEEVCARSVPAFYRDSRAPE--REEVNEGNGAEREPESKTAEHERESDRKNAGEARVELNQENQSGALNGTPACTRKQ---KRRRTVPEYNSTHITDFFPRRKRPAEVKQPENALSVEITPRK	2.37e-06	56.6
Smp_199050	Smp_199050	ref|XP_034434141.1|	XP_034434141	cyclin-dependent kinase inhibitor 1D [Hippoglossus hippoglossus]	18.919	74	56	3	13	86	35	104	LCRRLFGEPVSCIRIQQTLETIIRKDLDRFQNKWNFQPPNIVLQNKIRKPLSVHQLHSGNLQTNSTNEFILEPV	VRRNLFG-PLDHQQLQQDFQRLLCMSVEMANKRWNFDFQADVPGEG--SNIEWEELKCQDVPA-FYHSCMVRPV	2.37e-06	56.3
Smp_199050	Smp_199050	ref|XP_061565191.1|	XP_061565191	cyclin dependent kinase inhibitor 1Ca [Cololabis saira]	27.907	43	30	1	13	55	8	49	LCRRLFGEPVSCIRIQQTLETIIRKDLDRFQNKWNFQPPNIVL	VCRSLFG-PVDHEQLRRDLQLQLREITEQDSRRWNFCFQTDTP	2.39e-06	56
Smp_199050	Smp_199050	ref|XP_065145313.1|	XP_065145313	cyclin dependent kinase inhibitor 1Ca [Paramisgurnus dabryanus]	21.918	73	55	2	9	80	23	94	APVHLCRRLFGEPVSCIRIQQTLETIIRKDLDRFQNKWNFQP-PNIVLQNKIRKPLSVHQLHSGNLQTNSTNE	ARTRVCRNLFG-PVDHEELHCEMKRKLQEISERDQSRWNFNFETNSPLPGDYEWEETSEDSLPCFYKNKVQNK	2.42e-06	56.9
Smp_199050	Smp_199050	ref|XP_014008394.1|	XP_014008394	cyclin-dependent kinase inhibitor 1 isoform X3 [Salmo salar]	15.686	153	122	4	13	165	27	172	LCRRLFGEPVSCIRIQQTLETIIRKDLDRFQNKWNFQPPNIVLQNKIRKPLSVHQLHSGNLQTNSTNEFILEPVQSPPSFYIKSPRKLKAFRRLPMSVAQKTRMELCKKSTNSELKDLTYSFNSSYNLSNTDTLLNDNQKSEINFPLTTESTV	VRRNLFG-PVDHKELQQDFQRHLCMSVESANKRWDFDFNTGRPASTPAG-LEWEEMKCQDVPA-FYRSCVLRK----PVIGIDGQRAERENVRLARASSPGSSSCGEEYLEVTTRESYTIQRPEKKTASQRAGAVKRRQASITEFFVVKKRTV	2.45e-06	56.3
Smp_199050	Smp_199050	gb|KAG7272376.1|	KAG7272376	hypothetical protein CRUP_000367 [Coryphaenoides rupestris]	30.189	53	35	2	13	64	22	73	LCRRLFGEPVSCIRIQQTLETIIRKDLDRFQNKWNFQPP-NIVLQNKIRKPLS	VCRKLFG-PVDHEQLSRDLSRQLRDMAERDTRRWNFCFATDEPLPGRYRWESS	2.46e-06	56.6
Smp_199050	Smp_199050	ref|XP_028649362.1|	XP_028649362	cyclin-dependent kinase inhibitor 1C-like [Erpetoichthys calabaricus]	32.203	59	35	2	3	57	14	71	VAAGITAPVH----LCRRLFGEPVSCIRIQQTLETIIRKDLDRFQNKWNFQPPNIVLQN	LAARRTFPLHARTGVCRNLFG-PVDHDELDREMKTKLREISESDQRKWNFNFESHTPVE	2.46e-06	57.2
Smp_199050	Smp_199050	ref|XP_056707399.1|	XP_056707399	cyclin-dependent kinase inhibitor 1C [Euleptes europaea]	15.897	195	157	4	3	192	15	207	VAAGITAPVHL----CRRLFGEPVSCIRIQQTLETIIRKDLDRFQNKWNFQPPNIVLQNKIRKPLSVHQLHSGNLQTNSTNEFILEPVQSPPSFYIKSPRKLKAFRRLPMSVAQKTRMELCKKSTNSELKDLTYSFNSSYNLSNTDTLLNDNQK-SEINFPLTTESTVTITPNQPPPTSSSTPYKVNSISQVTEK	LAARRTFPLHARTGACRSLFG-PVDHEQLERELQAKLREIRDADQRRWDYNFQAEAPLAGP-GRLQWEAVEGGAVPAFYRETPQGGRGRGPRLGPDAEPRGSPREPGLASPTAAPAEERLDRENRAAGQRRSCSGIILKPVPGAAAALKRASSTAHITDFFAKRKRVVDSKAAGEHPGALPASVSAAPTEQTPRK	2.5e-06	56.9
Smp_199050	Smp_199050	ref|XP_030334740.1|	XP_030334740	cyclin-dependent kinase inhibitor 1B isoform X1 [Strigops habroptila]	20.958	167	107	5	13	179	28	169	LCRRLFGEPVSCIRIQQTLETIIRKDLDRFQNKWNFQPPNIVLQNKIRKPLSVHQLHSGNLQTNSTNEFILEPVQSPPSFYIKSPRKLKAFRRLPMSVAQKTRMELCKKSTNSELKDLTYSFNSSYNLSNTDTLLNDNQKSEINFPLTTESTVTITPNQPPPTSSST	ACRNLFG-PVNHEELNRDLKKHRQEMEEACQRKWNFDFQN-------HKPL------------EGRYEWQAVEKGSSPDFYFRPPRLLKA---VCKSAGRQSLD--VNGNCQTVVFVGSQGISEDTHCVGQKTDLSENQTDFAEQCTGQRKRPATDGNVPLPARAAP	2.53e-06	57.4
Smp_199050	Smp_199050	ref|XP_017340614.1|	XP_017340614	cyclin-dependent kinase inhibitor 1C [Ictalurus punctatus]	25.714	70	50	2	8	76	21	89	TAPVHLCRRLFGEPVSCIRIQQTLETIIRKDLDRFQNKWNFQP-PNIVLQNKIRKPLSVHQLHSGNLQTN	PARRSVCRSLFG-PVDHDELNRDIEAKLREISDRDQKRWNFNFVSGTPLLGDYEWEGAAVEATPAFYQES	2.55e-06	56.6
Smp_199050	Smp_199050	ref|XP_046696542.1|	XP_046696542	cyclin-dependent kinase inhibitor 1Ca [Silurus meridionalis]	14.124	177	146	4	9	183	23	195	APVHLCRRLFGEPVSCIRIQQTLETIIRKDLDRFQNKWNFQP-PNIVLQNKIRKPLSVHQLHSGNLQTNSTNEFILEPVQSPPSFYIKSPRKLKAFRRLPMSVAQKT-RMELCKKSTNSELKDLTYSFNSSYNLSNTDTLLNDNQKSEINFPLTTESTVTITPNQPPPTSSSTPYKV	ARTRVCRNLFG-PVDHEELGCEMQRRLQEISERDQTRWNFNFEDNVPLPGNYEWEEISVSAVPSFYKESVRNGKARTGNAKDAA---ESNMETGCKNEAQSSFQAPTSSVEVNQENRSGALNAQELVTPVCRRRSGNPEPSRQNTTHITDFFPKRKRSLDTKQTERSSSSIPAEVTP	2.57e-06	56.6
Smp_199050	Smp_199050	gb|OXB74126.1|	OXB74126	hypothetical protein H355_004463 [Colinus virginianus]	19.444	72	56	2	3	74	21	90	VAAGITAPVHLCRRLFGEPVSCIRIQQTLETIIRKDLDRFQNKWNFQPPNIVLQNKIRKPLSVHQLHSGNLQ	RALPVPGRSAVCRSLFG-PVDHEELGRELRSRLREMGEDDQRRWDYNFHTDTPLPGP-GRLRWEEVEGGTVP	2.58e-06	56
Smp_199050	Smp_199050	gb|RXM91271.1|	RXM91271	Cyclin-dependent kinase inhibitor 1 [Acipenser ruthenus]	23.81	84	57	3	1	81	1	80	MSVAAGITAP---VHLCRRLFGEPVSCIRIQQTLETIIRKDLDRFQNKWNFQPPNIVLQNKIRKPLSVHQLHSGNLQTNSTNEF	MAPQNGILTPSFNTPVCRSLFG-PVDREQLRVEFQESMRKTLEEATCKWSFDFVN---ESPLQGGDFQWEGVPGNKVPVLYRPC	2.58e-06	55.8
Smp_199050	Smp_199050	ref|XP_036977380.1|	XP_036977380	cyclin-dependent kinase inhibitor 1D [Acanthopagrus latus]	24.444	45	33	1	13	57	37	80	LCRRLFGEPVSCIRIQQTLETIIRKDLDRFQNKWNFQPPNIVLQN	VRRNLFG-PVDHQQLQKDFERLLCMSVEVANKRWNFDFQSERPGE	2.62e-06	56.3
Smp_199050	Smp_199050	gb|KAG7249849.1|	KAG7249849	hypothetical protein CRUP_038691 [Coryphaenoides rupestris]	24.194	62	46	1	14	75	32	92	CRRLFGEPVSCIRIQQTLETIIRKDLDRFQNKWNFQPPNIVLQNKIRKPLSVHQLHSGNLQT	CRNLFG-PVDHDELQRDLKVHLREMQEVAAAKWEFDFVRHTPLPTCGGRLQWEAVDRKDLPE	2.66e-06	56.3
Smp_199050	Smp_199050	ref|XP_039986830.1|	XP_039986830	cyclin-dependent kinase inhibitor 1Ca [Xiphias gladius]	14.62	171	135	4	13	183	10	169	LCRRLFGEPVSCIRIQQTLETIIRKDLDRFQNKWNFQPPNIVLQNKIRKPLSVHQLHSGNLQTNSTNEFILEPVQSPPSFYIKSPRKLKAFRRLPMSVAQKTRMELCKKSTNSELKDLTYSFNSSYNLSNTDTLLNDNQKSEINFPLTTESTVTITPNQPPPTSSSTPYKV	VCRRLFG-PVDHDQLRRDLKLKLNEIAEQDSRRWNFHFQ---AETPLPGRFEWEEIPAG-----CAAAFYRGSARPQDAV--CAPDAEGHGGLSGRDGSEGTDQENCSRVSNTHKRPAEVTPVRRKKTLSKPAAKPRNNARITDFFPKRRRTTETKSILNPLHTSSSEAAL	2.69e-06	56
Smp_199050	Smp_199050	ref|XP_012722852.2|	XP_012722852	cyclin-dependent kinase inhibitor 1C [Fundulus heteroclitus]	16.757	185	141	6	11	183	26	209	VHLCRRLFGEPVSCIRIQQTLETIIRKDLDRFQNKWNFQP-PNIVLQNKIRKPLSVHQLHSGNLQTNSTNEFILEPV----QSPPSFYIKSP-RKLKAFRRL--PMSVAQKTRMELCKKSTNSELKDLTYSFNSSYNLSNTDT----LLNDNQKSEINFPLTTESTVTITPNQPPPTSSSTPYKV	TGVCRSLFG-PVDHDELERDVEAKLREMRERDRERWNFNFEDNAPLDGDYEWEEVAAEKTAAFYRESASGGRRRTPATPVKQTPPSDSGAPESPGADVMERLAAPESGDGISATPVEANQENRPVRVISGTRRQAPCARRKRTAAAAAAADNNTHITDFFVKRKKVADRLPKSPITVEQTPRKRI	2.71e-06	56.6
Smp_199050	Smp_199050	ref|XP_036813518.1|	XP_036813518	cyclin-dependent kinase inhibitor 1B isoform X2 [Oncorhynchus mykiss]	12.583	151	125	4	13	163	28	171	LCRRLFGEPVSCIRIQQTLETIIRKDLDRFQNKWNFQPPNIVLQNKIRKPLSVHQLHSGNLQTNSTNEFILEPVQSPPSFYIKSPRKLKAFRRLPMSVAQKTRMELCKKSTNSELKDLTYSFNSSYNLSNTDTLLNDNQKSEINFPLTTES	VRRNLFG-PVDHEQLQQDFQRHLGMTVESANKRWGFDF-NAGRPATNSASMEWEEMKCQDVPA-FYHSCVVKK----PVIGIAGRRAESENVRLAQASSPGSSSIGVEYLEVTTRESYRIQRPEKMVASQKAGAVKRRQAAITEFFVVKKR	2.72e-06	56.3
Smp_199050	Smp_199050	gb|KAI4874312.1|	KAI4874312	hypothetical protein NFI96_013942 [Prochilodus magdalenae]	23.636	55	41	1	1	55	16	69	MSVAAGITAPVHLCRRLFGEPVSCIRIQQTLETIIRKDLDRFQNKWNFQPPNIVL	MDARPSDQPKPSACRSLFG-PVDHEELKRELKGHLRAMEEASTETWNFDFARFTP	2.73e-06	56
Smp_199050	Smp_199050	ref|XP_048468099.1|	XP_048468099	cyclin-dependent kinase inhibitor 1-like [Rhincodon typus]	17.886	123	90	4	10	132	19	130	PVHLCRRLFGEPVSCIRIQQTLETIIRKDLDRFQNKWNFQPPNIVLQNKIRKPLSVHQLHSGNLQTNSTNEFILEPVQSPPSFYIKSPRKLKAFRRLPMSVAQKTRMELCKKSTNSELKDLTY	PGKVCRSLFG-PVDHTQVRAELQEELRMELEAAKRRWAFDFQ---QERPVLGDVQWEAVSSHNVPHFYRTSVCGGPQRGPQGEA------EEGKMSLPQKSHQLQK-PQNRKRKQTVITDYYT	2.74e-06	55.5
Smp_199050	Smp_199050	ref|XP_006882096.1|	XP_006882096	PREDICTED: cyclin-dependent kinase inhibitor 1-like [Elephantulus edwardii]	21.429	70	51	2	6	75	10	75	GITAPVHLCRRLFGEPVSCIRIQQTLETIIRKDLDRFQNKWNFQPPNIVLQNKIRKPLSVHQLHSGNLQT	QIPCSSKVCRRLFG-PVDDEQVRRDCDALMASCLQEARERWNFDF---VTETPLEGNYAWERVQDLGLPK	2.76e-06	56
Smp_199050	Smp_199050	ref|XP_016099487.1|	XP_016099487	PREDICTED: cyclin-dependent kinase inhibitor 1C-like [Sinocyclocheilus grahami]	34.615	52	32	2	14	64	32	82	CRRLFGEPVSCIRIQQTLETIIRKDLDRFQNKWNFQPPN-IVLQNKIRKPLS	CRNLFG-PVDHDELRQELSSKLREISERDQLRWNFNFSEGQPLDGDLRWEES	2.77e-06	56
Smp_199050	Smp_199050	ref|XP_033940850.1|	XP_033940850	LOW QUALITY PROTEIN: cyclin-dependent kinase inhibitor 1Bb [Pseudochaenichthys georgianus]	24.468	94	52	3	8	101	23	97	TAPVHLCRRLFGEPVSCIRIQQTLETIIRKDLDRFQNKWNFQPPNIVLQNKIRKPLSVHQLHSGNLQTNSTNEFILEPVQSPPSFYIKSPRKLK	SPETVACRSLFGS-LDHEELKRDLKGHLREMEEAATAKWGFDFSN-------HTPLSHGRL-----------EWEVVDSRDVPSFYNRQPRREK	2.78e-06	56.3
Smp_199050	Smp_199050	ref|XP_020495151.1|	XP_020495151	cyclin-dependent kinase inhibitor 1D isoform X2 [Labrus bergylta]	18.987	79	60	2	13	91	35	109	LCRRLFGEPVSCIRIQQTLETIIRKDLDRFQNKWNFQPPNIVLQNKIRKPLSVHQLHSGNLQTNSTNEFILEPVQSPPS	VRRNLFG-PVDHQQLQMDFERLLCMSAEMANKRWNFDFQ---REMPGEGSNVEWEELGCQDVPSFYRSCTVKPVRNPFS	2.79e-06	56
Smp_199050	Smp_199050	ref|XP_067863288.1|	XP_067863288	uncharacterized protein [Heptranchias perlo]	18.182	143	110	4	10	151	470	606	PVHLCRRLFGEPVSCIRIQQTLETIIRKDLDRFQNKWNFQPPNIVLQNKIRKPLSVHQLHSGNLQTNSTNEFILEPVQSPPSFYIKSPRKLKAFRRLP-MSVAQKTRMELCKKSTNSELKDLTYSFNSSYNLSNTDTLLNDNQ	PAKVCRNLFG-PVDRQLLGAELRSELRDGLEAAKRRWGFDF---EEERPVPGALQWEAVSSRDVPAFYRPSVCSGPRKGPSNPLW--PRGGAQEGDMPTRQDANQTQSPHNRKRKQTVITDFYTLKRRFGSSGSRPSPKADRQ	2.79e-06	58.9
Smp_199050	Smp_199050	ref|XP_055046347.1|	XP_055046347	cyclin-dependent kinase inhibitor 1D [Misgurnus anguillicaudatus]	17.692	130	98	5	7	132	19	143	ITAPVHLCRRLFGEPVSCIRIQQTLETIIRKDLDRFQNKWNFQPPNIVLQNKIRKPLSVHQLHSGNLQTNSTNEFILEPVQS---PPSFYIKSPRKLKAFR-RLPMSVAQKTRMELCKKSTNSELKDLTY	IKPEALVRRNLFG-PVDHQQLQQDFQRLISMSVEIAKQRWNFDFQ---RDKPVSGTIEWEELPCQDVPA-FYHNCVVRPGMPRNRDGSFTTDATEKYPERRSRGTLRGTKPEQRFLRVKRKQANITDFFR	2.87e-06	55.8
Smp_199050	Smp_199050	ref|XP_053301169.1|	XP_053301169	cyclin-dependent kinase inhibitor 1 isoform X2 [Pleuronectes platessa]	19.565	92	67	3	1	89	1	88	MSVAAGITAPVHLC---RRLFGEPVSCIRIQQTLETIIRKDLDRFQNKWNFQPPNIVLQNKIRKPLSVHQLHSGNLQTNSTNEFILEPVQSP	MDAHKGIKSSLGKCPARRNLFG-PVDREQLQRDYQAALRRGLEEASRRWGFDF---ISNQPLESSSFQWEGIPGTEMPLFYRSCTLVLGQTE	2.87e-06	56
Smp_199050	Smp_199050	ref|XP_014008393.1|	XP_014008393	cyclin-dependent kinase inhibitor 1 isoform X1 [Salmo salar]	15.686	153	122	4	13	165	71	216	LCRRLFGEPVSCIRIQQTLETIIRKDLDRFQNKWNFQPPNIVLQNKIRKPLSVHQLHSGNLQTNSTNEFILEPVQSPPSFYIKSPRKLKAFRRLPMSVAQKTRMELCKKSTNSELKDLTYSFNSSYNLSNTDTLLNDNQKSEINFPLTTESTV	VRRNLFG-PVDHKELQQDFQRHLCMSVESANKRWDFDFNTGRPASTPAG-LEWEEMKCQDVPA-FYRSCVLRK----PVIGIDGQRAERENVRLARASSPGSSSCGEEYLEVTTRESYTIQRPEKKTASQRAGAVKRRQASITEFFVVKKRTV	2.87e-06	56.9
Smp_199050	Smp_199050	ref|XP_016384077.1|	XP_016384077	PREDICTED: cyclin-dependent kinase inhibitor 1C-like [Sinocyclocheilus rhinocerous]	23.214	112	84	2	14	125	37	146	CRRLFGEPVSCIRIQQTLETIIRKDLDRFQNKWNFQPPNIVLQNKIRKPLSVHQLHSGNLQTNSTNEFILEPVQSPPSFYIKSPRKLKAFRRLPMSVAQKTRMELCKKSTNS	CRNLFG-PVDHDELRQELSSKLREISERDQLRWNFNFSEGQPLDGDLKWEESRAEDCPQFYRETTAVSKRPFVDSPKTERITQVAP-KCVGRSVKILNQRNHINKCNRRKLS	2.88e-06	56.3
Smp_199050	Smp_199050	ref|XP_048342726.1|	XP_048342726	cyclin-dependent kinase inhibitor 1C [Sphaerodactylus townsendi]	19	100	75	3	3	98	15	112	VAAGITAPVH----LCRRLFGEPVSCIRIQQTLETIIRKDLDRFQNKWNFQPPNIVLQNKIRKPLSVHQLHSGNLQTNSTNEFILEPVQSPPSFYIKSPR	LAARRTFPLHARTGVCRNLFG-PVDHDELNRELQSKLREICEDDQRRWDYNFQTEAPLAGP-GRLQWEEVEGDSVPAFYRETLQVGRCRFPVLVVRTKPP	2.88e-06	57.2
Smp_199050	Smp_199050	ref|XP_003473933.1|	XP_003473933	cyclin-dependent kinase inhibitor 1 [Cavia porcellus]	28.814	59	37	2	1	55	1	58	MSVAAGITAPV----HLCRRLFGEPVSCIRIQQTLETIIRKDLDRFQNKWNFQPPNIVL	MSQPPGDTCPVPRSSKACRCLFG-PVDSEQLRRDCDALMASCLQEARQRWNFDFLTETP	2.91e-06	56
Smp_199050	Smp_199050	ref|XP_061750571.1|	XP_061750571	cyclin-dependent kinase inhibitor 1B-like isoform X2 [Nerophis ophidion]	16.374	171	127	5	3	168	14	173	VAAGITAPVH----LCRRLFGEPVSCIRIQQTLETIIRKDLDRFQNKWNFQP-PNIVLQNKIRKPLSVHQLHSGNLQTNSTNEFILEPVQSPPSFYIKSPRKLKAFRRLPMSVAQKTRMELCKKSTNSELKDLTYSFNSSYNLSNTDTLLNDNQKSEINFPLTTESTVTIT	LVARRTFPLHKRTSVCRNLFG-PVDHDELSRERSVKLREILEHDRQRWNFNFEADTPLVGDYQWEEVPSDKAPAFYQGAAVPTPVKQRPEGGVSERLAAPEGSDA---APGEVNQENRADKLNSRRLA-------LSARAQCGGRKRPTAEDNNTRITDFFVKRKKPAERK	2.92e-06	56.3
Smp_199050	Smp_199050	gb|QOY46842.1|	QOY46842	cyclin-dependent kinase inhibitor 1A [Ambystoma mexicanum]	23.333	90	66	3	4	91	11	99	AAGITAPVHLCRRLFGEPVSCIRIQQTLETIIRKDLDRFQNKWNFQPPN-IVLQNKIRKPLS-VHQLHSGNLQTNSTNEFILEPVQSPPS	APENTCSKKVCRNLFGE-LDHEQFKVAAQEMMESCLEEAKQKWNFDFQNGVPLNGDFKWEMVGAVECHQPLLRSGSPMHCGTPTPQSVES	2.92e-06	58
Smp_199050	Smp_199050	ref|XP_042601812.1|	XP_042601812	cyclin-dependent kinase inhibitor 1B-like [Cyprinus carpio]	18.31	71	53	3	15	85	29	94	RRLFGEPVSCIRIQQTLETIIRKDLDRFQNKWNFQPPNIVLQNKIRKPLSVHQLHSGNLQTNSTNEFILEP	RNLFG-PVDHQQLQQDFQRHFCMNVEIAKQRWNFDFQ---RDQPVPGCIEWEELQCQDV-PVFYHSCVVRP	2.93e-06	55.8
Smp_199050	Smp_199050	gb|TNN51318.1|	TNN51318	Cyclin-dependent kinase inhibitor 1B [Liparis tanakae]	30.769	52	33	2	4	55	3	51	AAGITAPVHLCRRLFGEPVSCIRIQQTLETIIRKDLDRFQNKWNFQPPNIVL	AAGRREP--VCRSLFG-PVDHEQLRRDLALKLRELEEQDSRRWNFNFHTETP	2.94e-06	56.3
Smp_199050	Smp_199050	ref|XP_016386913.1|	XP_016386913	PREDICTED: cyclin-dependent kinase inhibitor 1-like isoform X2 [Sinocyclocheilus rhinocerous]	19.658	117	90	2	15	131	18	130	RRLFGEPVSCIRIQQTLETIIRKDLDRFQNKWNFQPPNIVLQNKIRKPLSVHQLHSGNLQTNSTNEFILEPVQSPPSFYIKSPRKLKAFRRLPMSVAQKTRMELCKKSTNSELKDLT	RTLFG-PVDREQLQLEYRDALRRDLEEASRRWGFDFA---TETPLVGGDFQWEGVSGVKVPVLYRAGQEEHPSRSGVGKENVPRTPKRYSVLPQNVEKTPEKRTELKRKQTNITDFY	2.96e-06	55.5
Smp_199050	Smp_199050	ref|XP_020479827.1|	XP_020479827	cyclin-dependent kinase inhibitor 1B [Monopterus albus]	26.667	90	47	3	13	102	28	98	LCRRLFGEPVSCIRIQQTLETIIRKDLDRFQNKWNFQPPNIVLQNKIRKPLSVHQLHSGNLQTNSTNEFILEPVQSPPSFYIKSPRKLKA	ACRSLFGS-VDHEELKRDLKGHLREMDEAASAKWSFDFAN-------HTPLANGRL-----------EWELVDCRDIPDFYSRQPRRRKA	2.96e-06	56
Smp_199050	Smp_199050	ref|XP_030638486.1|	XP_030638486	cyclin-dependent kinase inhibitor 1C-like [Chanos chanos]	15.607	173	144	2	9	180	24	195	APVHLCRRLFGEPVSCIRIQQTLETIIRKDLDRFQNKWNFQP-PNIVLQNKIRKPLSVHQLHSGNLQTNSTNEFILEPVQSPPSFYIKSPRKLKAFRRLPMSVAQKTRMELCKKSTNSELKDLTYSFNSSYNLSNTDTLLNDNQKSEINFPLTTESTVTITPNQPPPTSSSTP	ARTSVCRNLFG-PVDHDELNREIKSKLREISERDQQKWNFNFETGTPLSGDYEWEETQGKSPAFYQESVQIGRTRVVLPVKPCVDVTQMDSSVKNARVHCEDRLSTSQSNLDLNQENCAVKHNSGKLTGKIQPFTRRKRTTEFTTTYITDFYTKRRRTPGVKQGESCLHPSTP	2.97e-06	56.6
Smp_199050	Smp_199050	gb|KAI4586339.1|	KAI4586339	hypothetical protein MJG53_004126 [Ovis ammon polii x Ovis aries]	16.45	231	169	4	13	243	28	234	LCRRLFGEPVSCIRIQQTLETIIRKDLDRFQNKWNFQPPNIVLQNKIRKPLSVHQLHSGNLQTNSTNEFILEPVQSPPSFYIKSPRKLKAFRRLPMSVAQKTRMELCKKSTNSELKDLTYSFNSSYNLSNTDTLLNDNQKSEINFPLTTESTVTITPNQPPPTSSSTPYKVNSISQVTEKLSEIPTTTLPVNPIIIRSNNSSNNIMLPSGSNPSSQHSIKLIKSDRLSLKK	ACRNLFG-PVNHEELTRDLEKHCRDMEEASQRKWNFDFQN---HKPLEGKYEWQEVEKGNL----------------PEFYYRPPRPPKGACKVPAQEGQDAS----GARPAVPLLGSQANPEDTHLVDQKTDAPDSQTGLAEQCPGIRKRPAADDSSPQNKRANRTEENVSDGSPNAGSVEQTPKKPGLRRRQTRQMSKSDLLNFDLAPFSPTEKHLLVNIASSENTGNR	2.98e-06	57.4
Smp_199050	Smp_199050	gb|RXN17177.1|	RXN17177	cyclin-dependent kinase inhibitor 1C-like protein [Labeo rohita]	19.048	84	66	2	9	91	23	105	APVHLCRRLFGEPVSCIRIQQTLETIIRKDLDRFQNKWNFQP-PNIVLQNKIRKPLSVHQLHSGNLQTNSTNEFILEPVQSPPS	ARTKVCRNLFG-PVDHEELHCEMKRKLQEISERDQSRWNFNFETNSPLPGDYEWEAISEDTMPFFYKDKVQNKRARVAASVDAT	3.02e-06	56.6
Smp_199050	Smp_199050	ref|XP_030576560.1|	XP_030576560	cyclin-dependent kinase inhibitor 1-like [Archocentrus centrarchus]	18.182	88	68	2	13	100	37	120	LCRRLFGEPVSCIRIQQTLETIIRKDLDRFQNKWNFQPPNIVLQNKIRKPLSVHQLHSGNLQTNSTNEFILEPVQSPPSFYIKSPRKL	VRKNLFG-PVDHQQLQQDFQRLLCMSVEVANKRWNFDFQSDV---PLEGSSIKWEALRCQDVPAFYRSCTVLPVVRAGAEKTKQRRRL	3.04e-06	56
Smp_199050	Smp_199050	ref|XP_040885675.1|	XP_040885675	cyclin-dependent kinase inhibitor 1D [Toxotes jaculatrix]	24.444	45	33	1	13	57	37	80	LCRRLFGEPVSCIRIQQTLETIIRKDLDRFQNKWNFQPPNIVLQN	VRRNLFG-PVDHQQLQQDFQKLLCMSVEVANKRWNFDFQTDLPGD	3.04e-06	56
Smp_199050	Smp_199050	ref|XP_067396715.1|	XP_067396715	cyclin-dependent kinase inhibitor 1C [Emydura macquarii macquarii]	20.635	189	136	6	3	187	15	193	VAAGITAPVH----LCRRLFGEPVSCIRIQQTLETIIRKDLDRFQNKWNFQPPNIVLQNKIRKPLSVHQLHSGNLQTNSTNEFILEPVQSPPSFYIKSPRKLKAFRRLPMSVAQKTRMELCKKSTNSELKDLTYSFNSSYNLSNTDTLLNDNQKSEINFPLTTESTVTITPNQPPPTSSSTPYKVNSIS	LAARRTFPLHARTGVCRNLFG-PVDHEELSRELKSKLREISEDDQRRWDYNFQTDTPLDGPNR--LQWEEVEGSSVPAFYRETLQVGRCRFPVLLVRSKPPLGGMDAPAGGNPRDSHQELV-VSAASSLSPQGKAAALESTVSGGKERLNQENRSD---QINNCSGITIK---PAPCASAALRRVSSSS	3.11e-06	56.9
Smp_199050	Smp_199050	gb|KAK0146720.1|	KAK0146720	Cyclin-dependent kinase inhibitor 1 [Merluccius polli]	16.667	78	63	2	13	90	37	112	LCRRLFGEPVSCIRIQQTLETIIRKDLDRFQNKWNFQPPNIVLQNKIRKPLSVHQLHSGNLQTNSTNEFILEPVQSPP	VRRNLFG-PVDHRQLQQDFQMLLAVSVDSAKRRWGFDFQSDRPEFTA-TPAVEWEELRYEEVPAFYRGCTLRTRSPAA	3.12e-06	56
Smp_199050	Smp_199050	gb|NWI88659.1|	NWI88659	CDN1B inhibitor [Pitta sordida]	18.848	191	133	4	13	201	28	198	LCRRLFGEPVSCIRIQQTLETIIRKDLDRFQNKWNFQPPNIVLQNKIRKPLSVHQLHSGNLQTNSTNEFILEPVQSPPSFYIKSPRKLKAFRRL--PMSVAQKTRMELCKKSTNSELKDLTYSFNSSYNLSNTDTLLNDNQKSEINFPLTTESTVTITPNQPPPTSSSTPYKVNSISQVTEKLSEIPTTTL	ACRNLFG-PVDHEELNKELKKRLQEMEEEYQRKWNFDFENF-------KPL------------EGRYEWQAVEKGSSPDFYFRPPRLRKTVCKSGGRQSLDVNGNCQTVVFVGSQGISEDTHCVAQKTDVSESQTDLAEQCTGQRKRPATDANIWXPQNKRANTTEEEVSEDSPSASSVEQTPKKSSPRRH	3.19e-06	56.3
Smp_199050	Smp_199050	ref|XP_057944972.1|	XP_057944972	cyclin-dependent kinase inhibitor 1B-like [Doryrhamphus excisus]	30.233	43	29	1	13	55	5	46	LCRRLFGEPVSCIRIQQTLETIIRKDLDRFQNKWNFQPPNIVL	VCRCLFG-PVDHEQLQRDLKLKLREISVEDSRRWNFNFQTDTP	3.23e-06	55.5
Smp_199050	Smp_199050	emb|CAK6443657.1|	CAK6443657	unnamed protein product [Pipistrellus nathusii]	29	100	51	3	13	112	28	107	LCRRLFGEPVSCIRIQQTLETIIRKDLDRFQNKWNFQPPNIVLQNKIRKPLSVHQLHSGNLQTNSTNEFILEPVQSPPSFYIKSPRKLKAFRRLPMSVAQ	ACRNLFG-PVDHEELSRDLEKHCRDIEEASQRKWNFDFKN-------HKPL------------EGRYEWQEVDKGSLPEFYYRAPRPPKGAGKVPAQEGQ	3.24e-06	56.9
Smp_199050	Smp_199050	ref|XP_051545800.1|	XP_051545800	cyclin-dependent kinase inhibitor 1B [Myxocyprinus asiaticus]	22.353	85	64	2	14	97	57	140	CRRLFGEPVSCIRIQQTLETIIRKDLDRFQNKWNFQPPN-IVLQNKIRKPLSVHQLHSGNLQTNSTNEFILEPVQSPPSFYIKSP	CRNLFG-PVDHDELKRELTSKLREMSERDQLRWNFNFSDGQPLDGDFKWEESPSEDCPAFYRETAVSKGPLMDLPTTETFAQFAP	3.25e-06	56.3
Smp_199050	Smp_199050	gb|MEQ2181915.1|	MEQ2181915	hypothetical protein [Goodea atripinnis]	15.642	179	144	3	5	180	3	177	AGITAPVHLCRRLFGEPVSCIRIQQTLETIIRKDLDRFQNKWNFQPPNIVLQNKIRKPLSVHQLHSGNLQTNSTNEFILEPVQSPPSFYIKS---PRKLKAFRRLPMSVAQKTRMELCKKSTNSELKDLTYSFNSSYNLSNTDTLLNDNQKSEINFPLTTESTVTITPNQPPPTSSSTP	SSLGGNRRVRRNLFG-PVDRNQLQIEYQAILRKDLDEVSKRWGFDFKS---DKPLESSNFKWEGIPETRVPLLYRSCVLAVGQSEGLRLADRVVLTKRVRMEKENIPQTPEKCAMELEGLERTPEKEDKAGLKRKQMNITGKKKSCMRRFQMSLRLLGSLEEAEDRLKTVEKGRSTLSP	3.33e-06	56.3
Smp_199050	Smp_199050	ref|XP_068442529.1|	XP_068442529	cyclin-dependent kinase inhibitor 1D [Clinocottus analis]	18.987	79	60	2	13	91	35	109	LCRRLFGEPVSCIRIQQTLETIIRKDLDRFQNKWNFQPPNIVLQNKIRKPLSVHQLHSGNLQTNSTNEFILEPVQSPPS	VRRSLFG-PVDHQQLQQDFQRLLCMNLEVAKKRWNFDFQH---EKPGEGSGIEWEEVRYQDAPAFYRSCAVGPAQPRPV	3.35e-06	56
Smp_199050	Smp_199050	ref|XP_028307323.1|	XP_028307323	cyclin-dependent kinase inhibitor 1-like [Gouania willdenowi]	23.913	46	34	1	13	58	37	81	LCRRLFGEPVSCIRIQQTLETIIRKDLDRFQNKWNFQPPNIVLQNK	VRRNLFG-PVDHQQLQQDFQRLLCLSIEVANKRWNFDFQSDMPGKD	3.4e-06	56
Smp_199050	Smp_199050	gb|KAK6294118.1|	KAK6294118	hypothetical protein J4Q44_G00349480 [Coregonus suidteri]	20	75	58	2	3	76	50	123	VAAGITAPVHLCRRLFGEPVSCIRIQQTLETIIRKDLDRFQNKWNFQP-PNIVLQNKIRKPLSVHQLHSGNLQTN	RATLLNRHTSVCRNLFG-PIDHDELSRELKAKLREISERDQRRWNFHFETDTPIPGSYEWEGMSADSTPAFYQES	3.4e-06	56.9
Smp_199050	Smp_199050	ref|XP_023660200.1|	XP_023660200	cyclin-dependent kinase inhibitor 1B-like [Paramormyrops kingsleyae]	21.918	73	55	2	9	80	24	95	APVHLCRRLFGEPVSCIRIQQTLETIIRKDLDRFQNKWNFQP-PNIVLQNKIRKPLSVHQLHSGNLQTNSTNE	ARTSVCRNLFG-PVDHDELNSEMKSKLRELSDRDKRRWNFNFETDTPLSGEYKWEEIPMNATPVFYRESQTGK	3.44e-06	56.6
Smp_199050	Smp_199050	ref|XP_034976846.1|	XP_034976846	cyclin-dependent kinase inhibitor 1C [Zootoca vivipara]	15.976	169	134	4	3	165	15	181	VAAGITAPVH----LCRRLFGEPVSCIRIQQTLETIIRKDLDRFQNKWNFQPPNIVLQNKIRKPLSVHQLHSGNLQTNSTNEFILEPVQSPPSFYIK--SPRKLKAFRRLPMSVAQKTRMELCKKSTNSELKDLTYSFNSSYNLSNTDTLLNDNQKSEINFPLTTESTV	LAARRTFPLHARTGVCRNLFG-PVDHDELNRDLKSKLREICEDGQKRWDYNFQSETPLGGP-GRLEWEEVDGGAVPAFYRETLQVGKCRFPVLVIRSKAPPPSPGSTEAPPEAEPQGTGVPSAPSPGKTAPLESTRSAGEERLNQENRAAQLHSYSGIIIKPVPCAAAA	3.5e-06	56.6
Smp_199050	Smp_199050	ref|XP_043886907.1|	XP_043886907	cyclin-dependent kinase inhibitor 1Ca [Solea senegalensis]	31.579	38	25	1	13	50	10	46	LCRRLFGEPVSCIRIQQTLETIIRKDLDRFQNKWNFQP	VCRSLFG-PVDHDQLRRDLKQKLREMTEQDSRRWNFNF	3.58e-06	55.8
Smp_199050	Smp_199050	gb|NXY76680.1|	NXY76680	CDN1A inhibitor [Glareola pratincola]	21.053	114	81	3	15	128	47	151	RRLFGEPVSCIRIQQTLETIIRKDLDRFQNKWNFQPPNIVLQNKIRKPLSVHQLHSGNLQTNSTNEFILEPVQSPPSFYIKSPRKLKAFRRLPMSVAQKTRMELCKKSTNSELK	RNLFG-PIDDEQLCQDFQHMLCNSVEGAQQKWNFDF----LQEVPAEGLLQWEELEDHKVPSFYHSCVLGGSRRPLRRLNWPLGREDESHRF----AQVALTEKRKTSKKTESK	3.6e-06	56
Smp_199050	Smp_199050	gb|KAG8589669.1|	KAG8589669	hypothetical protein GDO81_006486 [Engystomops pustulosus]	17.647	68	52	2	12	79	16	79	HLCRRLFGEPVSCIRIQQTLETIIRKDLDRFQNKWNFQPPNIVLQNKIRKPLSVHQLHSGNLQTNSTN	KVCRNLFGE-TDHEQIKKDFKELMSTTLEEAKRTWNFDF---ETDTPLEGNFVWERVDGQQEETREED	3.62e-06	54.9
Smp_199050	Smp_199050	ref|XP_005570240.1|	XP_005570240	PREDICTED: cyclin-dependent kinase inhibitor 1B isoform X1 [Macaca fascicularis]	17.617	193	135	3	13	205	28	196	LCRRLFGEPVSCIRIQQTLETIIRKDLDRFQNKWNFQPPNIVLQNKIRKPLSVHQLHSGNLQTNSTNEFILEPVQSPPSFYIKSPRKLKAFRRLPMSVAQKTRMELCKKSTNSELKDLTYSFNSSYNLSNTDTLLNDNQKSEINFPLTTESTVTITPNQPPPTSSSTPYKVNSISQVTEKLSEIPTTTLPVNP	ACRNLFG-PVDHEELTRDLEKHCRDMEEASQRKWNFDFQNHRPLE-------------------GKYEWQEVEKGSLPEFYYRPPRAPKGACKVPAQESQ----DVSGSRPAAPLIGAPANPEDTHLVDPKTDPSDSQTGLAEQCAGIRKRPATDGNDPFPTDDSSTQNKRANRTEENVSDGSPNAGSVEQTP	3.69e-06	56.3
Smp_199050	Smp_199050	ref|XP_042263674.1|	XP_042263674	cyclin-dependent kinase inhibitor 1 isoform X2 [Thunnus maccoyii]	18.543	151	113	4	15	165	19	159	RRLFGEPVSCIRIQQTLETIIRKDLDRFQNKWNFQPPNIVLQNKIRKPLSVHQLHSGNLQTNSTNEFILEPVQSPPSFYIKSPRKLKAFRRLPMSVAQKTRMELCKKSTNSELKDLTYSFNSSYNLSNTDTLLNDNQKSEINFPLTTESTV	RNLFG-PVDREQLQVEYQAALRKDLEEASLRWGFDF---VSDKPLESSDFQWEGIPGTKVPLLYRSCMLGLGKAEGQRAAEVKVSPKAA-KVGPSQNEKENIPLSPERRVLKLENLEKTPEK-----RENTGLKRKQTNITDFYQAKRRVV	3.73e-06	55.8
Smp_199050	Smp_199050	ref|XP_060766754.1|	XP_060766754	cyclin-dependent kinase inhibitor 1 isoform X2 [Neoarius graeffei]	15.328	137	110	4	4	138	16	148	AAGITAPVHLCRRLFGEPVSCIRIQQTLETIIRKDLDRFQNKWNFQPPNIVLQNKIRKPLSVHQLHSGNLQTNSTNEFILEPVQSPPSFYIKSPRKLKAFRRLPMSVA--QKTRMELCKKSTNSELKDLTYSFNSSY	SSGVGAGGSARRCLFGA-VDHEELQHDYTLLMRADLEDASCRWNFDFT--ADKPLLGGDFKWVGLPEAHVPFLYRDCTVGAKSQAKGQGPASELKKEDLPE-TPEQCDGISHTAEKQTLKRKQTNITDFYQAKRRVV	3.73e-06	55.5
Smp_199050	Smp_199050	ref|XP_064794457.1|	XP_064794457	cyclin-dependent kinase inhibitor 1-like isoform X1 [Oncorhynchus masou masou]	16.216	74	59	2	13	86	90	160	LCRRLFGEPVSCIRIQQTLETIIRKDLDRFQNKWNFQPPNIVLQNKIRKPLSVHQLHSGNLQTNSTNEFILEPV	VRRNLFG-PVDHEQLQQDFQRHLGMSVESANKRWDFDF--NTGQPSAKGASVEWEEMKCQDVPAFYHSCVLRKP	3.88e-06	56.6
Smp_199050	Smp_199050	gb|NXR37913.1|	NXR37913	CDN1B inhibitor [Zosterops hypoxanthus]	19.895	191	130	5	13	200	28	198	LCRRLFGEPVSCIRIQQTLETIIRKDLDRFQNKWNFQPPNIVLQNKIRKPLSVHQLHSGNLQTNSTNEFILEPVQSPPSFYIKSPRKLKAFRRL--PMSVAQKTRMELCKKSTNSELKDLTYSFNSSYNLSNTDTLLNDNQKSEINFPLTTESTVTITP-NQPPPTSSSTPYKVNSISQVTEKLSEIPTTT	ACRNLFG-PVNHEELNRDLNRHLQEMEEAYRRKWNFDFQN-------HRPL------------EGRYEWQAVEKGSSPDFYFRPPRLRKAACKSAGRQSLDVNGNCQTALCGGSQGISEDTGCVAPKTDVSGARTDLAEQCTAQRKRPAADDSSPQNKRANTTEEEVSEDSPSASSVEQTPKKSSPGRHQT	3.92e-06	56
Smp_199050	Smp_199050	gb|KAK2866941.1|	KAK2866941	hypothetical protein Q8A67_025058 [Cirrhinus molitorella]	36.842	38	23	1	14	51	37	73	CRRLFGEPVSCIRIQQTLETIIRKDLDRFQNKWNFQPP	CRNLFG-PVDHDELRRELSSKLREISERDQLRWNFNFS	3.93e-06	55.8
Smp_199050	Smp_199050	emb|CAL9695112.1|	CAL9695112	unnamed protein product [Knipowitschia caucasica]	21.176	85	50	1	13	97	28	95	LCRRLFGEPVSCIRIQQTLETIIRKDLDRFQNKWNFQPPNIVLQNKIRKPLSVHQLHSGNLQTNSTNEFILEPVQSPPSFYIKSP	ACRNLFGTSVDHEELHRDLKVHLRELEADASDKWSFDFAN-----------------DAPILANTRITWELVDCRTVPDFYTRQP	3.93e-06	55.8
Smp_199050	Smp_199050	ref|XP_044281972.1|	XP_044281972	cyclin-dependent kinase inhibitor 1C [Varanus komodoensis]	16.81	232	180	5	3	230	15	237	VAAGITAPVH----LCRRLFGEPVSCIRIQQTLETIIRKDLDRFQNKWNFQPPNIVLQNKIRKPLSVHQLHSGNLQTNSTNEFILEPVQSPPSFYIKSPRKLKAFRRLPMSVAQKTRMELCKKSTNSELKDLTYSFNSSYNLSNTDTLLNDNQKSEINFPLTTESTVTITPNQPPPTSSSTPYKVNSISQVTEKLSEIPTTTLPVNPIIIRSNNSSNNIMLPSGSNPSSQHS	LAARRTFPVHARTGVCRNLFG-PVDHDELNRELKGKLQEICEDGQRRWDYNFQTETP-LPGSGRLQWEEVEADSVPAFYRETLQVGRCRFPVLVIRSKPGSAEAPPEMEPRDSSQETGLSSSSPSPVSPQGKTATLESSMSAAAGEERLNQENRAD---PLNNYSGITIKPVP----CAAAALKRASSTSVAHITDFFAKRKRIIDPRDHASALPASVTAVPSEQTPRKRLR	4.02e-06	56.6
Smp_199050	Smp_199050	ref|XP_040500614.1|	XP_040500614	cyclin-dependent kinase inhibitor 1 isoform X1 [Ursus maritimus]	20	65	48	2	4	68	8	68	AAGITAPVHLCRRLFGEPVSCIRIQQTLETIIRKDLDRFQNKWNFQPPNIVLQNKIRKPLSVHQL	AQQVPRGSKACRRLFG-PVDSEQLRRDCDALMAGCVQEARERWNFDF---VTETPLEGDFAWERV	4.05e-06	55.8
Smp_199050	Smp_199050	ref|XP_041918125.1|	XP_041918125	cyclin-dependent kinase inhibitor 1B-like [Alosa sapidissima]	32.692	52	30	2	3	50	13	63	VAAGITAPVH----LCRRLFGEPVSCIRIQQTLETIIRKDLDRFQNKWNFQP	LVARRTFPLHARTGVCRNLFG-PVDHDELSVELRGKLGEIIERDQRRWNFNF	4.09e-06	56.3
Smp_199050	Smp_199050	ref|XP_060109569.1|	XP_060109569	cyclin-dependent kinase inhibitor 1-like [Heteronotia binoei]	18.898	127	98	3	15	137	30	155	RRLFGEPVSCIRIQQTLETIIRKDLDRFQNKWNFQPPNIVLQNKIRKPLSVHQLHSGNLQTNSTNEFILEPVQSPP-SFYIKSPRKLKAFRRLPMSVAQKT---RMELCKKSTNSELKDLTYSFNSS	RTLFG-PVDPGQLQQDFQCMLYANMETAKQKWNFDFLQEVPVEGLLQWEELQEQEVPAFYHACVVGVARKPLQPVNRTVAQEAQTHHAVKRREKARPAKKTGGKKSQARKKQRQTSLTDYYTTKKKV	4.11e-06	55.5
Smp_199050	Smp_199050	ref|XP_056272488.1|	XP_056272488	cyclin dependent kinase inhibitor 1Bb [Pseudoliparis swirei]	25.556	90	48	3	13	102	28	98	LCRRLFGEPVSCIRIQQTLETIIRKDLDRFQNKWNFQPPNIVLQNKIRKPLSVHQLHSGNLQTNSTNEFILEPVQSPPSFYIKSPRKLKA	ACRSLFGS-VDHEELRRDLKGHLREMEEAASAKWSFDFAN-------HTPLAHGRL-----------QWELVDCRDIPHFYNKQPRREKG	4.11e-06	55.8
Smp_199050	Smp_199050	ref|XP_051558198.1|	XP_051558198	cyclin-dependent kinase inhibitor 1Ca [Myxocyprinus asiaticus]	21.25	80	61	2	9	87	23	101	APVHLCRRLFGEPVSCIRIQQTLETIIRKDLDRFQNKWNFQP-PNIVLQNKIRKPLSVHQLHSGNLQTNSTNEFILEPVQ	ARTRVCRNLFG-PVDHEELHCEMKHKLQEISERDQSRWNFNFETNSPLPGDYEWEAISQDCLPFLYKDTVQNKRARAAVS	4.12e-06	56.3
Smp_199050	Smp_199050	ref|XP_055795372.1|	XP_055795372	cyclin-dependent kinase inhibitor 1C-like [Salvelinus fontinalis]	24.359	78	53	3	3	75	53	129	VAAGITAPVH----LCRRLFGEPVSCIRIQQTLETIIRKDLDRFQNKWNFQP-PNIVLQNKIRKPLSVHQLHSGNLQT	LSTPMTFPLHARTGVCRNLFG-PVDHDELNREMKSKMRDISYRDQRKWNFNFEAEVPLSGDYVWEETPVDMSPVFYQD	4.13e-06	56.9
Smp_199050	Smp_199050	ref|XP_040401190.1|	XP_040401190	LOW QUALITY PROTEIN: cyclin-dependent kinase inhibitor 1-like [Cygnus olor]	21.233	146	96	6	1	136	37	173	MSVAAGITAPVHLCRRLFGEPVSCIRIQQTLETIIRKDLDRFQNKW-NFQPPNIVLQNKIRKPLSVHQLHSGNLQTNSTNEFILEPVQSPPSFY--IKSPRKLKAFRRLPMSVAQKTRMEL-------CKKSTNSELKDLTYSFNS	MERRPGKTA--YAWRNLFG-PVDHKQLQQDFQHMLHNSVKGAQQKWXNF------LRDRLAEGLLQWEGLEGHKVPAFYSCMVGEARRPLQHLYWPLDTEDNSHHFAQIALTEKPKTSMETGAKRIPEGKKRRQTSLTDYYSAKKQ	4.14e-06	55.8
Smp_199050	Smp_199050	ref|XP_019955009.1|	XP_019955009	PREDICTED: cyclin-dependent kinase inhibitor 1-like [Paralichthys olivaceus]	25.49	51	37	1	5	55	2	51	AGITAPVHLCRRLFGEPVSCIRIQQTLETIIRKDLDRFQNKWNFQPPNIVL	TSIKRRESVCRSLFG-PVDHEQLRRDLKHKLREMSEQDSRRWNFNFQAETP	4.16e-06	55.8
Smp_199050	Smp_199050	sp|P46529.1|	P46529	RecName: Full=Cyclin-dependent kinase inhibitor 1B; AltName: Full=Cyclin-dependent kinase inhibitor p27; AltName: Full=p27Kip1 [Neogale vison]	29	100	51	3	13	112	28	107	LCRRLFGEPVSCIRIQQTLETIIRKDLDRFQNKWNFQPPNIVLQNKIRKPLSVHQLHSGNLQTNSTNEFILEPVQSPPSFYIKSPRKLKAFRRLPMSVAQ	ACRNLFG-PVNHEELTRDLEKHRRDMEEASQRKWNFDFQN-------HKPL------------EGKYEWQEVEKGSLPEFYYRPPRPPKGACKVPAQESQ	4.21e-06	55.8
Smp_199050	Smp_199050	gb|TSK13203.1|	TSK13203	Cyclin-dependent kinase inhibitor 1B [Bagarius yarrelli]	24.444	45	33	1	13	57	27	70	LCRRLFGEPVSCIRIQQTLETIIRKDLDRFQNKWNFQPPNIVLQN	VRRNLFG-PVDHQQLQQDFHKLLCMSVEVAKQRWNFDFQSERPTP	4.27e-06	55.2
Smp_199050	Smp_199050	ref|XP_042191620.1|	XP_042191620	cyclin-dependent kinase inhibitor 1D [Callorhinchus milii]	20.635	63	46	2	12	74	20	78	HLCRRLFGEPVSCIRIQQTLETIIRKDLDRFQNKWNFQPPNIVLQNKIRKPLSVHQLHSGNLQ	RVRRNLFG-PVDHEQLQEDFQRLLWTSIEVARQKWNFDF---IREIPSAGTLEWEELSCQDVP	4.3e-06	55.2
Smp_199050	Smp_199050	ref|XP_029624380.1|	XP_029624380	cyclin-dependent kinase inhibitor 1C-like isoform X2 [Salmo trutta]	17.568	74	59	2	13	85	27	99	LCRRLFGEPVSCIRIQQTLETIIRKDLDRFQNKWNFQP-PNIVLQNKIRKPLSVHQLHSGNLQTNSTNEFILEP	VCRNLFG-PIDHDELNRELKATLKEISEQDQRRWNFHFETDTPIPGSYEWEGISAESMPAFYQESEVGGRRFFP	4.34e-06	54.6
Smp_199050	Smp_199050	gb|KAG7522552.1|	KAG7522552	cyclin-dependent kinase inhibitor 1B [Solea senegalensis]	24.444	90	49	3	13	102	28	98	LCRRLFGEPVSCIRIQQTLETIIRKDLDRFQNKWNFQPPNIVLQNKIRKPLSVHQLHSGNLQTNSTNEFILEPVQSPPSFYIKSPRKLKA	ACKSLFGS-VDHEELKRDLKGHLREMEDAASAKWGFDFAN-------HTPLV-----------NGSLQWELVDCRDVPDFYKRSLRREKG	4.4e-06	55.2
Smp_199050	Smp_199050	ref|XP_040894502.1|	XP_040894502	cyclin-dependent kinase inhibitor 1Bb [Toxotes jaculatrix]	15.819	177	130	3	13	189	28	185	LCRRLFGEPVSCIRIQQTLETIIRKDLDRFQNKWNFQPPNIVLQNKIRKPLSVHQLHSGNLQTNSTNEFILEPVQSPPSFYIKSPRKLKAFRRLPMSVAQKTRMELCKKSTNSELKDLTYSFNSSYNLSNTDTLLNDNQKSEINFPLTTESTVTITPNQPPPTSSSTPYKVNSISQV	ACRNLFGS-VDHEELKRDLNGHLREMQETASAEWGFDFAN-------HKPLANGRL-----------KWEIVDCKDVPDFYSRPLRREKGVCSAGNNNVDLNGNHNCVVVAPSDDTDSSDGQMECTEQCTGQRKRPACHDTSAQNKRSHTSSDEVSCPSLSHSAEHTPRKTSPKRQT	4.41e-06	55.8
Smp_199050	Smp_199050	ref|XP_041799603.1|	XP_041799603	cyclin-dependent kinase inhibitor 1Ca [Chelmon rostratus]	16.168	167	126	4	13	178	10	163	LCRRLFGEPVSCIRIQQTLETIIRKDLDRFQNKWNFQPPNIVLQNKIRKPLSVHQLHSGNLQTNSTNEFILEPVQSPPSFYIKSPRKLKAFRRLP-MSVAQKTRMELCKKSTNSELKDLTYSFNSSYNLSNTDTLLNDNQKSEINFPLTTESTVTITPNQPPPTSSS	VCRSLFG-PVDHDQLRRDLKLKLKEITEQDSRRWNFNFQ---TETPLQGRFQWEEIPA---------DCAAAPYQEPAQVKDAVCSHTEEDDRLSDRGEGARTDQENCSSISNTRKRPAEVTPVRSKRTLPKPAAKPGNNARITDFFAKRRRTTETKSILNPFHTSS	4.45e-06	55.5
Smp_199050	Smp_199050	gb|KAG9339098.1|	KAG9339098	hypothetical protein JZ751_024128 [Albula glossodonta]	28.205	39	27	1	13	51	27	64	LCRRLFGEPVSCIRIQQTLETIIRKDLDRFQNKWNFQPP	VRRNLFG-PVDHQQLQQDFQRLLCMSVEVANKRWNFDFQ	4.5e-06	55.5
Smp_199050	Smp_199050	ref|XP_069056982.1|	XP_069056982	cyclin-dependent kinase inhibitor 1C-like [Pleurodeles waltl]	24.286	70	49	2	6	75	24	89	GITAPVHLCRRLFGEPVSCIRIQQTLETIIRKDLDRFQNKWNFQPPNIVLQNKIRKPLSVHQLHSGNLQT	GIVPPRGACRSLFG-PIDHEELRGELKRQLKEIQARDCQRWNFDFQ---ADTPLRGTYCWEAQESRDVPT	4.65e-06	55.5
Smp_199050	Smp_199050	gb|TNN71913.1|	TNN71913	Cyclin-dependent kinase inhibitor 1B [Liparis tanakae]	16.883	77	60	2	13	89	35	107	LCRRLFGEPVSCIRIQQTLETIIRKDLDRFQNKWNFQPPNIVLQNKIRKPLSVHQLHSGNLQTNSTNEFILEPVQSP	VRRSLFG-PVDHQQLKRDFQRLLCRNLDVAKKRWNFDFQ---LEKPGEGSDIQWEELGYQEAPAFYRSCTVGPPRPA	4.72e-06	55.8
Smp_199050	Smp_199050	ref|XP_064425187.1|	XP_064425187	cyclin-dependent kinase inhibitor 1 [Latimeria chalumnae]	15.152	132	104	3	12	136	15	145	HLCRRLFGEPVSCIRIQQTLETIIRKDLDRFQNKWNFQPPN-IVLQNKIRKPLSVHQLHSGNLQTNSTNEFILEPVQSPPSFYIKSPRKLKAFRRLPM------SVAQKTRMELCKKSTNSELKDLTYSFNS	NVCRNLFG-PVDHNQLKKESQEMLLSFAEAAKHKWNFDFIKETPLNGDLQWERVECSEMPSVYHPCELNGKRRALTNIPQENEKENERRKDTPCNFSEQASKKDSTALATNSIKSLKRKQTTITDFYHTKRR	4.81e-06	55.2
Smp_199050	Smp_199050	gb|KAG7497691.1|	KAG7497691	cyclin-dependent kinase inhibitor 1-like isoform X1 [Solea senegalensis]	24.561	57	40	2	13	67	88	143	LCRRLFGEPVSCIRIQQTLETIIRKDLDRFQNKWNFQPPNIVLQN--KIRKPLSVHQ	VRRNLFG-PVDHQQLQQDFQKLLCMSVEVANNRWNFDFHTDMPGEGSNIEWEELQSQ	4.91e-06	56.6
Smp_199050	Smp_199050	ref|XP_010894224.2|	XP_010894224	cyclin-dependent kinase inhibitor 1Ca [Esox lucius]	22.727	66	49	2	13	77	26	90	LCRRLFGEPVSCIRIQQTLETIIRKDLDRFQNKWNFQPP-NIVLQNKIRKPLSVHQLHSGNLQTNS	VCRKLFG-PVDHDELSRELKAKLREISERDQRRWNFNFEGDTPMPGIYEWEGMSKDSTPAFYQEST	4.91e-06	56
Smp_199050	Smp_199050	ref|XP_035251045.1|	XP_035251045	cyclin-dependent kinase inhibitor 1Ca [Anguilla anguilla]	24.731	93	64	3	3	90	14	105	VAAGITAPVHL----CRRLFGEPVSCIRIQQTLETIIRKDLDRFQNKWNFQP-PNIVLQNKIRKPLSVHQLHSGNLQTNSTNEFILEPVQSPP	LAARRTFPLHARTSACRNLFG-PVDHEELNREMKMQLREISDRDQRRWNFNFETDTPLSGDYEWEETPTDSTPVFYQESVQTGRNRVAVSVPA	4.99e-06	56
Smp_199050	Smp_199050	ref|XP_054480470.1|	XP_054480470	cyclin-dependent kinase inhibitor 1D [Anoplopoma fimbria]	19.178	73	55	3	13	85	37	105	LCRRLFGEPVSCIRIQQTLETIIRKDLDRFQNKWNFQPPNIVLQNKIRKPLSVHQLHSGNLQTNSTNEFILEP	VRRNLFG-PVDHQQLQQDFQRLLSRNLEVARKHWNFDFLSEKPEEG--SNFKWEELRYQDVPAV-YHSCTVRP	5.04e-06	55.5
Smp_199050	Smp_199050	gb|MCJ8736227.1|	MCJ8736227	hypothetical protein [Pangasius djambal]	26.531	49	35	1	3	51	17	64	VAAGITAPVHLCRRLFGEPVSCIRIQQTLETIIRKDLDRFQNKWNFQPP	RVPQHARRRSACRSLFGA-VDHDELNRDMEARLRELSERDQKRWNFDFA	5.07e-06	56.3
Smp_199050	Smp_199050	dbj|GAA6067825.1|	GAA6067825	cyclin-dependent kinase inhibitor 1 isoform X1 [Tachysurus ichikawai]	14.844	128	96	4	15	138	41	159	RRLFGEPVSCIRIQQTLETIIRKDLDRFQNKWNFQPPNIVLQNKIRKPLSVHQLHSGNLQTNSTNEFIL----EPVQSPPSFYIKSPRKLKAFRRLPMSVAQKTRMELCKKSTNSELKDLTYSFNSSY	RCLFGT-VDHEELRRDYTLLMRAELEDSSRRWNFNFTS---DKPWVGGDFEWVGLPVAQVPFIYHECTVGAKCRPKGVEPQNDLKHEDIYKTPEQNTHSAEKHT-----LKRKQTNITDFYQAKRRVV	5.07e-06	55.2
Smp_199050	Smp_199050	ref|XP_029354796.1|	XP_029354796	cyclin-dependent kinase inhibitor 1B-like [Echeneis naucrates]	27.451	51	35	2	13	62	10	59	LCRRLFGEPVSCIRIQQTLETIIRKDLDRFQNKWNFQP-PNIVLQNKIRKP	ACRSLFG-PVDHEQLRKELRQRLREMEEQDSRRWNFDFHTNTPLSGRFEWE	5.23e-06	54.9
Smp_199050	Smp_199050	gb|KAJ8252630.1|	KAJ8252630	hypothetical protein COCON_G00219420 [Conger conger]	22.826	92	65	3	3	89	14	104	VAAGITAPVHL----CRRLFGEPVSCIRIQQTLETIIRKDLDRFQNKWNFQP-PNIVLQNKIRKPLSVHQLHSGNLQTNSTNEFILEPVQSP	LAARRTFPLHARTGACRNLFG-PVDHEELNREMKSQLREISERDQRRWNFNFEADSPLSGDYEWEETPVDSTPVFYQDSVQTGRRRVTMSMP	5.29e-06	56
Smp_199050	Smp_199050	ref|XP_030582330.1|	XP_030582330	cyclin-dependent kinase inhibitor 1B-like [Archocentrus centrarchus]	26.316	38	27	1	13	50	10	46	LCRRLFGEPVSCIRIQQTLETIIRKDLDRFQNKWNFQP	VCRSLFG-PVDHGQLHRDFKLKLKEITEQDSRRWNFNF	5.38e-06	55.2
Smp_199050	Smp_199050	ref|XP_036439941.1|	XP_036439941	cyclin-dependent kinase inhibitor 1Ca [Colossoma macropomum]	12	175	146	3	9	182	23	190	APVHLCRRLFGEPVSCIRIQQTLETIIRKDLDRFQNKWNFQP-PNIVLQNKIRKPLSVHQLHSGNLQTNSTNEFILEPVQSPPSFYIKSPRKLKAFRRLPMSVAQKTRMELCKKSTNSELKDLTYSFNSSYNLSNTDTLLNDNQKSEINFPLTTESTVTITPNQPPPTSSSTPYK	ARTKACRNLFG-PVDHEELNREMKQKLQEISEGERSRWNFNFEQDSPLPGNYEWEEVSALCLPAFYRDSVRCGARARTALPL------HDNKVECEGKSAEQAHERPAGEVNQENLSGALNGTSACARRRRRTGSVPESPRNNSTHITDFFPRRKRPAERKSESPSTPVEVTPRK	5.41e-06	55.5
Smp_199050	Smp_199050	ref|XP_026509710.1|	XP_026509710	cyclin-dependent kinase inhibitor 1C isoform X1 [Terrapene triunguis]	23.684	76	52	3	3	74	15	88	VAAGITAPVH----LCRRLFGEPVSCIRIQQTLETIIRKDLDRFQNKWNFQPPNIVLQNKIRKPLSVHQLHSGNLQ	LAARRTFPLHARTGVCRNLFG-PVDHEELSRELKSKLREISEDDQRRWDYNFQTDTPLDGP-GRLQWEEVEGGSVP	5.49e-06	57.4
Smp_199050	Smp_199050	ref|XP_016396545.1|	XP_016396545	PREDICTED: cyclin-dependent kinase inhibitor 1C-like [Sinocyclocheilus rhinocerous]	23.81	63	46	2	9	70	23	84	APVHLCRRLFGEPVSCIRIQQTLETIIRKDLDRFQNKWNFQP-PNIVLQNKIRKPLSVHQLHS	ARTKVCRNLFG-PVDHEELHGEMKRKLQEISERDQSRWNFNFETNSPLPGDYEWEAISEDTVP	5.5e-06	55.8
Smp_199050	Smp_199050	ref|XP_015197988.2|	XP_015197988	cyclin-dependent kinase inhibitor 1 isoform X2 [Lepisosteus oculatus]	18.367	147	113	5	2	144	5	148	SVAAGITAPVHLCRRLFGEPVSCIRIQQTLETIIRKDLDRFQNKWNFQPPNIVL--QNKIRKPLSVHQLHSGNLQTNSTNEFILEPVQSPPSFYIKSPR--KLKAFRRLPMSVAQKTRMELCKKSTNSELKDLTYSFNSSYNLSNTD	ALNPLGNAGAAVCRSLFG-PVDREELQAEYRALLRRDLEASARRWGFDFLNERPLAGGDFEWE-GVPGAKVPALYRTCMVGQQRGAPQGEQGGKENEPRTPERTAKPRCPESTPEKSPAQTL-KRKQTNITDFYQAKRRLVATPRKS	5.5e-06	54.9
Smp_199050	Smp_199050	ref|NP_001361441.1|	NP_001361441	cyclin-dependent kinase inhibitor 1 isoform 5 [Homo sapiens]	19.672	61	45	2	8	68	12	68	TAPVHLCRRLFGEPVSCIRIQQTLETIIRKDLDRFQNKWNFQPPNIVLQNKIRKPLSVHQL	PCGSKACRRLFG-PVDSEQLSRDCDALMAGCIQEARERWNFDF---VTETPLEGDFAWERV	5.51e-06	55.2
Smp_199050	Smp_199050	ref|XP_041853941.1|	XP_041853941	cyclin-dependent kinase inhibitor 1Bb [Melanotaenia boesemani]	20.904	177	120	4	13	189	28	184	LCRRLFGEPVSCIRIQQTLETIIRKDLDRFQNKWNFQPPNIVLQNKIRKPLSVHQLHSGNLQTNSTNEFILEPVQSPPSFYIKSPRKLKAFRRLPMSVAQKTRMELCKKSTNSELKDLTYSFNSSYNLSNTDTLLNDNQKSEINFPLTTESTVTITPNQPPPTSSSTPYKVNSISQV	ACRSLFG-PVDHEELKKDLNGHLRELEEAASVKWGFDFPN-------HKPLA-----------NSRFEWKIVDCSEVPDFYNRQPRREKGVSSGNNNVDLNGNHN-CVVMTPSEDTHRSDGQMACTEQCAGLRKRPACHDTSAQNKRSHTSPDEVSCPSLSHTAEHTPRKTSPKRQT	5.56e-06	55.5
Smp_199050	Smp_199050	ref|XP_037316371.2|	XP_037316371	cyclin-dependent kinase inhibitor 1D [Pungitius pungitius]	18.421	76	58	2	15	90	38	109	RRLFGEPVSCIRIQQTLETIIRKDLDRFQNKWNFQPPNIVLQNKIRKPLSVHQLHSGNLQTNSTNEFILEPVQSPP	RNLFGS-VDHQQLQQDFRRLLGTNAEAAKRRWNFDFQ---REVPGEGPNVVWEELRRQDVPAFYHTCTVRPAPRPT	5.57e-06	55.2
Smp_199050	Smp_199050	gb|KAK2853707.1|	KAK2853707	hypothetical protein Q5P01_006368 [Channa striata]	25.581	43	31	1	13	55	40	81	LCRRLFGEPVSCIRIQQTLETIIRKDLDRFQNKWNFQPPNIVL	VCRSLFG-PVDHDQLRRDLTLKLKEITEQDSSRWNFDFQADAP	5.66e-06	54.4
Smp_199050	Smp_199050	ref|XP_061466152.1|	XP_061466152	cyclin-dependent kinase inhibitor 1C [Rhineura floridana]	16.757	185	135	6	3	175	15	192	VAAGITAPVH----LCRRLFGEPVSCIRIQQTLETIIRKDLDRFQNKWNFQPP---NIVLQNKIRKPLSVHQLHSGNLQTNSTNEFILEPV-----QSPPSFYIKSPRKLKAFRRLPMSVAQKTRMELCKKSTNSELKDLTYSFNSSYNLSNTDTLLNDNQKSEINFPLTTESTVTITPNQPPPT	LAARRTFPLHARTGVCRNLFG-PVDHDELNRELKSKLREICEDGQKRWDYNFQTETPLAGPGRLQWEEMEGDSVPAFYRETLQVGRCRFPVLVIRSKPPPGSAEVPPETDP-----QETGVSSTPSSLSPQGKTAALENTMSTGEARLNQENRADQLN-NYSGIIIKPVPCAAAALKRVSSASVG	5.69e-06	56
Smp_199050	Smp_199050	gb|NXX15042.1|	NXX15042	CDN1B inhibitor [Podargus strigoides]	30	50	33	2	13	61	3	51	LCRRLFGEPVSCIRIQQTLETIIRKDLDRFQNKWNFQPPN-IVLQNKIRK	ACRNLFG-PVNHEELNRDLVQHRRELEAACQRRWNFDFQNHKPLEGRYEW	5.74e-06	52.9
Smp_199050	Smp_199050	gb|KAF7652194.1|	KAF7652194	hypothetical protein LDENG_00100070 [Lucifuga dentata]	17.514	177	125	4	13	189	28	183	LCRRLFGEPVSCIRIQQTLETIIRKDLDRFQNKWNFQPPNIVLQNKIRKPLSVHQLHSGNLQTNSTNEFILEPVQSPPSFYIKSPRKLKAFRRLPMSVAQKTRMELCKKSTNSELKDLTYSFNSSYNLSNTDTLLNDNQKSEINFPLTTESTVTITPNQPPPTSSSTPYKVNSISQV	ACRSLFGS-VDHEELKRDLKGHLREMEEAASAKWSFDFAN-------HTPLVNGRLD-----------WEIVDCRDVPDFYSRQQRREKGVCSSGNNNVDLNGNHSCVVMASSEDTDMSDVQTECKELCTGLRKRPACHDPSAQN--KRSHTSSDEVSCLTHTAEHTPRKPSPKRQT	5.78e-06	55.5
Smp_199050	Smp_199050	ref|XP_018937432.1|	XP_018937432	cyclin-dependent kinase inhibitor 1B-like [Cyprinus carpio]	21.918	73	55	2	9	80	23	94	APVHLCRRLFGEPVSCIRIQQTLETIIRKDLDRFQNKWNFQP-PNIVLQNKIRKPLSVHQLHSGNLQTNSTNE	ARTKVCRNLFG-PVDHEELHCEMTRKLQEISERDQSRWNFNFETNSPLNGDYEWEEISEDTLAFFYKDKVQNK	5.83e-06	55.8
Smp_199050	Smp_199050	ref|XP_060766753.1|	XP_060766753	cyclin-dependent kinase inhibitor 1 isoform X1 [Neoarius graeffei]	15.328	137	110	4	4	138	49	181	AAGITAPVHLCRRLFGEPVSCIRIQQTLETIIRKDLDRFQNKWNFQPPNIVLQNKIRKPLSVHQLHSGNLQTNSTNEFILEPVQSPPSFYIKSPRKLKAFRRLPMSVA--QKTRMELCKKSTNSELKDLTYSFNSSY	SSGVGAGGSARRCLFGA-VDHEELQHDYTLLMRADLEDASCRWNFDFT--ADKPLLGGDFKWVGLPEAHVPFLYRDCTVGAKSQAKGQGPASELKKEDLPE-TPEQCDGISHTAEKQTLKRKQTNITDFYQAKRRVV	6.01e-06	55.5
Smp_199050	Smp_199050	ref|XP_067902089.1|	XP_067902089	cyclin-dependent kinase inhibitor 1B [Heterodontus francisci]	29.825	57	35	2	3	55	15	70	VAAGITAPVH----LCRRLFGEPVSCIRIQQTLETIIRKDLDRFQNKWNFQPPNIVL	MAARRTYPLHARTAVCRSLFG-PIDHDELRRETKSKLREISERDRRKWNFNFATDTP	6.09e-06	55.8
Smp_199050	Smp_199050	ref|XP_033470884.1|	XP_033470884	cyclin-dependent kinase inhibitor 1D isoform X2 [Epinephelus lanceolatus]	18.182	77	59	2	13	89	37	109	LCRRLFGEPVSCIRIQQTLETIIRKDLDRFQNKWNFQPPNIVLQNKIRKPLSVHQLHSGNLQTNSTNEFILEPVQSP	VRRNLFG-PVDHQQLQKDFERLLCMNMEVAKKRWNFDFQS---EMPGEGSNIEWEELRYQDVPAFYRSCTVRPVTRP	6.12e-06	55.2
Smp_199050	Smp_199050	ref|XP_047431026.1|	XP_047431026	cyclin-dependent kinase inhibitor 1D [Mugil cephalus]	26.667	45	32	1	13	57	36	79	LCRRLFGEPVSCIRIQQTLETIIRKDLDRFQNKWNFQPPNIVLQN	VRRNLFG-PVDHKQLQQDFQRLLCMSVEVANKRWNFDFQGDVPGE	6.2e-06	55.2
Smp_199050	Smp_199050	ref|XP_024283028.1|	XP_024283028	cyclin-dependent kinase inhibitor 1C [Oncorhynchus tshawytscha]	31.707	41	27	1	15	55	25	64	RRLFGEPVSCIRIQQTLETIIRKDLDRFQNKWNFQPPNIVL	RNLFG-PVDHEQLQQEYQNALRRDLEDACHRWGFDFLSEKP	6.22e-06	54.9
Smp_199050	Smp_199050	ref|XP_056269576.1|	XP_056269576	cyclin dependent kinase inhibitor 1Ca [Pseudoliparis swirei]	17.714	175	135	5	4	178	3	168	AAGITAPVHLCRRLFGEPVSCIRIQQTLETIIRKDLDRFQNKWNFQPPNIVLQNKIRKPLSVHQLHSGNLQTNSTNEFILEPVQSPPSFYIKSPRKLKAFRRLPMSVAQKTRMELCKKSTNSELKDLTYSFNSSYNLSNTDTLLNDNQKSEINFPLTTESTVTITPNQPPPTSSS	AAGRREP--VCRSLFG-PVDHEQLRRDLALNLREFAEQDSRRWNFNFQ---TETPLSGRFQWDEVPATAAAAAAVYRECARP--TDGACCSAAARDGVSEREDGAGKDQENRSSVSNTRRSCP-AEATTAARRKRTLSRPAAKPGRNARITDFFAKRRRTTESRSILTPFLTRSS	6.27e-06	55.2
Smp_199050	Smp_199050	ref|XP_028843134.1|	XP_028843134	cyclin-dependent kinase inhibitor 1C-like [Denticeps clupeoides]	18.065	155	116	3	3	156	18	162	VAAGITAPVHLCRRLFGEPVSCIRIQQTLETIIRKDLDRFQNKWNFQP-PNIVLQNKIRKPLSVHQLHSGNLQTNSTNEFILEPVQSPPSFYIKSPRKLKAFRRLPMSVAQKTRMELCKKSTNSELKDLTYSFNSSYNLSNTDTLLNDNQKSEIN	RTFPFHARTGACRSLFG-PVDHDELNRDMKSKLREIAERDRLRWNFNFEADTPLSGEYEWEESAADSSPA---------FYRESVQSGRTRADRSSSAQDAPVAQERTVNQENRADRMNSGRGASRTAPTCARRKRISTRITDFYVKRRRTAAGK	6.3e-06	55.2
Smp_199050	Smp_199050	gb|KFP70315.1|	KFP70315	Cyclin-dependent kinase inhibitor 1B, partial [Acanthisitta chloris]	19.892	186	126	5	13	195	15	180	LCRRLFGEPVSCIRIQQTLETIIRKDLDRFQNKWNFQPPNIVLQNKIRKPLSVHQLHSGNLQTNSTNEFILEPVQSPPSFYIKSPRKLK--AFRRLPMSVAQKTRMELCKKSTNSELKDLTYSFNSSYNLSNTDTLLNDNQKSEINFPLTTESTVTITP-NQPPPTSSSTPYKVNSISQVTEKLSE	ACRNLFG-PVNQEELNRDLQKHRQEMEEACQRKWNFDFQN-------HKPL------------EGRYEWQAVEKGSSPDFYFRPPRLLKVVCKSACCQSLDVNGNCQTVVFVGSQGISEDTDCVAQKTDATENQTDLAEQCTGQRKRPAADDSSPQNKRANTTEEGVSEDSPNASSVEQTPKKSTP	6.31e-06	55.2
Smp_199050	Smp_199050	ref|XP_037615961.1|	XP_037615961	cyclin-dependent kinase inhibitor 1D [Sebastes umbrosus]	21.739	46	35	1	13	58	37	81	LCRRLFGEPVSCIRIQQTLETIIRKDLDRFQNKWNFQPPNIVLQNK	VRRNLFG-PVDHQQLQKDFQRLLCTNVEAANKRWNFDFQSEMPGED	6.45e-06	55.2
Smp_199050	Smp_199050	gb|RXM91822.1|	RXM91822	Cyclin-dependent kinase inhibitor 1 [Acipenser ruthenus]	21.154	104	75	3	1	101	1	100	MSVAAGITAP---VHLCRRLFGEPVSCIRIQQTLETIIRKDLDRFQNKWNFQPPNIVLQNKIRKPLSVHQLHSGNLQTNSTNEFILEPVQSPPSFYIKSPRKLK	MAPQNGILTPSFNTPVCRSLFG-PVDREQLRVEFQESMRKTLEEATCKWSFDFVN---ESPLQGGDFQWEGVPGNKVPVLYRPCMVRAGRQGAQCAKERGSKRK	6.47e-06	53.8
Smp_199050	Smp_199050	gb|KAL1248105.1|	KAL1248105	hypothetical protein QQF64_023481 [Cirrhinus molitorella]	25	48	35	1	13	60	569	615	LCRRLFGEPVSCIRIQQTLETIIRKDLDRFQNKWNFQPPNIVLQNKIR	ACRNLFG-PVDHEELKKDFQQQLKAMEDASADEWNFDFSTHTPRTDGR	6.52e-06	57.7
Smp_199050	Smp_199050	ref|XP_008403940.1|	XP_008403940	PREDICTED: cyclin-dependent kinase inhibitor 1B-like [Poecilia reticulata]	28	50	35	1	7	56	3	51	ITAPVHLCRRLFGEPVSCIRIQQTLETIIRKDLDRFQNKWNFQPPNIVLQ	IRCRESVCRNLFG-PVDHDQLRQDLQLKLKEIMWQDSQRWNFNFQSETXQ	6.53e-06	54.9
Smp_199050	Smp_199050	gb|KAF7693538.1|	KAF7693538	hypothetical protein HF521_008854 [Silurus meridionalis]	14.894	141	110	5	6	143	18	151	GITAPVHLCRRLFGEPVSCIRIQQTLETIIRKDLDRFQNKWNFQPPNIVLQNKIRKPLSVHQLHSGNLQTNSTNEFILEPVQS---PPSFYIKSPRKLKAFRRLPMSVAQKTRMELCKKSTNSELKDLTYSFNSSYNLSNT	GVGGSAQCC--LFGK-VDHEQLQRDYTLLMRTELEDASRRWSFDFT--TNRPLVGGDFEWVVLPESRVPFVYQDRTIVVKPQSKAVEPASDHTKEDVPKTPEQCDENTHSAEKHTL--KRKQTNITDFYQAKRRVVTTRKT	6.6e-06	54.6
Smp_199050	Smp_199050	gb|POI20147.1|	POI20147	hypothetical protein CIB84_016107, partial [Bambusicola thoracicus]	30	50	33	2	13	61	28	76	LCRRLFGEPVSCIRIQQTLETIIRKDLDRFQNKWNFQPPN-IVLQNKIRK	ACRNLFG-PVNHEELNRDLKKHRKEMEEACQRKWNFDFQNHKPLEGRYEW	6.61e-06	53.5
Smp_199050	Smp_199050	ref|NP_001361440.1|	NP_001361440	cyclin-dependent kinase inhibitor 1 isoform 4 [Homo sapiens]	19.672	61	45	2	8	68	12	68	TAPVHLCRRLFGEPVSCIRIQQTLETIIRKDLDRFQNKWNFQPPNIVLQNKIRKPLSVHQL	PCGSKACRRLFG-PVDSEQLSRDCDALMAGCIQEARERWNFDF---VTETPLEGDFAWERV	6.62e-06	55.5
Smp_199050	Smp_199050	gb|KAI1904034.1|	KAI1904034	hypothetical protein AGOR_G00001530 [Albula goreensis]	24.051	79	54	3	3	76	14	91	VAAGITAPVHL----CRRLFGEPVSCIRIQQTLETIIRKDLDRFQNKWNFQP-PNIVLQNKIRKPLSVHQLHSGNLQTN	LAARRTFPLHARTSACRNLFG-PVDHDELNREMKLQLREISERDQRRWNFNFETDTPCSGDYEWEETPVESTPVFYQDS	6.71e-06	55.8
Smp_199050	Smp_199050	gb|KAF7656439.1|	KAF7656439	hypothetical protein LDENG_00041260 [Lucifuga dentata]	25.455	55	40	1	1	55	1	54	MSVAAGITAPVHLCRRLFGEPVSCIRIQQTLETIIRKDLDRFQNKWNFQPPNIVL	MSLISPIRGRQAVCRTLFG-PVDHEQLSRDLKQKLEEIEEQDGRRWNFNFQTETP	6.8e-06	54.9
Smp_199050	Smp_199050	gb|KAG5845704.1|	KAG5845704	hypothetical protein ANANG_G00142080 [Anguilla anguilla]	16.25	80	63	2	13	92	25	100	LCRRLFGEPVSCIRIQQTLETIIRKDLDRFQNKWNFQPPNIVLQNKIRKPLSVHQLHSGNLQTNSTNEFILEPVQSPPSF	VRRSLFG-PVDHQQLQQDFQRLLCMSVEVANKRWNFDFQ---RDRPGQGSIEWEELRCQDVPAFYRNSVVKAGIRPRAQV	7.06e-06	54.9
Smp_199050	Smp_199050	ref|XP_029906652.1|	XP_029906652	cyclin-dependent kinase inhibitor 1-like [Myripristis murdjan]	15.894	151	117	3	15	165	22	162	RRLFGEPVSCIRIQQTLETIIRKDLDRFQNKWNFQPPNIVLQNKIRKPLSVHQLHSGNLQTNSTNEFILEPVQSPPSFYIKSPRKLKAFRRLPMSVAQKTRMELCKKSTNSELKDLTYSFNSSYNLSNTDTLLNDNQKSEINFPLTTESTV	RNLFG-PVDREQLQVEYQAALRKDLEEASHRWGFDFLS---EKPLEGGDFQWEGIPGTKVPLLYRSCMLGLG------YVDGQRAAGGVVNHSGTRVGPSQSEKENIPRTPERCVLKLENLEKTPEKVENTGVKRKQTNITDFYQAKRRVV	7.21e-06	54.9
Smp_199050	Smp_199050	ref|XP_002816862.1|	XP_002816862	cyclin-dependent kinase inhibitor 1 isoform X2 [Pongo abelii]	16.883	77	60	2	8	84	12	84	TAPVHLCRRLFGEPVSCIRIQQTLETIIRKDLDRFQNKWNFQPPNIVLQNKIRKPLSVHQLHSGNLQTNSTNEFILE	PCGSKACRRLFG-PVDSEQLSRDCDALMAGCIQEARERWNFDF---VTETPLEGDFVWERVRGLGLPKLYLPTGPWR	7.22e-06	54.9
Smp_199050	Smp_199050	ref|XP_029969642.1|	XP_029969642	cyclin-dependent kinase inhibitor 1-like [Salarias fasciatus]	25.581	43	31	1	13	55	36	77	LCRRLFGEPVSCIRIQQTLETIIRKDLDRFQNKWNFQPPNIVL	VRRNLFG-PVDHQQLRQDFQRLLCMSVEVANKRWNFDFQSDVP	7.24e-06	55.2
Smp_199050	Smp_199050	ref|XP_036312295.1|	XP_036312295	cyclin-dependent kinase inhibitor 1B isoform X2 [Pipistrellus kuhlii]	29	100	51	3	13	112	28	107	LCRRLFGEPVSCIRIQQTLETIIRKDLDRFQNKWNFQPPNIVLQNKIRKPLSVHQLHSGNLQTNSTNEFILEPVQSPPSFYIKSPRKLKAFRRLPMSVAQ	ACRNLFG-PVDHEELTRDLEKHCRDIEEASQRKWNFDFKN-------HKPL------------EGRYEWQEVDKGSLPEFYYRAPRPPKGAGKVPAQEGQ	7.38e-06	55.5
Smp_199050	Smp_199050	ref|XP_034529816.1|	XP_034529816	cyclin-dependent kinase inhibitor 1D isoform X3 [Notolabrus celidotus]	24.444	45	33	1	13	57	35	78	LCRRLFGEPVSCIRIQQTLETIIRKDLDRFQNKWNFQPPNIVLQN	VRRNLFG-PVDHQQLQEDFQRLLCINLEAANKRWNFDFQSEMPEK	7.39e-06	54.9
Smp_199050	Smp_199050	ref|XP_041083706.1|	XP_041083706	cyclin-dependent kinase inhibitor 1-like isoform X2 [Polyodon spathula]	17.978	89	69	2	13	101	22	106	LCRRLFGEPVSCIRIQQTLETIIRKDLDRFQNKWNFQPPNIVLQNKIRKPLSVHQLHSGNLQTNSTNEFILEPVQSPPSFYIKSPRKLK	VCRSLFG-PVDREQLRAEFQESMRKTLEEATHKWSFDFVN---ESPLEGGDFQWEGVPGGKVPVLYHPCVVRASRQGALCTKERESRRK	7.43e-06	54.1
Smp_199050	Smp_199050	ref|XP_058615383.1|	XP_058615383	cyclin-dependent kinase inhibitor 1 [Onychostoma macrolepis]	17.293	133	103	3	15	144	18	146	RRLFGEPVSCIRIQQTLETIIRKDLDRFQNKWNFQPPNIVLQNKIRKPLSVHQLHSGNLQTNSTNEFILEPVQSPPSF---YIKSPRKLKAFRRLPMSVAQKTRMELCKKSTNSELKDLTYSFNSSYNLSNTD	RNLFG-PVDREQLQLEYHDALRKDLEEASRRWGFDFA---TETPLEGGDFQWEGVSEVKVPVLYRACQGEHRSRSGPFGAGKENVPRTPERFSIVPQDVEKTPEKRTDLKRKQTNITDFYQAKKRMVATPRKS	7.78e-06	54.4
Smp_199050	Smp_199050	ref|XP_062846000.1|	XP_062846000	cyclin dependent kinase inhibitor 1Ca [Trichomycterus rosablanca]	18.605	172	133	5	9	176	23	191	APVHLCRRLFGEPVSCIRIQQTLETIIRKDLDRFQNKWNFQP-PNIVLQNKIRKPLSVHQLHSGNLQTNSTNEFILEPVQSPPSFYIKSPRKLKAFRRLPMSVAQKTRMELCKKSTNSELKDLTYSFNSSYNLSNTDT---LLNDNQKSEINFPLTTESTVTITPNQPPPTS	ARTKVCRNLFG-PVDHEELNMEMNRKLQEISDRDQSRWNFNFEQNRPLPGLHEWEEITTGSVPAFYQESVRNGKARTVVTNHTK-ESESTVESEDKNETQNEVPSPTN-EVNQENRSATLNARERGLVTPVCRRRKRTGPESLRNNNTHITDFFPKRKRTLDIKQTPQSGTS	8.06e-06	55.2
Smp_199050	Smp_199050	ref|XP_051976198.1|	XP_051976198	LOW QUALITY PROTEIN: uncharacterized protein cdkn1cb [Xyrauchen texanus]	35.897	39	24	1	14	52	57	94	CRRLFGEPVSCIRIQQTLETIIRKDLDRFQNKWNFQPPN	CRNLFG-PVDHDELKRELRSKLREMSERDQLRWNFNFSD	8.1e-06	55.2
Smp_199050	Smp_199050	ref|XP_006866111.1|	XP_006866111	PREDICTED: cyclin-dependent kinase inhibitor 1B [Chrysochloris asiatica]	20.725	193	121	4	13	205	28	188	LCRRLFGEPVSCIRIQQTLETIIRKDLDRFQNKWNFQPPNIVLQNKIRKPLSVHQLHSGNLQTNSTNEFILEPVQSPPSFYIKSPRKLKAFRRLPMSVAQKTRMELCKKSTNSELKDLTYSFNSSYNLSNTDTLLNDNQKSEINFPLTTESTVTITPNQPPPTSSSTPYKVNSISQVTEKLSEIPTTTLPVNP	ACRNLFG-PVNHEELTRDLEKHCRDMEEASQRKWNFDFQN-------HKPL------------EGKYEWQEMEKGSLPEFYYRPPRPPKGSCKVPPQESQ------------DASGNHPALPLMGAQANSEDSHLVDQKTDASDNPSGLAEQCTGIRKRPAADDSSTQNKRANRTEENVSEGSPNAGSVEQTP	8.14e-06	55.2
Smp_199050	Smp_199050	ref|XP_037307815.1|	XP_037307815	cyclin dependent kinase inhibitor 1Bb [Pungitius pungitius]	18.033	183	124	5	13	195	28	184	LCRRLFGEPVSCIRIQQTLETIIRKDLDRFQNKWNFQPPNIVLQNKIRKPLSVHQLHSGNLQTNSTNEFILEPVQSPPSFYIKSPRKLKAFRRLPMSVAQKTRMELCKKSTNSELKDLTYSFNSSYNLSNTDTLLNDNQKSEINFPLTTESTVTITPNQPPPTSSSTPYKVNSISQVTEKLSE	ACRSLFGQ-ADHEGLKKELKGHLREMEEAASAKWGFDFAN-------HRPLVHGRL-----------KWELVDCRDVPDFYNKPPRRR--GEKKGVCSAGNNKVDLNGNHSCVVLASGEDTDR-----SDGHTECTEQCTGMRKRPACHEPSAPNKRSHTSPDEVTCPNLSHSAEHTPRKTSP	8.28e-06	54.9
Smp_199050	Smp_199050	ref|XP_058237974.1|	XP_058237974	cyclin dependent kinase inhibitor 1Ca [Hemibagrus wyckioides]	17.486	183	149	2	9	190	23	204	APVHLCRRLFGEPVSCIRIQQTLETIIRKDLDRFQNKWNFQP-PNIVLQNKIRKPLSVHQLHSGNLQTNSTNEFILEPVQSPPSFYIKSPRKLKAFRRLPMSVAQKTRMELCKKSTNSELKDLTYSFNSSYNLSNTDTLLNDNQKSEINFPLTTESTVTITPNQPPPTSSSTPYKVNSISQVT	ARTKVCRNLFG-PVDHEELNCEMKRRLQEISERDQSRWNFNFEENVPLPGNYEWEEIAVSTVPTFYTESMRNGKARTVNAKDAESSTESGCKNEAQGSAEAPSPSTEVNQENRSGALNARKHVTPVCRRRKRPSVPETLRNSTTHITDFFPRRKRSFDNKSAERTSQAGSSIPAEVTPRKRIR	8.35e-06	55.2
Smp_199050	Smp_199050	ref|XP_053364241.1|	XP_053364241	cyclin-dependent kinase inhibitor 1D [Clarias gariepinus]	27.5	40	28	1	13	52	30	68	LCRRLFGEPVSCIRIQQTLETIIRKDLDRFQNKWNFQPPN	VRRNLFG-PVDHQQLQQDFNRLLCMGAEVAKQRWNFDFES	8.41e-06	54.1
Smp_199050	Smp_199050	ref|XP_041709711.1|	XP_041709711	cyclin-dependent kinase inhibitor 1-like isoform X1 [Coregonus clupeaformis]	23.913	46	34	1	13	58	36	80	LCRRLFGEPVSCIRIQQTLETIIRKDLDRFQNKWNFQPPNIVLQNK	VRRNLFG-PVDHEQLQQDFQRHLCMSVESANKRWDFDFNTGRPAAK	8.45e-06	54.9
Smp_199050	Smp_199050	ref|XP_004716274.1|	XP_004716274	cyclin-dependent kinase inhibitor 1B [Echinops telfairi]	28.431	102	53	3	13	114	28	109	LCRRLFGEPVSCIRIQQTLETIIRKDLDRFQNKWNFQPPNIVLQNKIRKPLSVHQLHSGNLQTNSTNEFILEPVQSPPSFYIKSPRKLKAFRRLPMSVAQKT	ACRNLFG-PVNHEELTRDLEKHCRDMEEASQRKWNFDFQN-------HKPL------------EGKYEWQEMEKGSLPEFYYRPPRPPKGGSKVPPQESQDA	8.45e-06	55.2
Smp_199050	Smp_199050	ref|XP_039538841.1|	XP_039538841	cyclin-dependent kinase inhibitor 1 [Pimephales promelas]	19.549	133	97	4	12	144	14	136	HLCRRLFGEPVSCIRIQQTLETIIRKDLDRFQNKWNFQPPNIVLQNKIRKPLSVHQLHSGNLQTNSTNEFILEPVQSPPSFYIKSPRKLKAFRRLPMSVAQKTRMELCKKSTNSELKDLTYSFNSSYNLSNTD	QTRRSLFG-PVDREQLQREYRDALRKDLEDASRRWSFDF---VAEKPLEGGDFSWVGVSGVRVPVLYRSC--EDARNPAG----SPGKENRFGSVPQGVEKTPEKRAEMKRKQTNITDFYQAKKRQVATPRKS	8.52e-06	54.1
Smp_199050	Smp_199050	ref|XP_018923723.1|	XP_018923723	cyclin-dependent kinase inhibitor 1C [Cyprinus carpio]	35	40	25	1	11	50	34	72	VHLCRRLFGEPVSCIRIQQTLETIIRKDLDRFQNKWNFQP	TQTCRNLFG-PVDHDELKRELSSKLREISERDQLRWNFNF	8.84e-06	54.9
Smp_199050	Smp_199050	ref|XP_036432498.1|	XP_036432498	cyclin-dependent kinase inhibitor 1B [Colossoma macropomum]	19.565	92	69	2	8	99	35	121	TAPVHLCRRLFGEPVSCIRIQQTLETIIRKDLDRFQNKWNFQPPNIVLQNKIRKPLSVHQLHSGNLQTNSTNEFILEPVQSPPSFYIKSPRK	PPHARVCRSLFG-PVDHEELNREMKEKLREIAERDQRRWNFNF----GTGVPLLGEYEWEETPGETSPAFYQECVRVGKRSRAERASQTPAK	8.95e-06	55.5
Smp_199050	Smp_199050	gb|KAG8513751.1|	KAG8513751	Cyclin-dependent kinase inhibitor 1B [Galemys pyrenaicus]	29	100	51	3	13	112	28	107	LCRRLFGEPVSCIRIQQTLETIIRKDLDRFQNKWNFQPPNIVLQNKIRKPLSVHQLHSGNLQTNSTNEFILEPVQSPPSFYIKSPRKLKAFRRLPMSVAQ	ACRNLFG-PVSREDLSRDLEKHCRDMEEESQRRWNFDFQN-------HKPL------------EGRYEWQEVEKGSLPEFYSRPPRPPKGACKVPAQEGQ	8.97e-06	55.2
Smp_199050	Smp_199050	gb|KAI4878099.1|	KAI4878099	hypothetical protein NFI96_027890 [Prochilodus magdalenae]	11.864	177	144	4	9	183	87	253	APVHLCRRLFGEPVSCIRIQQTLETIIRKDLDRFQNKWNFQP-PNIVLQNKIRKPLSVHQLHSGNLQTNSTNEFILEPVQSPPSFYIKSPRKLK-AFRRLPMSVAQKTRMELCKKSTNSELKDLTYSFNSSYNLSNTDTLLNDNQKSEINFPLTTESTVTITPNQPPPTSSSTPYKV	ARTKVCRNLFG-PVDHEELNREMKQKLQEISDAERSRWNFNFEQDSPLPGNYEWE---------EVGARCLPAFYRDSVRCGAKARTASPLHEKECEGKSAEQAHERPAGEVNQENQSGALNGTSPCARKQRRTRSVPETARNTSTHITDFFPRRKRPADWKQPESSSMPVEVTPRK	9.01e-06	55.8
Smp_199050	Smp_199050	ref|XP_004066898.1|	XP_004066898	cyclin-dependent kinase inhibitor 1B-like [Oryzias latipes]	35.897	39	24	1	13	51	8	45	LCRRLFGEPVSCIRIQQTLETIIRKDLDRFQNKWNFQPP	ACRSLFG-PVDHEQLRQDLQQELREMTERDSQRWNFDFQ	9.12e-06	54.4
Smp_199050	Smp_199050	ref|XP_060258972.1|	XP_060258972	cyclin-dependent kinase inhibitor 1 isoform X1 [Ovis aries]	15.493	142	118	2	4	144	8	148	AAGITAPVHLCRRLFGEPVSCIRIQQTLETIIRKDLDRFQNKWNFQP-PNIVLQNKIRKPLSVHQLHSGNLQTNSTNEFILEPVQSPPSFYIKSPRKLKAFRRLPMSVAQKTRMELCKKSTNSELKDLTYSFNSSYNLSNTD	AHQIPRSSKACRCLFG-PVDSEQLRQDCDALMASCVQEARERWNFDFVTETPLEGDFAWERVRGLGLPKLYLPVGPRDDVGGGKRPSPSSALLQGTSQEDHLDLSLSCTLVTRSPERPEGTPGGPGPSQGRKRRQTSMTGED	9.13e-06	55.2
Smp_199050	Smp_199050	ref|XP_059181707.1|	XP_059181707	cyclin-dependent kinase inhibitor 1D isoform X2 [Centropristis striata]	20	75	56	3	13	87	32	102	LCRRLFGEPVSCIRIQQTLETIIRKDLDRFQNKWNFQPPNIVLQNKIRKPLSVHQLHSGNLQTNSTNEFILEPVQ	VRRNLFG-PVDHQQLQHDFERLLCMNVEVANKRWNFDFQSEMPGQD--SNIEWEELRYQDVPK-FYRSCTVRPVQ	9.13e-06	54.6
Smp_199050	Smp_199050	dbj|GAB0177313.1|	GAB0177313	cyclin-dependent kinase inhibitor 1B [Grus japonensis]	30	90	43	3	13	102	28	97	LCRRLFGEPVSCIRIQQTLETIIRKDLDRFQNKWNFQPPNIVLQNKIRKPLSVHQLHSGNLQTNSTNEFILEPVQSPPSFYIKSPRKLKA	ACRNLFG-PVNNEELNRDLKKHFQEMEEAYQRKWNFDFQN-------HKPL------------EGRYEWQAVEKGSSPEFYFRPPRLLKA	9.14e-06	55.5
Smp_199050	Smp_199050	gb|TRY67950.1|	TRY67950	hypothetical protein DNTS_006113 [Danionella cerebrum]	20	85	62	3	2	85	13	92	SVAAGITAPVHL-CRRLFGEPVSCIRIQQTLETIIRKDLDRFQNKWNFQPPNIVLQNKIRKPLSVHQLHSGNLQTNSTNEFILEP	AQAEEVKPPVALIRRNLFG-PVDHEQLQQDFQRLFCVSMEVAKQRWSFDFQ----QEEPVPGSVEWEELCCQDVPAFYRSCVLKP	9.4e-06	55.2
Smp_199050	Smp_199050	ref|XP_035508243.1|	XP_035508243	cyclin-dependent kinase inhibitor 1Ca [Morone saxatilis]	14.62	171	135	4	13	183	10	169	LCRRLFGEPVSCIRIQQTLETIIRKDLDRFQNKWNFQPPNIVLQNKIRKPLSVHQLHSGNLQTNSTNEFILEPVQSPPSFYIKSPRKLKAFRRLPMSVAQKTRMELCKKSTNSELKDLTYSFNSSYNLSNTDTLLNDNQKSEINFPLTTESTVTITPNQPPPTSSSTPYKV	VCRSLFG-PVDHDQLRRDLKQKLKEISEQDSRRWNFNFQ---TETPLPGRFQWEELPA-----DCAAALYQECAQPKEGVCSSNTEDDD--RLSDREESAGTDQENCSSISNTHKCPAEVTPVRRKRTLSKPAAKPRNNAQITDFFAKRKRTTETKSILNPFHTSSSEAAL	9.55e-06	54.6
Smp_199050	Smp_199050	ref|XP_012384371.2|	XP_012384371	cyclin-dependent kinase inhibitor 1B [Dasypus novemcinctus]	30.645	62	41	2	1	61	16	76	MSVAAGITAPVHLCRRLFGEPVSCIRIQQTLETIIRKDLDRFQNKWNFQPPNIV-LQNKIRK	MDGRPAEYPKPSACRNLFG-PVNHEELSRDLEKHCRDMEEASQRKWNFDFQNHRPLEGKYEW	9.81e-06	54.9
Smp_199050	Smp_199050	ref|XP_051503111.1|	XP_051503111	cyclin-dependent kinase inhibitor 1C-like isoform X2 [Myxocyprinus asiaticus]	20.238	84	65	2	9	91	23	105	APVHLCRRLFGEPVSCIRIQQTLETIIRKDLDRFQNKWNFQP-PNIVLQNKIRKPLSVHQLHSGNLQTNSTNEFILEPVQSPPS	ARTRVCRNLFG-PVDHEELHCEMKLKLQEISERDQSRWNFNFETNSPLPGDYEWEAISQDSLPFFYKDTMQNKRARAAVSANAT	1.01e-05	55.2
Smp_199050	Smp_199050	ref|XP_028397044.1|	XP_028397044	uncharacterized protein LOC114520898 [Dendronephthya gigantea]	18.902	164	130	3	14	175	27	189	CRRLFGEPVSCIRIQQTLETIIRKDLDRFQNKWNFQPPNI-VLQNKIRKPLSVHQLHSGNLQTNSTNEFILEPVQSPPSFYIKSPRKLKAFRRLPMSVAQKTRMELCKKSTNSELKDLTYSFNSSYNLSNTDTLLNDNQKSEI-NFPLTTESTVTITPNQPPPT	CRNLFG-PIDHEQLRTELETELKRITDEKKRRWNFDFVKLKPLDGDFSWQRIGDNRSVGFATSDESNGRISDRITPQSNVVNTRDDGSNAQTRNATSNAQETCFRTPERLTAKRLRKSPRITDYLRAKKGRGTSRKIKFNGELAGVPKLCKRVQTRKASSGRPT	1.03e-05	55.2
Smp_199050	Smp_199050	ref|XP_043877623.1|	XP_043877623	cyclin-dependent kinase inhibitor 1D [Solea senegalensis]	31.579	38	25	1	13	50	37	73	LCRRLFGEPVSCIRIQQTLETIIRKDLDRFQNKWNFQP	VRRNLFG-PVDHQQLQQDFQKLLCMSVEVANNRWNFDF	1.03e-05	54.9
Smp_199050	Smp_199050	ref|XP_002712708.1|	XP_002712708	cyclin-dependent kinase inhibitor 1B [Oryctolagus cuniculus]	29.412	102	52	3	13	114	28	109	LCRRLFGEPVSCIRIQQTLETIIRKDLDRFQNKWNFQPPNIVLQNKIRKPLSVHQLHSGNLQTNSTNEFILEPVQSPPSFYIKSPRKLKAFRRLPMSVAQKT	ACRNLFG-PVNHEELTRDLEKHCRDMEEASQRKWNFDFQN-------HKPL------------EGKYEWQEVDKGSLPEFYYRPPRPPKGACKVPAQESQDT	1.04e-05	54.9
Smp_199050	Smp_199050	gb|NXT58391.1|	NXT58391	CDN1C inhibitor [Pluvianellus socialis]	23.404	47	35	1	13	59	5	50	LCRRLFGEPVSCIRIQQTLETIIRKDLDRFQNKWNFQPPNIVLQNKI	VCRSLFG-PVDHEELGRELRNRLREMGEDDQRRWDYNFHTDTPLPGP	1.06e-05	52.4
Smp_199050	Smp_199050	ref|XP_018952249.1|	XP_018952249	cyclin-dependent kinase inhibitor 1C-like [Cyprinus carpio]	23.81	63	46	2	9	70	23	84	APVHLCRRLFGEPVSCIRIQQTLETIIRKDLDRFQNKWNFQP-PNIVLQNKIRKPLSVHQLHS	ARTKVCRNLFG-PVDHEELHGEMTRKLQEISERDQSRWNFNFETNSPLPGDYEWEAISEDTVP	1.07e-05	54.9
Smp_199050	Smp_199050	ref|XP_030004695.1|	XP_030004695	cyclin-dependent kinase inhibitor 1B-like [Sphaeramia orbicularis]	25.581	43	31	1	13	55	37	78	LCRRLFGEPVSCIRIQQTLETIIRKDLDRFQNKWNFQPPNIVL	VRRNLFG-PVDHQQLQQDFQRLLCMNVEVANKRWNFDFQSDRP	1.07e-05	54.6
Smp_199050	Smp_199050	ref|XP_061577093.1|	XP_061577093	cyclin dependent kinase inhibitor 1Bb [Cololabis saira]	16.854	178	139	3	13	189	30	199	LCRRLFGEPVSCIRIQQTLETIIRKDLDRFQNKWNFQPPNIVLQNKIRKPLSVHQLHSG-NLQTNSTNEFILEPVQSPPSFYIKSPRKLKAFRRLPMSVAQKTRMELCKKSTNSELKDLTYSFNSSYNLSNTDTLLNDNQKSEINFPLTTESTVTITPNQPPPTSSSTPYKVNSISQV	ACKSLFGS-VNHDELQKDLRGHLRELEEAAVKKWGFDFAR-------DKPLSAAAAAAASDGGGGCRLEWDLVDGSDMPDFYTRQPRRERRSVCSGNNNNVDLNGNHSCVVMMAPTSEDNSSHRECTEQCTGLRKRPACHDSSAQNKRSHTSTEEVSCPSLSHSAEHTPRKTSPKRQT	1.07e-05	54.9
Smp_199050	Smp_199050	ref|XP_030650052.1|	XP_030650052	cyclin-dependent kinase inhibitor 1C-like [Chanos chanos]	18.357	207	158	5	3	208	17	213	VAAGITAPVHLCRRLFGEPVSCIRIQQTLETIIRKDLDRFQNKWNFQPP-NIVLQNKIRKPLSVHQLHSGNLQTNSTNEFILEPVQSPPSFYIKSPRKLKAFRRLPMSVAQKTRMELCKKSTNSELKDLTYSFNSSYNLSNTDTLLNDNQKSEINFPLTTESTVTITPNQPPPTSSSTPYKVNSISQVTEKLSEIPTTTLPVNPIII	RTFPFLTRTGACRNLFG-PVDHDELKCELKSKLREISERDQTRWNFNFDKDSPLPGEYEWQEVSSSSTPVFYQDSIQNGRTRIVLPIP----VTPHKNNSATSECGLQNALVS----CIGEKDVVSSGSVLCHSSESNQENRSDTLNAG-KTESLTPLFRRQKKTSAPVLSGSTSTQITDFFSKRKRTFESKNIERTSQHPTSPVPV	1.08e-05	55.2
Smp_199050	Smp_199050	ref|XP_017280374.1|	XP_017280374	cyclin-dependent kinase inhibitor 1D isoform X2 [Kryptolebias marmoratus]	24.444	45	33	1	13	57	34	77	LCRRLFGEPVSCIRIQQTLETIIRKDLDRFQNKWNFQPPNIVLQN	VRRNLFG-PVDHQQLQQDFQRLLCMSVEVANKRWNFDFQRDRPGE	1.08e-05	54.6
Smp_199050	Smp_199050	ref|XP_035497685.2|	XP_035497685	cyclin-dependent kinase inhibitor 1Bb [Scophthalmus maximus]	16.043	187	133	4	13	199	28	190	LCRRLFGEPVSCIRIQQTLETIIRKDLDRFQNKWNFQPPNIVLQNKIRKPLSVHQLHSGNLQTNSTNEFILEPVQSPPSFYIKSPRKLKAFRRLPMSVAQKTRMELCKKSTNSELKDLTYSFNSSYNLSNTDTLLNDNQKSEINFPLTTESTVTITPNQPPPTSSSTPYKVNSISQVTEKLSEIPTT	ACRSLFGS-VDHEELKRDLKGHLREMEETASAKWGFDFAS-------HTPLVNDRL-----------EWELVDCAGVPDFYRRPLRREKG-----VCSAGNNNVDLNGNHSCVVAATAAAATGGDGGRSDGQMEHTEQSTGLRKRPACHDTSAQSKRSHTSSEEVSCPSRSHAAEHTPRKSSPERLT	1.09e-05	54.6
Smp_199050	Smp_199050	gb|TMS05507.1|	TMS05507	Cyclin-dependent kinase inhibitor 1B [Larimichthys crocea]	26.437	87	45	3	13	99	29	96	LCRRLFGEPVSCIRIQQTLETIIRKDLDRFQNKWNFQPPNIVLQNKIRKPLSVHQLHSGNLQTNSTNEFILEPVQSPPSFYIKSPRK	ACRSLFGS-VDHEELNRDLKGHLREMEEAASAKWGFDFAN-------HKPLSNGRL-----------EWELVDCRDVPDFYNGQTRR	1.1e-05	54.9
Smp_199050	Smp_199050	ref|XP_026793493.2|	XP_026793493	cyclin-dependent kinase inhibitor 1Ca [Pangasianodon hypophthalmus]	17.112	187	143	6	11	192	25	204	VHLCRRLFGEPVSCIRIQQTLETIIRKDLDRFQNKWNFQP-PNIVLQNKIRKPLSVHQLHSGNLQTNSTNEFILEPVQSPPSFYIKSPRKLKAFRRLPMSVAQKTRMELCKKSTNSELKDLTYSFNSSYNLSNTDTLLND----NQKSEINFPLTTESTVTITPNQPPPTSSSTPYKVNSISQVTEK	TKVCRNLFG-PVDHEELSCEMKRRLQEISERDQSRWNFNFEENVPLPGHYEWEEIAVSAVPSFYKESVRNGRARA-ANAEASTEGGCGCKNEAQR---SSEAPSPSAEVNQENRSGALN--ARHHVTPVCRRRKRTSVPDAPTNNTTHITDFFPRRKRSCDSKPAERTSQSSSSTSTSIPAEVTPRK	1.12e-05	54.9
Smp_199050	Smp_199050	ref|XP_041052701.1|	XP_041052701	cyclin-dependent kinase inhibitor 1C [Carcharodon carcharias]	29.825	57	35	2	3	55	15	70	VAAGITAPVH----LCRRLFGEPVSCIRIQQTLETIIRKDLDRFQNKWNFQPPNIVL	MAARRTYPLHARTAVCRSLFG-PIDHDELRRETKSKLREISERDRRKWNFNFATDTP	1.15e-05	54.9
Smp_199050	Smp_199050	ref|XP_051747008.1|	XP_051747008	cyclin-dependent kinase inhibitor 1D isoform X1 [Ctenopharyngodon idella]	16.058	137	99	5	15	140	66	197	RRLFGEPVSCIRIQQTLETIIRKDLDRFQNKWNFQPPNIVLQNKIRKPLSVHQLHSGNLQTNSTNEFILEPVQSP---------PSFYIKSP--RKLKAFRRLPMSVAQKTRMELCKKSTNSELKDLTYSFNSSYNL	RNLFG-PVDHQQLQQDFQRLFCMSVENAKQRWNFDFQ---RDQPVPGCVEWEELRCQDVPA-FYHSCVVRPGMTKQMVEAAVGGGSFARSSPALATEKYMELRTRGTLRGTKPEKRIKRKQANITDFFRVTKRRFLH	1.16e-05	54.9
Smp_199050	Smp_199050	ref|XP_005866867.1|	XP_005866867	PREDICTED: cyclin-dependent kinase inhibitor 1B [Myotis brandtii]	29	100	51	3	13	112	28	107	LCRRLFGEPVSCIRIQQTLETIIRKDLDRFQNKWNFQPPNIVLQNKIRKPLSVHQLHSGNLQTNSTNEFILEPVQSPPSFYIKSPRKLKAFRRLPMSVAQ	ACRNLFG-PVDHEELTRDLEKHCRDMEEASQRKWNFDFKN-------HKPL------------EGRYEWQEVEKASLPEFYYRAPRPPKGACKVPAQESQ	1.18e-05	54.6
Smp_199050	Smp_199050	ref|XP_032893309.1|	XP_032893309	cyclin-dependent kinase inhibitor 1-like [Amblyraja radiata]	21	100	76	3	10	107	19	117	PVHLCRRLFGEPVSCIRIQQTLETIIRKDLDRFQNKWNFQPPNIVL-QNKIRKPLSVHQLHSGNLQTNSTNEFILEPVQ-SPPSFYIKSPRKLKAFRRLP	PARVRRNLFG-PAGHRQMQQDIQHLLRANIEAAEHRWNYDFSEEAPGEGKLQWQGMQWQEVPAFYRSRLLHSSSLQPLNVNRGSEQPASPRHKPAAQASP	1.18e-05	54.4
Smp_199050	Smp_199050	ref|XP_050930513.1|	XP_050930513	LOW QUALITY PROTEIN: cyclin-dependent kinase inhibitor 1 [Lates calcarifer]	17.219	151	116	3	15	165	18	159	RRLFGEPVSCIRIQQTLETIIRKDLDRFQNKWNFQPPNIVLQNKIRKPLSVHQLHSGNLQTNSTNEFILEPVQSPPSFYIKSPRKLKAFRRLPMSVAQKTRMELCKKSTNSELKDLTYSFNSSYNLSNTDTLLNDNQKSEINFPLTTESTV	RNLFG-PVDREQLQVEYQVALRKDLEEASRRWGFDF---ILDKPLESSDFQWEGIPGTKVPLLYRSCMLGLGNTEGQRLAEVTVISKGGRAEPQQSEKE-----NIPRTPERHGELNLKDLEKTPEKRENTGLKRKQTNITDFYQAKRRVV	1.21e-05	54.4
Smp_199050	Smp_199050	ref|XP_007515833.1|	XP_007515833	cyclin-dependent kinase inhibitor 1B [Erinaceus europaeus]	19.136	162	117	4	13	170	28	179	LCRRLFGEPVSCIRIQQTLETIIRKDLDRFQNKWNFQPPNIV-LQNKIRKPLSVHQLHSGNLQTNSTNEFILEPVQSPPSFYIKSPRK---LKAFRRLPMSVAQKTRMELCKKSTNSELKDLTYSFNSSYNLSNTDTLLNDNQKSEINFPLTTESTVTITPN	ACRNLFG-PVNHEELTRDLEKHCRDMEEASQRKWNFDFQNHRPLEGKYEW---------QEVDKGSLPEFYYRPPRPPKGACKVPALESLDVNGTRQPGPLNGSPANSEDTHLDPKTDAADSQAGLGDQCAGARKRSAADDSSSQNKRANRTEENVSDGSPN	1.21e-05	54.6
Smp_199050	Smp_199050	ref|XP_039396384.1|	XP_039396384	cyclin-dependent kinase inhibitor 1B [Mauremys reevesii]	21.164	189	127	4	13	199	77	245	LCRRLFGEPVSCIRIQQTLETIIRKDLDRFQNKWNFQPPNIVLQNKIRKPLSVHQLHSGNLQTNSTNEFILEPVQSPPSFYIKSPRKLKAFRRLP--MSVAQKTRMELCKKSTNSELKDLTYSFNSSYNLSNTDTLLNDNQKSEINFPLTTESTVTITPNQPPPTSSSTPYKVNSISQVTEKLSEIPTT	ACRNLFG-PVNHEELNRDLKKHRKEMEEACQRKWNFDFQN-------HKPLA------------GRLEWQAVEQGSSPDFYFRPPRPPKVACKSATHESLDVNGNCPTVIVVGSQGISEDTHSVEQKTDVSENQTDLADQCTGQRKRPTTDDSSPQPKRANTTEEEVSEESPSASSVEQTPKKSSPRRR	1.22e-05	55.5
Smp_199050	Smp_199050	ref|XP_017571219.1|	XP_017571219	cyclin-dependent kinase inhibitor 1B [Pygocentrus nattereri]	17.778	90	69	2	8	97	38	122	TAPVHLCRRLFGEPVSCIRIQQTLETIIRKDLDRFQNKWNFQPPNIVLQNKIRKPLSVHQLHSGNLQTNSTNEFILEPVQSPPSFYIKSP	PPHARVCRSLFG-PVDHEELNREMKEKLHEIAERDQRRWNFNF----GAGVPLPGEYEWEETPGETSPAFYQECVRVGKRSRAEKASQTP	1.23e-05	55.2
Smp_199050	Smp_199050	ref|XP_054588207.1|	XP_054588207	cyclin-dependent kinase inhibitor 1Ca [Nothobranchius furzeri]	23.256	43	32	1	13	55	10	51	LCRRLFGEPVSCIRIQQTLETIIRKDLDRFQNKWNFQPPNIVL	VCRSLFG-PVDHDQLRLDFQLHLKEMSEQDTRRWNFSFQSNAP	1.24e-05	54.4
Smp_199050	Smp_199050	ref|XP_003450744.1|	XP_003450744	cyclin-dependent kinase inhibitor 1 isoform X2 [Oreochromis niloticus]	16.092	87	69	3	13	99	35	117	LCRRLFGEPVSCIRIQQTLETIIRKDLDRFQNKWNFQPPNIVLQNKIRKPLSVHQLHSGNLQTNSTNEFILEPVQSPPSFYIKSPRK	VRKNLFG-PVDHQQLQQDFQRLFCMSVEVANKRWNFDFQSDVPLED--SNIQWEALRCQDVPA-FYRSCTVRPLARSGAEKTRERRR	1.24e-05	54.4
Smp_199050	Smp_199050	ref|XP_053340289.1|	XP_053340289	cyclin-dependent kinase inhibitor 1 isoform X2 [Clarias gariepinus]	22.68	97	64	2	15	101	27	122	RRLFGEPVSCIRIQQTLETIIRKDLDRFQNKWNFQPPNIVLQN----------KIRKPLSVHQLHSGNLQTNSTNEFILEPVQSPPSFYIKSPRKLK	RRLFGA-VDHEELQRDYKLLMKAELEDASHRWSFDFPAHKPRGGGDFEWVELSEARVPFLYHDCKIGSQQKGAWPGLKKEDVPTTPESCDRTPHTLK	1.25e-05	53.8
Smp_199050	Smp_199050	ref|NP_004055.1|	NP_004055	cyclin-dependent kinase inhibitor 1B [Homo sapiens]	29	100	51	3	13	112	28	107	LCRRLFGEPVSCIRIQQTLETIIRKDLDRFQNKWNFQPPNIVLQNKIRKPLSVHQLHSGNLQTNSTNEFILEPVQSPPSFYIKSPRKLKAFRRLPMSVAQ	ACRNLFG-PVDHEELTRDLEKHCRDMEEASQRKWNFDFQN-------HKPL------------EGKYEWQEVEKGSLPEFYYRPPRPPKGACKVPAQESQ	1.25e-05	54.6
Smp_199050	Smp_199050	ref|XP_038841371.1|	XP_038841371	cyclin-dependent kinase inhibitor 1B-like [Salvelinus namaycush]	14.211	190	156	4	13	196	27	215	LCRRLFGEPVSCIRIQQTLETIIRKDLDRFQNKWNFQP-PNIVLQNKIRKPLSVHQLHSGNLQTNSTNEFILEPVQSPPSFYI----KSPRKLKAFRRLPMS-VAQKTRMELCKKSTNSELKDLTYSFNSSYNLSNTDTLLNDNQKSEINFPLTTESTVTITPNQPPPTSSSTPYKVNSISQVTEKLSEI	VCRNLFG-PIDHDELSRELKAKLKEISERDQRRWNFHFETDTPIPGSYEWEEMSADSTPAFYQESTKVGGMRVQVVTSNTDYTADVVTDNVRGCCLNQTPLSDCEQTALCSNEVNQENWSNSPNTRKFNSTRCIRRKRSRTTSYERAVNVTQITDFFPKRRRRSTSEMKSTQPSSSLSIPLELTPRKTQI	1.27e-05	54.9
Smp_199050	Smp_199050	ref|XP_040024696.1|	XP_040024696	cyclin-dependent kinase inhibitor 1B-like isoform X2 [Gasterosteus aculeatus aculeatus]	23.596	89	49	3	13	101	28	97	LCRRLFGEPVSCIRIQQTLETIIRKDLDRFQNKWNFQPPNIVLQNKIRKPLSVHQLHSGNLQTNSTNEFILEPVQSPPSFYIKSPRKLK	ACRILFGR-ADHVGLKRELTGHFREMEEVASAKWGFDFAN-------HRPLVHGRI-----------KWELVDCRDVPDFYNKPPRREK	1.29e-05	54.1
Smp_199050	Smp_199050	emb|CAJ1049234.1|	CAJ1049234	cyclin-dependent kinase inhibitor 1Ca [Xyrichtys novacula]	14.045	178	140	3	6	183	3	167	GITAPVHLCRRLFGEPVSCIRIQQTLETIIRKDLDRFQNKWNFQPPNIVLQNKIRKPLSVHQLHSGNLQTNSTNEFILEPVQSPPSFYIKSPRKLKAFRRLPMSVAQKTRMELCKKSTNSELKDLTYSFNSSYNLSNTDTLLNDNQKSEINFPLTTESTVTITPNQPPPTSSSTPYKV	PIRRRESVCRNLFG-PVDQEQLRRDLKQRLKEIAEQDSRRWNFNFH---TDTPMCGRFQWEEIPA---------DCAAAVYQESAQLRERAACTPQTEESDRLSACQETDQENCSNISNTHKYPAEVTPVRRKRTYQKSATKPRNNTKITDFFAKRRRSTETKSILKPFLTSSSEAAV	1.3e-05	54.4
Smp_199050	Smp_199050	gb|KAL0962749.1|	KAL0962749	hypothetical protein UPYG_G00344860 [Umbra pygmaea]	22.5	40	30	1	12	51	27	65	HLCRRLFGEPVSCIRIQQTLETIIRKDLDRFQNKWNFQPP	RVRRNLFG-PVDHEQLQKDFQKLLCMSVESASRRWDFDFA	1.3e-05	54.4
Smp_199050	Smp_199050	ref|XP_013878750.1|	XP_013878750	PREDICTED: cyclin-dependent kinase inhibitor 1B-like [Austrofundulus limnaeus]	20.652	92	56	2	13	104	48	122	LCRRLFGEPVSCIRIQQTLETIIRKDLDRFQNKWNFQPPNIVLQNKIRKPLSVHQLHSGNLQTNSTNEFILEPVQSPPSFYIKSPRKLKAFR	ACRNLFGS-VDHGQLSKDFNAHMREQEAAAAAKWDFDFVNDTPLADNR----------------ARFQWELVRSSELPGFYRRPPRRDTGGR	1.31e-05	54.6
Smp_199050	Smp_199050	ref|NP_001268406.1|	NP_001268406	cyclin-dependent kinase inhibitor 1D [Danio rerio]	18.072	83	66	2	15	96	29	110	RRLFGEPVSCIRIQQTLETIIRKDLDRFQNKWNFQPP-NIVLQNKIRKPLSVHQLHSGNLQTNSTNEFILEPVQSPPSFYIKS	RNLFG-PVDHQQLQQDFQRLFCMNVETAKQRWNFDFQRDQPVPGRVEWEELRCQDVPAFYRSSVVRPSVMKQMLDRESFARSS	1.31e-05	54.1
Smp_199050	Smp_199050	ref|XP_008838294.1|	XP_008838294	cyclin-dependent kinase inhibitor 1 [Nannospalax galili]	22.222	63	45	2	4	66	7	65	AAGITAPVHLCRRLFGEPVSCIRIQQTLETIIRKDLDRFQNKWNFQPPNIVLQNKIRKPLSVH	ARPVPYRSKVCRRLFG-PVDSEELRRDCDALMASCLQEARERWNFDF---VTETPLEGNFAWE	1.33e-05	54.1
Smp_199050	Smp_199050	ref|XP_023825340.1|	XP_023825340	cyclin-dependent kinase inhibitor 1 isoform X2 [Salvelinus alpinus]	14.57	151	122	4	13	163	39	182	LCRRLFGEPVSCIRIQQTLETIIRKDLDRFQNKWNFQPPNIVLQNKIRKPLSVHQLHSGNLQTNSTNEFILEPVQSPPSFYIKSPRKLKAFRRLPMSVAQKTRMELCKKSTNSELKDLTYSFNSSYNLSNTDTLLNDNQKSEINFPLTTES	VRRNLFG-PVDHEQLQQDFQRHLGMSVESANKRWDFDFNTGQPAAKGASVE-WKEMKCQDVPAFYRN-CVLRK----PVIGIDGQRAERENVRLARASSPGSSSCGEEYLEVTTRESYTIQRPEKKMASQRAGPVKRRQAAITEFFVVKKR	1.33e-05	54.6
Smp_199050	Smp_199050	ref|XP_068433306.1|	XP_068433306	cyclin dependent kinase inhibitor 1Ca [Clinocottus analis]	19.718	71	52	2	13	83	8	73	LCRRLFGEPVSCIRIQQTLETIIRKDLDRFQNKWNFQPPNIVLQNKIRKPLSVHQLHSGNLQTNSTNEFIL	VCRSLFG-PVDHDQLSRELELKLGELAEEDSRRWNFNFQT----ETPLAGSYQWDEMPADGAAAVRPECAL	1.34e-05	54.1
Smp_199050	Smp_199050	ref|XP_041732306.1|	XP_041732306	cyclin-dependent kinase inhibitor 1Ca [Coregonus clupeaformis]	20	75	58	2	3	76	17	90	VAAGITAPVHLCRRLFGEPVSCIRIQQTLETIIRKDLDRFQNKWNFQP-PNIVLQNKIRKPLSVHQLHSGNLQTN	RATLLNRHTSVCRNLFG-PIDHDELSRELKAKLREISERDQRRWNFHFETDTPIPGSYEWEGMSADSTPAFYQES	1.37e-05	54.9
[truncated: 7,160 more rows]
