# Supplementary material for: Unusual inheritance of a functional cki homolog in the human pathogen Schistosoma mansoni
Source: Sci Adv. 2025 Dec 10;11(50):eaea4905. doi: 10.1126/sciadv.aea4905 (PMC12693960; doi:10.1126/sciadv.aea4905)
Supplement: Supplementary file 2 — Tables S1 to S8 [file sciadv.aea4905_tables_s1_to_s8.zip › aea4905_table_s8.xlsx]

## Sheet: table S8 - LAST alignments
>_pos=29-79_NP_004055.1_cyclin-dependent_kinase_inhibitor_1B_[Homo_sapiens]
CRNLF--G---P---VD--HEE---LTRD--L-EK-H---C--R-DMEE---AS----Q-
--R---K---WNFDFQNHK-----P---L------E--------G-----K----Y-EWQ
EV
>_pos=29-79_NP_034005.2_cyclin-dependent_kinase_inhibitor_1B_[Mus_musculus]
CRNLF--G---P---VN--HEE---LTRD--L-EK-H---C--R-DMEE---AS----Q-
--R---K---WNFDFQNHK-----P---L------E--------G-----R----Y-EWQ
EV
>_pos=29-78_NP_997957.1_cyclin_dependent_kinase_inhibitor_1Bb_[Danio_rerio]
CRNLF--G---P---VD--HEE---LKKD--F-QR-Q---L--R-TMED---AS----A-
--E---A---WNFDFSTHT-----P--RA------D--------G-----R----Y-QWE
--
>_pos=28-78_NP_001002040.1_cyclin_dependent_kinase_inhibitor_1Ca_[Danio_rerio]
CRNLF--G---P---VD--HEE---LHCE--M-KR-K---L--Q-EISE---RD----Q-
--S---R---WNFNFETNS-----P---L------P--------G-----D----Y-EWE
AI
>_pos=18-68_NP_001009865.1_cyclin-dependent_kinase_inhibitor_1_[Felis_catus]
CRRLF--G---P---VD--SEQ---LRRD--C-DA-L---M--A-GCVQ---EA----R-
--E---R---WNFDFVTET-----P---L------E--------G-----D----F-AWE
RV
>_pos=15-67_NP_495642.3_Cyclin-dependent_kinase_inhibitor_domain-containing_protein_[Caenorhabditis_elegans]
-RCLF--G---K---PD--PEE---VSRQ--L-NS-S---L--E-EMYK---KD----S-
--R---K---FNFDFSGGV-----P---I-VGS--R--------G-----D----Y-EFE
SI
>_pos=34-83_XP_001337196.1_cyclin-dependent_kinase_inhibitor_1C_[Danio_rerio]
CRNLF--G---P---VD--HDE---LRRE--L-AS-K---L--R-EISE---RD----Q-
--Q---R---WNFNFSEGQ-----P---L------D--------G-----D----L-KWE
E-
>_pos=29-77_NP_001087934.1_cyclin-dependent_kinase_inhibitor_1B_(p27,_Kip1)_S_homeolog_[Xenopus_laevis]
-RSLF--G---P---VD--HEL---LARD--F-ER-S---L--R-AMEE---EK----R-
--E---K---WNFDFRNYR-----P---L------P--------G-----P----L-QWK
E-
>_pos=19-69_NP_001087933.1_cyclin-dependent_kinase_inhibitor_1_[Xenopus_laevis]
CRMLF--G---P---VD--HEQ---LRAD--F-DE-F---M--Q-KSNE---EA----K-
--A---K---WNFGFATET-----P---L------E--------G-----Q----Y-DWV
KV
>_pos=18-68_NP_001092428.1_cyclin-dependent_kinase_inhibitor_1_[Bos_taurus]
CRCLF--G---P---VD--SEQ---LRQD--C-DA-L---M--A-SCVQ---EA----R-
--E---R---WNFDFVTET-----P---L------E--------G-----D----F-AWE
RV
>_pos=17-67_NP_001104569.1_cyclin-dependent_kinase_inhibitor_1_[Mus_musculus]
CRCLF--G---P---VD--SEQ---LRRD--C-DA-L---M--A-GCLQ---EA----R-
--E---R---WNFDFVTET-----P---L------E--------G-----N----F-VWE
RV
>_pos=31-81_NP_001108275.1_cyclin-dependent_kinase_inhibitor_xic1_L_homeolog_[Xenopus_laevis]
CRNLF--G---P---ID--HDE---MRSE--L-KR-Q---L--K-EIQA---SD----C-
--Q---R---WNFDFETGT-----P---L------K--------G-----I----F-CWE
PV
>_pos=19-71_NP_001116102.1_cyclin-dependent_kinase_inhibitor_1C_isoform_b_[Homo_sapiens]
CRSLF--G---P---VD--HEE---LSRE--L-QA-R---L--A-ELNA---ED----Q-
--N---R---WDYDFQQDM-----P---L------R------GPG-----R----L-QWT
EV
>_pos=13-60_XP_002110991.1_uncharacterized_protein_TRIADDRAFT_54479_[Trichoplax_adhaerens]
-RCLF--G---S---CD--TVE---LREE--T-EK-A---L--R-EIRA---EK----S-
--Q---K---WNFDFERFT-----P---L------P--------G-----P----Y-QWK
--
>_pos=44-96_NP_001135982.1_cyclin-dependent_kinase_inhibitor_1C_[Ovis_aries]
CRSLF--G---P---VD--HEE---LGRE--L-QM-R---L--A-ELSA---ED----Q-
--R---R---WDYNFQLDM-----P---L------R------GPG-----R----L-QWT
EV
>_pos=32-84_NP_001155096.1_cyclin-dependent_kinase_inhibitor_1C_isoform_1_[Mus_musculus]
CRSLF--G---P---VD--HEE---LGRE--L-RM-R---L--A-ELNA---ED----Q-
--N---R---WDFNFQQDV-----P---L------R------GPG-----R----L-QWM
EV
>_pos=29-80_NP_001013286.1_cyclin-dependent_kinase_inhibitor_1Ba_[Danio_rerio]
CRSLF--G---A---VD--RQE---FAKD--V-RE-Q---M--R-EIER---AS----A-
--E---K---WNYDFAENR-----P---L------A-------PG-----D----Y-EWQ
EV
>_pos=16-66_NP_001161523.1_cyclin_dependent_kinase_inhibitor_1C-like_protein_[Saccoglossus_kowalevskii]
CRNLF--G---P---VD--HEE---VDAY--L-KK-E---L--G-KIQE---EQ----N-
--Q---K---WNFDFGTDT-----P---R------D--------G-----S----F-EWE
PV
>_pos=29-79_XP_002712708.1_cyclin-dependent_kinase_inhibitor_1B_[Oryctolagus_cuniculus]
CRNLF--G---P---VN--HEE---LTRD--L-EK-H---C--R-DMEE---AS----Q-
--R---K---WNFDFQNHK-----P---L------E--------G-----K----Y-EWQ
EV
>_pos=30-81_NP_001187491.1_cyclin_dependent_kinase_inhibitor_1Bb_[Ictalurus_punctatus]
CRTLF--G---P---VD--HEE---LKRE--L-MG-H---L--K-AMEE---AA----A-
--E---T---WGFDFSTHT-----P---R-P----N--------A-----R----F-IWK
VV
>_pos=18-68_XP_003220403.1_cyclin-dependent_kinase_inhibitor_1_[Anolis_carolinensis]
CRNLF--G---A---VD--HEQ---LQKD--F-QT-L---L--R-AQLE---EA----Q-
--Q---K---WNFDFETET-----P---L------E--------G-----N----Y-KWE
KV
>_pos=18-68_XP_003403988.1_cyclin-dependent_kinase_inhibitor_1_[Loxodonta_africana]
CRRLF--G---P---VD--EEQ---LRRD--C-DA-L---M--A-DCLQ---EA----R-
--A---R---WNFDFVTET-----P---L------E--------G-----N----Y-VWE
RV
>_pos=48-98_XP_003428020.1_cyclin-dependent_kinase_inhibitor_1C_[Nasonia_vitripennis]
-RDLF--G---P---VD--HAA---AKAL--A-ER-E---L--R-AQSM---LD----A-
--E---R---WGFDFRLEV-----P---K------A--------GGH--SR----F-EWE
--
>_pos=37-85_XP_003450744.1_cyclin-dependent_kinase_inhibitor_1_isoform_X2_[Oreochromis_niloticus]
-KNLF--G---P---VD--HQQ---LQQD--F-QR-L---F--C-MSVE---VA----N-
--K---R---WNFDFQSDV-----P---L------E--D-----S-----N----I-QWE
--
>_pos=18-68_XP_003473933.1_cyclin-dependent_kinase_inhibitor_1_[Cavia_porcellus]
CRCLF--G---P---VD--SEQ---LRRD--C-DA-L---M--A-SCLQ---EA----R-
--Q---R---WNFDFLTET-----P---L------E--------G-----D----F-AWE
RV
>_pos=29-79_NP_001232325.1_cyclin-dependent_kinase_inhibitor_1B_[Taeniopygia_guttata]
CRNLF--G---P---VN--HEE---LNRE--F-KK-H---L--Q-EMEE---AY----Q-
--R---K---WNFDFQNHR-----P---L------E--------G-----R----Y-EWQ
AV
>_pos=19-71_XP_003798415.1_cyclin-dependent_kinase_inhibitor_1C_[Otolemur_garnettii]
CRRLF--G---P---VN--HEE---LSRE--L-RI-R---L--A-ELNA---ED----Q-
--N---R---WDFDFEQDV-----P---L------R------GPG-----R----M-QWI
EV
>_pos=19-68_NP_001257652.1_cyclin-dependent_kinase_inhibitor_1_[Callithrix_jacchus]
-RCLF--G---P---VD--SEQ---LRRD--C-DA-L---M--A-GCIK---EA----R-
--E---R---WNFDFVTET-----P---L------E--------G-----D----F-AWE
RV
>_pos=29-80_XP_003967535.1_cyclin-dependent_kinase_inhibitor_1B_[Takifugu_rubripes]
CRNLF--G---S---VD--HEK---LKRD--F-KR-H---M--Q-EMEK---DA----S-
--A---K---WGFDFANDT-----P---L-P----N--------S-----R----F-DWE
LV
>_pos=9-58_XP_004066898.1_cyclin-dependent_kinase_inhibitor_1B-like_[Oryzias_latipes]
CRSLF--G---P---VD--HEQ---LRQD--L-QQ-E---L--R-EMTE---RD----S-
--Q---R---WNFDFQAGT-----P---L------P--------G-----G----F-QWE
D-
>_pos=29-79_XP_004069535.1_cyclin-dependent_kinase_inhibitor_1C_[Oryzias_latipes]
CRSLF--G---P---VD--HEE---LSRD--V-KA-K---L--R-EISE---RD----R-
--Q---R---WNFNFEADT-----P---L------D--------G-----D----Y-KWE
EV
>_pos=11-60_XP_004558125.1_cyclin-dependent_kinase_inhibitor_1_[Maylandia_zebra]
CRSLF--G---P---VD--HSQ---LRRD--L-KL-K---L--K-EIIE---QD----R-
--R---R---WNFNFECET-----P---L------P--------G-----R----F-QWE
E-
>_pos=29-80_XP_004563877.1_cyclin-dependent_kinase_inhibitor_1B_[Maylandia_zebra]
CRSLF--G---S---VD--HEE---LKRD--L-KG-H---L--R-ELEE---RA----S-
--D---H---WGFDFATDT-----P--RA------N--------S-----R----F-EWK
LV
>_pos=29-79_XP_004611434.1_PREDICTED:_cyclin-dependent_kinase_inhibitor_1B_[Sorex_araneus]
CRNLF--G---P---VN--HEE---LTRD--L-EK-H---C--R-AMEE---AS----Q-
--R---K---WNFDFQNHK-----P---L------E--------G-----K----Y-EWQ
EV
>_pos=18-68_XP_004613047.1_cyclin-dependent_kinase_inhibitor_1_[Sorex_araneus]
CRRLF--G---P---VD--SEQ---LRRD--C-DA-L---L--A-SCAQ---EA----R-
--E---R---WNFDFVTET-----P---L------E--------G-----N----F-AWE
RV
>_pos=29-79_XP_004716274.1_cyclin-dependent_kinase_inhibitor_1B_[Echinops_telfairi]
CRNLF--G---P---VN--HEE---LTRD--L-EK-H---C--R-DMEE---AS----Q-
--R---K---WNFDFQNHK-----P---L------E--------G-----K----Y-EWQ
EM
>_pos=18-68_XP_004740100.1_cyclin-dependent_kinase_inhibitor_1_[Mustela_putorius_furo]
CRRLF--G---P---VD--SEQ---LRRD--C-DA-L---M--A-GCVQ---EA----Q-
--E---R---WNFDFITET-----P---L------E--------G-----D----F-AWE
RV
>_pos=75-126_XP_004922646.1_uncharacterized_protein_LOC101739436_[Bombyx_mori]
-RNLF--G---C---TD--REE---NRRF--V-ER-E---L--A-RQLE---LD----S-
--Q---R---WGFDFANEQ-----P---L------P--------GIQ---R----F-AWQ
LV
>_pos=19-71_XP_004852170.1_cyclin-dependent_kinase_inhibitor_1C_isoform_X2_[Heterocephalus_glaber]
CRSLF--G---P---VD--HEE---LGRE--L-RM-R---L--A-ELAA---ED----Q-
--N---R---WDFNFQQDV-----P---L------R------GPG-----R----L-QWT
EV
>_pos=17-67_NP_001265812.1_cyclin-dependent_kinase_inhibitor_1_[Oryzias_latipes]
-RNLF--G---P---VD--REQ---LQLE--Y-QA-A---L--RKDLDE---AS----L-
--R-------WGFDFRSDK-----P---L------E--------G-----SH---F-LWE
SV
>_pos=29-79_NP_001265866.1_cyclin-dependent_kinase_inhibitor_1B_[Monodelphis_domestica]
CRNLF--G---P---VN--HED---LTQD--L-KK-H---C--R-DIEE---DC----Q-
--R---K---WNFDFRNHK-----P---L------E--------G-----S----Y-EWQ
PV
>_pos=32-84_XP_005064195.1_cyclin-dependent_kinase_inhibitor_1C_isoform_X2_[Mesocricetus_auratus]
CRSLF--G---P---VD--HEE---LGRE--L-RM-R---L--A-ELNA---ED----Q-
--N---R---WDFNFQQDV-----P---L------R------GPG-----R----L-QWM
EV
>_pos=18-68_XP_005059450.1_PREDICTED:_cyclin-dependent_kinase_inhibitor_1_[Ficedula_albicollis]
CRNLF--G---P---VD--HEQ---LQHD--F-ED-K---I--R-QQLE---EA----Q-
--Q---R---WNFNFETET-----P---L------E--------G-----P----F-KWE
RV
>_pos=29-78_NP_001268406.1_cyclin-dependent_kinase_inhibitor_1D_[Danio_rerio]
-RNLF--G---P---VD--HQQ---LQQD--F-QRLF---C--M-NVET---AK----Q-
--R-------WNFDFQRDQ-----P---V------P--------G-----R----V-EWE
EL
>_pos=32-84_XP_005351636.1_cyclin-dependent_kinase_inhibitor_1C_isoform_X1_[Microtus_ochrogaster]
CRSLF--G---P---VD--HEE---LGRE--L-RM-R---L--A-ELNA---ED----Q-
--N---R---WDFNFQQDV-----P---L------R------GPG-----R----L-QWM
EV
>_pos=18-68_XP_005318811.1_cyclin-dependent_kinase_inhibitor_1_isoform_X1_[Ictidomys_tridecemlineatus]
CRRLF--G---P---VD--SEQ---LRRD--C-DA-L---M--A-GCLQ---EA----R-
--E---R---WNFDFVTET-----P---L------E--------G-----N----F-AWE
PV
>_pos=29-79_XP_005570240.1_cyclin-dependent_kinase_inhibitor_1B_isoform_X1_[Macaca_fascicularis]
CRNLF--G---P---VD--HEE---LTRD--L-EK-H---C--R-DMEE---AS----Q-
--R---K---WNFDFQNHR-----P---L------E--------G-----K----Y-EWQ
EV
>_pos=19-69_XP_005799932.1_cyclin-dependent_kinase_inhibitor_1-like_isoform_X2_[Xiphophorus_maculatus]
-RNLF--G---P---VD--RDQ---LQVE--Y-QA-A---L--RKDLDE---AS----K-
--R-------WGFDFKSYK-----P---L------E--------S-----SD---F-KWE
GI
>_pos=29-79_XP_005866867.1_PREDICTED:_cyclin-dependent_kinase_inhibitor_1B_[Myotis_brandtii]
CRNLF--G---P---VD--HEE---LTRD--L-EK-H---C--R-DMEE---AS----Q-
--R---K---WNFDFKNHK-----P---L------E--------G-----R----Y-EWQ
EV
>_pos=85-133_XP_005915715.1_cyclin-dependent_kinase_inhibitor_1D_isoform_X1_[Haplochromis_burtoni]
-KNLF--G---P---VD--HQQ---LQQD--F-QR-L---F--C-MSVE---VA----N-
--K---R---WNFDFQSDV-----P---L------E--------GS----N----I-QWE
--
>_pos=28-76_XP_005990986.1_cyclin-dependent_kinase_inhibitor_1B-like_[Latimeria_chalumnae]
CRNLF--G---A---ID--HEE---LRRD--L-KK-Q---L--K-EIQA---SD----C-
--Q---R---WNFDFKTET-----P---L------K--------G-----R----F-LWE
--
>_pos=29-80_XP_005997637.1_cyclin-dependent_kinase_inhibitor_1B_[Latimeria_chalumnae]
CKNLF--G---P---VD--HEE---LSRD--L-KK-R---L--Q-EISE---MD----R-
--R---R---WSFDFDTET-----P---L------E------G-G-----E----Y-EWE
EV
>_pos=29-79_XP_006004206.1_cyclin_dependent_kinase_inhibitor_1Bb_[Latimeria_chalumnae]
CRNLF--G---P---VD--HEE---LTRD--L-KT-Q---R--Q-AMEE---EF----Q-
--Q---R---WNFDIKNHC-----P---L------E--------G-----R----F-QWE
AV
>_pos=18-68_XP_006125354.1_cyclin-dependent_kinase_inhibitor_1_[Pelodiscus_sinensis]
CRNLF--G---P---VD--HEQ---LQND--F-QD-L---M--R-RHLE---EA----Q-
--H---R---WNFDFEMET-----P---L------E--------G-----E----F-KWE
RV
>_pos=18-68_NP_001121892.1_cyclin-dependent_kinase_inhibitor_1_[Danio_rerio]
-RSLF--G---P---VD--REQ---LQRE--Y-RA-A---L--R-RDLE---DA----S-
--R---R---WSFDFASEK-----P---L------E------G-G-----D----F-HWE
GV
>_pos=22-72_XP_006783469.1_cyclin-dependent_kinase_inhibitor_1_isoform_X1_[Neolamprologus_brichardi]
-RNLF--G---P---VD--REQ---LQVE--Y-QA-A---M--HNDLQE---AS----K-
--R-------WGFDFSLDK-----P---L------E--------S-----SD---F-QWE
GV
>_pos=11-61_XP_006793848.1_cyclin-dependent_kinase_inhibitor_1Ca_[Neolamprologus_brichardi]
CRSLF--G---P---VD--HSQ---LRRD--L-KL-K---L--K-AIIE---ED----S-
--R---R---WNFNFECET-----P---L------P--------G-----R----F-QWE
EI
>_pos=18-68_XP_006882096.1_PREDICTED:_cyclin-dependent_kinase_inhibitor_1-like_[Elephantulus_edwardii]
CRRLF--G---P---VD--DEQ---VRRD--C-DA-L---M--A-SCLQ---EA----R-
--E---R---WNFDFVTET-----P---L------E--------G-----N----Y-AWE
RV
>_pos=19-71_XP_006893436.1_PREDICTED:_cyclin-dependent_kinase_inhibitor_1C_[Elephantulus_edwardii]
CRSLF--G---P---VD--HEA---MRAE--L-QA-R---L--E-EMLA---EE----K-
--R---R---WDYDFQLDM-----P---L------R------GPG-----R----L-QWV
EV
>_pos=30-82_XP_006861095.1_PREDICTED:_cyclin-dependent_kinase_inhibitor_1C_[Chrysochloris_asiatica]
CRSLF--G---P---VD--HEE---LRME--V-QA-R---L--A-ELHA---EE----Q-
--R---R---WDYDFELDM-----P---L-PG---P--------G-----R----L-QWV
EV
>_pos=29-79_XP_006866111.1_PREDICTED:_cyclin-dependent_kinase_inhibitor_1B_[Chrysochloris_asiatica]
CRNLF--G---P---VN--HEE---LTRD--L-EK-H---C--R-DMEE---AS----Q-
--R---K---WNFDFQNHK-----P---L------E--------G-----K----Y-EWQ
EM
>_pos=52-102_NP_001278478.1_cyclin-dependent_kinase_inhibitor_1_isoform_2_[Homo_sapiens]
CRRLF--G---P---VD--SEQ---LSRD--C-DA-L---M--A-GCIQ---EA----R-
--E---R---WNFDFVTET-----P---L------E--------G-----D----F-AWE
RV
>_pos=29-79_XP_007515833.1_cyclin-dependent_kinase_inhibitor_1B_[Erinaceus_europaeus]
CRNLF--G---P---VN--HEE---LTRD--L-EK-H---C--R-DMEE---AS----Q-
--R---K---WNFDFQNHR-----P---L------E--------G-----K----Y-EWQ
EV
>_pos=18-68_XP_007517885.1_cyclin-dependent_kinase_inhibitor_1_[Erinaceus_europaeus]
CRCLF--G---P---VD--SEQ---LRRD--C-DA-L---M--A-SCAQ---EA----R-
--E---R---WNFDFVTET-----P---L------E--------G-----N----F-IWE
RV
>_pos=29-79_XP_007892745.1_cyclin-dependent_kinase_inhibitor_1Bb_[Callorhinchus_milii]
CRSLF--G---P---VD--HDE---LSRD--L-QK-K---R--N-ESHE---QD----R-
--L---R---WNFDFERDK-----P---L------D--------G-----N----Y-KWE
AV
>_pos=18-68_XP_007937593.1_cyclin-dependent_kinase_inhibitor_1_[Orycteropus_afer_afer]
CRRLF--G---P---VD--EEQ---VRRD--C-EV-L---M--E-DCLK---EA----R-
--A---R---WNFDFVTET-----P---L------E--------G-----N----Y-IWE
RV
>_pos=19-71_XP_008049600.1_cyclin-dependent_kinase_inhibitor_1C,_partial_[Carlito_syrichta]
CRSLF--G---P---VD--HEE---LSRE--L-QT-R---L--A-ELNA---ED----R-
--N---R---WDYDFQQDV-----P---L------R------GPG-----R----L-QWT
EV
>_pos=18-68_XP_008062774.1_cyclin-dependent_kinase_inhibitor_1_[Carlito_syrichta]
CRRLF--G---P---VD--SEQ---LRRD--C-DA-L---M--A-GCVQ---EA----R-
--E---R---WNFDFITET-----P---L------E--------G-----D----F-AWE
RV
>_pos=18-68_XP_008280931.1_PREDICTED:_cyclin-dependent_kinase_inhibitor_1-like_isoform_X2_[Stegastes_partitus]
-RNLF--G---P---LD--REQ---LQAE--Y-KA-A---L-HK-DLEE---AS----Q-
--R-------WGFDFFSDK-----P---L------E--------S-----SD---F-QWE
GI
>_pos=12-61_XP_008286112.1_PREDICTED:_cyclin-dependent_kinase_inhibitor_1B-like_[Stegastes_partitus]
-RSLF--G---P---VD--HEQ---LRRD--L-KL-K---L--Q-QISE---QD----S-
--R---R---WNFNFEADA-----P---L------P--------G-----R----F-QWE
EM
>_pos=55-103_XP_008299818.1_PREDICTED:_cyclin-dependent_kinase_inhibitor_1-like_isoform_X1_[Stegastes_partitus]
-RNLF--G---P---VD--HHQ---LQKD--F-QR-L---L--C-MSVE---VA----N-
--K---R---WNFDFQSDV-----P---G------K--------GS----N----V-EWE
--
>_pos=12-61_XP_008308371.1_cyclin-dependent_kinase_inhibitor_1B-like_[Cynoglossus_semilaevis]
-RSLF--G---P---VD--HDQ---LRRD--L-KQ-R---M--M-EMME---ED----R-
--R---R---WNFDFHTDT-----P---L------P--------G-----R----F-EWE
EI
>_pos=29-79_XP_008309915.1_cyclin-dependent_kinase_inhibitor_1B-like_[Cynoglossus_semilaevis]
CRNLF--G---P---VD--HDE---LSRE--M-KT-K---M--L-EISE---RD----Q-
--Q---R---WNFNFEANT-----P---L------E--------G-----D----Y-EWE
EV
>_pos=29-80_XP_008310449.1_cyclin-dependent_kinase_inhibitor_1B_[Cynoglossus_semilaevis]
CRNLF--G---R---GD--PEE---LNAD--F-KG-Q---M--R-EMEE---AA----S-
--A---K---WGFDFASNT-----P---L-----VN--------D-----M----L-EWE
LV
>_pos=37-85_XP_008314102.1_cyclin-dependent_kinase_inhibitor_1-like_[Cynoglossus_semilaevis]
-RNLF--G---P---VD--HQQ---LDKD--L-KR-L---L--S-VALE---EA----N-
--K---R---WNFDFQKDK-----P---G------E--------GS----N----I-EWE
--
>_pos=45-86_XP_008318123.1_cyclin-dependent_kinase_inhibitor_1-like_isoform_X1_[Cynoglossus_semilaevis]
-RNLF--G---P---VD--REQ---LQVE--Y-QT-A---L--R-KDLE---DA----S-
--R---R---WGFDFVSDK-----P---L------E------------------------
--
>_pos=18-59_XP_008318124.1_cyclin-dependent_kinase_inhibitor_1-like_isoform_X2_[Cynoglossus_semilaevis]
-RNLF--G---P---VD--REQ---LQVE--Y-QT-A---L--R-KDLE---DA----S-
--R---R---WGFDFVSDK-----P---L------E------------------------
--
>_pos=10-60_XP_008403940.1_PREDICTED:_cyclin-dependent_kinase_inhibitor_1B-like_[Poecilia_reticulata]
CRNLF--G---P---VD--HDQ---LRQD--L-QL-K---L--K-EIMW---QD----S-
--Q---R---WNFNFQSET-----X---Q------L--------G-----R----F-QWE
EI
>_pos=18-68_XP_008497794.1_cyclin-dependent_kinase_inhibitor_1_[Calypte_anna]
CRNLF--G---P---LD--HEE---LQND--F-ET-L---L--R-HQLE---EA----Q-
--Q---R---WNFDFETDT-----P---L------E--------G-----P----F-RWE
RV
>_pos=18-68_XP_008590056.1_PREDICTED:_cyclin-dependent_kinase_inhibitor_1_[Galeopterus_variegatus]
CRRLF--G---P---VD--SEQ---LHRD--C-DM-L---M--A-GCIQ---EA----R-
--E---R---WNFDFVTET-----P---L------E--------G-----N----F-AWE
RV
>_pos=30-82_XP_008586196.1_PREDICTED:_cyclin-dependent_kinase_inhibitor_1C_[Galeopterus_variegatus]
CRSLF--G---P---VD--HEE---LSRE--L-QM-R---L--A-ELQA---ED----Q-
--N---R---WDYNFQQDV-----P---L------R------GPG-----R----L-QWT
EV
>_pos=17-67_XP_008838294.1_cyclin-dependent_kinase_inhibitor_1_[Nannospalax_galili]
CRRLF--G---P---VD--SEE---LRRD--C-DA-L---M--A-SCLQ---EA----R-
--E---R---WNFDFVTET-----P---L------E--------G-----N----F-AWE
PV
>_pos=18-68_XP_008933273.1_PREDICTED:_cyclin-dependent_kinase_inhibitor_1_[Merops_nubicus]
CRSLF--G---P---VD--HHQ---LQND--F-ED-L---L--R-QHLE---EA----Q-
--Q---R---WNFNFETET-----P---L------E--------G-----H----F-KWE
RV
>_pos=18-66_XP_009077219.1_PREDICTED:_cyclin-dependent_kinase_inhibitor_1_[Acanthisitta_chloris]
CRNLF--G---P---VD--HQQ---LQND--L-EV-M---L--R-QNLE---EA----K-
--Q---R---WNFDFETET-----P---L------E--------G-----P----F-TWE
--
>_pos=13-62_XP_009286763.1_PREDICTED:_cyclin-dependent_kinase_inhibitor_1_[Aptenodytes_forsteri]
-RNLF--G---P---VD--HEQ---LRQD--F-QH-M---L--R-HSVE---GA----Q-
--Q---K---WNFDFLRDV-----P---T------E--------G-----L----L-QWE
EL
>_pos=29-78_XP_009322627.1_PREDICTED:_LOW_QUALITY_PROTEIN:_cyclin-dependent_kinase_inhibitor_1B-like_[Pygoscelis_adeliae]
CRNLF--G---P---VN--HEE---LNRD--L-KK-H---R--Q-EMEE---AC----Q-
--R---K---WSLXDQKTD-----V---S------E--------N-----Q----T-DFA
E-
>_pos=13-62_XP_009483430.1_PREDICTED:_cyclin-dependent_kinase_inhibitor_1-like_[Pelecanus_crispus]
-RNLF--G---P---ID--HEQ---LRQD--F-QH-M---L--H-SSVK---GA----Q-
--Q---K---WNFDFLRDT-----P---A------E--------G-----L----L-QWE
EL
>_pos=18-68_XP_009460757.1_PREDICTED:_cyclin-dependent_kinase_inhibitor_1_[Nipponia_nippon]
CRNLF--G---P---VD--HDQ---LQND--F-QD-L---L--R-QHIE---EA----Q-
--Q---R---WNFNFETET-----P---L------E--------G-----H----F-KWE
RV
>_pos=18-68_XP_009696680.1_PREDICTED:_cyclin-dependent_kinase_inhibitor_1-like_[Cariama_cristata]
CRNLF--G---P---VD--HHQ---LQND--F-ED-L---L--R-QHLE---EA----Q-
--Q---R---WNFNFETET-----P---L------E--------G-----H----F-KWE
RV
>_pos=29-72_XP_009703469.1_PREDICTED:_LOW_QUALITY_PROTEIN:_cyclin-dependent_kinase_inhibitor_1B,_partial_[Cariama_cristata]
CRNIF--R---L---VD--HAE---LNRD--L-KK-H---C--Q-EMEE---AC----Q-
--R---K---WIFDFQNHK-----L---L------E--------G---------------
--
>_pos=18-68_XP_009862922.1_PREDICTED:_cyclin-dependent_kinase_inhibitor_1-like_[Apaloderma_vittatum]
CRNLF--G---P---VD--HHQ---LQND--F-ED-L---L--R-QQLE---EA----Q-
--Q---R---WNFNFETET-----P---L------E--------G-----H----F-KWE
RV
>_pos=52-101_XP_009865403.1_PREDICTED:_cyclin-dependent_kinase_inhibitor_1-like,_partial_[Apaloderma_vittatum]
-RNLF--G---P---VD--HEQ---LRQD--F-QH-M---L--R-SSIE---GA----Q-
--Q---K---WNFDFLRDT-----P---T------E--------G-----L----L-QWE
EL
>_pos=55-104_XP_009878093.1_PREDICTED:_cyclin-dependent_kinase_inhibitor_1-like_[Charadrius_vociferus]
-RNLF--G---P---ID--HKQ---LHQD--F-QH-M---L--R-NSVE---GA----Q-
--H---K---WNFDFLRDT-----P---V------E--------G-----L----L-QWE
EL
>_pos=18-68_XP_009890046.1_PREDICTED:_cyclin-dependent_kinase_inhibitor_1_[Charadrius_vociferus]
CRNLF--G---P---VD--HHQ---LQND--F-ED-M---L--R-QQLE---EA----Q-
--Q---R---WNFNFEAET-----P---L------E--------G-----Q----F-KWE
RV
>_pos=174-224_XP_009915735.1_PREDICTED:_uncharacterized_protein_LOC104316843_[Haliaeetus_albicilla]
CRNLF--G---P---VD--HQQ---LQND--F-ED-L---L--R-QQLE---EA----Q-
--Q---R---WNFNFETET-----P---L------E--------G-----H----F-KWE
RV
>_pos=13-64_XP_009925392.1_PREDICTED:_cyclin-dependent_kinase_inhibitor_1-like_[Haliaeetus_albicilla]
-RNLF--G---P---VD--HEQ---LRRD--F-QH-M---L--R-DSGK---GA----Q-
--Q---K---WNFDFLRKK-----E-GLT------E--------G-----L----L-QWE
EL
>_pos=18-68_XP_009931391.1_PREDICTED:_cyclin-dependent_kinase_inhibitor_1_[Opisthocomus_hoazin]
CRNLF--G---P---VD--HHQ---LQND--F-ED-L---L--R-QHLE---EA----Q-
--Q---R---WNFNFETET-----P---L------E--------G-----Q----F-KWE
RV
>_pos=13-62_XP_009938509.1_PREDICTED:_cyclin-dependent_kinase_inhibitor_1-like_[Opisthocomus_hoazin]
-RNLF--G---P---VD--REQ---LQQD--F-QH-M---L--R-SSVE---GA----Q-
--Q---K---WNFDFLQDT-----P---T------E--------G-----L----L-QWE
EL
>_pos=29-78_XP_009956346.1_PREDICTED:_cyclin-dependent_kinase_inhibitor_1-like,_partial_[Leptosomus_discolor]
-RSLF--G---P---VD--YEQ---LRQD--F-QH-M---L--R-SSVE---GA----Q-
--Q---K---WNFDFLQDT-----P---M------E--------G-----L----L-QWE
EL
>_pos=18-68_XP_010007908.1_PREDICTED:_cyclin-dependent_kinase_inhibitor_1-like_[Nestor_notabilis]
CRNLF--G---P---VD--HQQ---LQHD--F-EN-L---L--K-QNLE---EA----Q-
--Q---R---WNFDFETET-----P---L------E--------G-----Q----F-QWE
RV
>_pos=15-63_XP_009983238.1_PREDICTED:_LOW_QUALITY_PROTEIN:_cyclin-dependent_kinase_inhibitor_1-like_[Tauraco_erythrolophus]
--NLL--G---P---LD--HEQ---LXEN--F-QH-M---L--R-NSIE---QA----R-
--Q---K---WNFDFLQDA-----L---V------E--------G-----L----L-QWE
EL
>_pos=18-68_XP_009999698.1_PREDICTED:_cyclin-dependent_kinase_inhibitor_1_[Chaetura_pelagica]
CRNLF--G---P---VD--HQQ---LQDD--L-ED-L---L--R-QELE---EA----Q-
--Q---R---WNFDFQKET-----P---L------E--------G-----P----F-VWE
RV
>_pos=29-78_XP_010143036.1_PREDICTED:_cyclin-dependent_kinase_inhibitor_1-like,_partial_[Buceros_rhinoceros_silvestris]
-RNLF--G---P---VD--HEQ---LQQD--F-QY-V---L--R-NSIE---GA----Q-
--Q---K---WNFDFLRDT-----P---A------E--------G-----L----L-QWE
EL
>_pos=29-79_XP_010131416.1_PREDICTED:_cyclin-dependent_kinase_inhibitor_1B-like,_partial_[Buceros_rhinoceros_silvestris]
CRNLF--G---P---VN--HEE---LNRD--L-KK-H---R--Q-EMEE---AC----Q-
--R---K---WNFDFQNHR-----P---L------E--------G-----R----Y-EWQ
AV
>_pos=13-62_XP_010149981.1_PREDICTED:_cyclin-dependent_kinase_inhibitor_1-like_[Eurypyga_helias]
-RRLF--G---P---VD--HER---LRWD--F-QH-M---L--R-NNAE---GA----Q-
--Q---K---WNFDFLRGT-----P---V------E--------G-----L----L-QWE
EL
>_pos=18-68_XP_010157941.1_PREDICTED:_cyclin-dependent_kinase_inhibitor_1-like_[Eurypyga_helias]
CRNLF--G---P---VD--HQQ---LQND--F-ET-L---L--K-QHLD---EA----Q-
--Q---R---WNFNFETET-----P---L------E--------G-----H----F-KWE
RV
>_pos=29-71_XP_010158153.1_PREDICTED:_cyclin-dependent_kinase_inhibitor_1B_[Eurypyga_helias]
CRNLF--G---P---VN--HEE---LNRD--L-KK-H---R--R-EMEE---AC----Q-
--R---K---WNFDFQNHK-----P---L------E------------------------
--
>_pos=18-68_XP_010163961.1_cyclin-dependent_kinase_inhibitor_1_[Antrostomus_carolinensis]
CRNLF--G---P---VD--HHQ---LQND--F-ED-L---L--R-QHLE---EA----Q-
--Q---R---WNFNFETET-----P---L------E--------G-----D----F-KWE
RV
>_pos=18-68_XP_010084946.1_PREDICTED:_cyclin-dependent_kinase_inhibitor_1-like_[Pterocles_gutturalis]
CRNLF--G---P---VD--HQQ---LQND--L-ED-L---L--R-QQLE---EA----Q-
--Q---R---WNFDFETET-----P---L------E--------G-----H----Y-KWE
RV
>_pos=13-62_XP_010085283.1_PREDICTED:_cyclin-dependent_kinase_inhibitor_1-like_[Pterocles_gutturalis]
-RNLF--G---P---ID--HEQ---LQQD--F-RH-M---L--C-NSIE---GA----Q-
--Q---K---WNFDFLRDT-----P---A------E--------G-----L----L-QWE
EL
>_pos=13-62_XP_010192996.1_PREDICTED:_cyclin-dependent_kinase_inhibitor_1B_[Mesitornis_unicolor]
-RNLF--G---P---VD--HEQ---LWQD--F-QH-M---L--R-NSVE---GA----Q-
--Q---K---WNFDFLQNT-----P---V------E--------G-----L----L-QWE
EL
>_pos=18-68_XP_010191061.1_PREDICTED:_cyclin-dependent_kinase_inhibitor_1_[Mesitornis_unicolor]
CRNLF--G---P---VE--HQQ---LEED--L-AS-L---V--R-QHLE---EA----Q-
--Q---R---WNFDFETET-----P---L------E--------G-----P----F-KWE
RV
>_pos=18-68_XP_010127815.1_PREDICTED:_cyclin-dependent_kinase_inhibitor_1-like_[Chlamydotis_macqueenii]
CRNLF--G---P---VD--HCQ---LQND--L-ED-L---L--R-QHLE---EA----Q-
--Q---R---WNFNFETET-----P---L------E--------G-----H----F-KWE
RV
>_pos=19-69_XP_010209256.1_PREDICTED:_cyclin-dependent_kinase_inhibitor_1_[Tinamus_guttatus]
CRNLF--G---P---VD--HQQ---LQSD--F-QD-L---L--R-QQLE---EA----Q-
--R---R---WNFDFETDT-----P---L------E--------G-----R----F-KWE
RV
>_pos=13-62_XP_010213256.1_PREDICTED:_cyclin-dependent_kinase_inhibitor_1-like_[Tinamus_guttatus]
-RNLF--G---P---VD--HEQ---LQQD--F-QH-M---L--R-SSIE---AA----R-
--Q---K---WNFDFLRDK-----P---A------E--------G-----L----L-QWE
EV
>_pos=3-53_XP_010289704.1_PREDICTED:_cyclin-dependent_kinase_inhibitor_1B-like,_partial_[Phaethon_lepturus]
CRNLF--G---P---VN--HEE---LNRD--L-KK-H---R--Q-EMEE---AC----Q-
--R---K---WNFDFQNHK-----P---L------E--------G-----R----Y-EWQ
AV
>_pos=18-68_XP_010299493.1_PREDICTED:_cyclin-dependent_kinase_inhibitor_1-like_[Balearica_regulorum_gibbericeps]
CRNLF--G---P---VD--HHQ---LQND--S-EK-L---L--K-QHLE---EA----Q-
--Q---R---WNFNFETET-----P---L------E--------G-----Q----F-KWE
RV
>_pos=13-62_XP_010303201.1_PREDICTED:_cyclin-dependent_kinase_inhibitor_1-like_[Balearica_regulorum_gibbericeps]
-RNLF--G---P---VD--HEQ---LQRD--F-QH-M---L--R-NGIE---GA----Q-
--Q---K---WNFDFLRDT-----P---A------E--------G-----L----L-QWE
EL
>_pos=19-71_XP_010633968.1_cyclin-dependent_kinase_inhibitor_1C_isoform_X2_[Fukomys_damarensis]
CRSLF--G---P---VD--HEQ---LGRE--L-RM-R---L--A-ELAA---ED----Q-
--N---R---WDFNFQQDV-----P---L------R------GPG-----R----L-QWT
EV
>_pos=18-68_XP_010637129.1_cyclin-dependent_kinase_inhibitor_1_isoform_X3_[Fukomys_damarensis]
CRRLF--G---P---VD--SEQ---LRLD--C-EA-L---M--A-GCLQ---EA----R-
--R---R---WNFDFVTET-----P---L------E--------G-----D----F-AWE
RV
>_pos=57-107_XP_010722537.1_cyclin-dependent_kinase_inhibitor_1_[Meleagris_gallopavo]
CRNLF--G---P---VD--HEQ---IQND--F-EE-L---L--R-QQLE---EA----Q-
--R---R---WNFNFETET-----P---L------E--------G-----H----F-KWE
RV
>_pos=35-85_XP_010773221.1_PREDICTED:_cyclin-dependent_kinase_inhibitor_1-like_isoform_X1_[Notothenia_coriiceps]
-RSLF--G---P---VD--REQ---LQVE--Y-QA-S---L-RR-DLDQ---AC----Q-
--R-------WGFDFVSDK-----P---L------E--------Q-----SV---F-QWE
GI
>_pos=11-61_XP_010773279.1_PREDICTED:_cyclin-dependent_kinase_inhibitor_1-like_[Notothenia_coriiceps]
CRSLF--G---P---VD--REQ---LRRE--L-TL-K---M--R-EITE---QD----S-
--R---R---WNFNFQTET-----P---L------Q--------G-----R----F-QWE
EI
>_pos=29-80_XP_010882197.1_cyclin-dependent_kinase_inhibitor_1Bb_[Esox_lucius]
CRNLF--G---S---VD--HEE---LTRD--L-KG-H---L--K-EMEE---AA----A-
--A---K---WNFDFSSHT-----P--LL------N--------G-----K----Y-EWK
KV
>_pos=30-80_XP_010900527.1_cyclin-dependent_kinase_inhibitor_1-like_[Esox_lucius]
-RNLF--G---P---LD--HEQ---LQQD--F-HRLL---C--K-SVES---AT----K-
--R-------WDFDFTADR-----P---T------Q--------G-----ST---V-EWE
EV
>_pos=29-78_NP_001290679.1_cyclin-dependent_kinase_inhibitor_1Cb_[Esox_lucius]
CRALF--G---P---VD--HDE---LNRE--M-KS-K---M--R-EISD---RD----Q-
--R---I---WNFNFETDV-----P---L------S--------G-----D----Y-EWE
E-
>_pos=11-61_XP_011608208.1_cyclin-dependent_kinase_inhibitor_1-like_[Takifugu_rubripes]
CRSLF--G---P---VD--HEQ---LRRD--L-KL-R---L--K-EIMD---QD----R-
--R---R---WNFDFQSET-----P---M------S--------G-----R----F-QWE
QV
>_pos=22-72_XP_011612125.1_cyclin-dependent_kinase_inhibitor_1-like_isoform_X2_[Takifugu_rubripes]
-RNLF--G---P---VD--RDQ---LQVE--Y-RA-A---L--RKDLED---AS----N-
--R-------WGFDFISDK-----P---M------E--------N-----SD---F-LWE
GV
>_pos=29-79_XP_011809263.1_PREDICTED:_cyclin-dependent_kinase_inhibitor_1B_isoform_X1_[Colobus_angolensis_palliatus]
CRNLF--G---P---VD--HEE---LTRD--L-EK-H---C--R-DMEE---AS----Q-
--R---K---WNFDFQNHR-----P---L------E--------G-----K----Y-EWQ
EV
>_pos=18-68_XP_011800714.1_PREDICTED:_cyclin-dependent_kinase_inhibitor_1_isoform_X1_[Colobus_angolensis_palliatus]
CRRLF--G---P---VD--SEQ---LSRD--C-EA-L---M--A-GCIQ---EA----R-
--E---R---WNFDFVTET-----P---L------E--------G-----D----F-AWE
RV
>_pos=19-71_XP_011785495.1_PREDICTED:_cyclin-dependent_kinase_inhibitor_1C_isoform_X2_[Colobus_angolensis_palliatus]
CRSLF--G---P---VD--HEE---LSRE--L-QA-R---L--A-ELNA---ED----Q-
--N---R---WDYDFQQDM-----P---L------R------GPG-----R----L-QWT
EV
>_pos=17-67_XP_004450438.2_cyclin-dependent_kinase_inhibitor_1_[Dasypus_novemcinctus]
CRRLF--G---P---LD--SEQ---LRRD--C-DA-L---M--E-GCVQ---EA----R-
--A---R---WNFDFVTDT-----P---L------E--------G-----D----F-AWE
RV
>_pos=19-71_XP_012521042.1_PREDICTED:_cyclin-dependent_kinase_inhibitor_1C_[Propithecus_coquereli]
CRSLF--G---P---VD--HEE---LSRE--L-QT-R---L--A-ELNA---ED----Q-
--N---R---WDYDFQQDV-----P---L------R------GPG-----R----L-QWT
EV
>_pos=18-68_XP_012502109.1_PREDICTED:_cyclin-dependent_kinase_inhibitor_1_[Propithecus_coquereli]
CRRLF--G---P---VD--SEE---LRRD--C-DA-L---M--A-GCLQ---EA----R-
--E---R---WNFDFVTET-----P---L------E--------G-----D----F-AWE
RV
>_pos=19-71_XP_012613161.1_cyclin-dependent_kinase_inhibitor_1C_[Microcebus_murinus]
CRSLF--G---P---VD--HEE---LSRE--L-QT-R---L--A-ELNA---ED----R-
--N---R---WDYDFQQDM-----P---L------R------GPG-----R----L-QWT
EV
>_pos=19-71_XP_012589781.1_PREDICTED:_cyclin-dependent_kinase_inhibitor_1C_[Condylura_cristata]
CRSLF--G---P---VD--HEE---LSRE--L-QI-R---L--A-ELSA---ED----Q-
--R---R---WDYNFQQDM-----P---L------R------GPG-----R----L-QWT
EV
>_pos=29-80_XP_012697943.1_cyclin-dependent_kinase_inhibitor_1Bb_[Clupea_harengus]
CRSLF--G---P---VN--HEE---LKKD--L-KG-R---L--H-EMEE---AA----S-
--A---K---WNFDFSSHK-----P---L-P----N--------G-----R----Y-NWK
TV
>_pos=29-77_XP_012694539.1_cyclin-dependent_kinase_inhibitor_1B_[Clupea_harengus]
CRSLF--G---P---VD--HDE---LNRE--M-KS-K---L--R-EISE---RD----Q-
--R---R---WNFNFERDE-----P---L------L--------G-----D----Y-EWE
--
>_pos=19-71_XP_012876315.1_PREDICTED:_cyclin-dependent_kinase_inhibitor_1C_[Dipodomys_ordii]
CRSLF--G---P---VD--HEE---LGRE--L-RM-R---L--A-ELSA---ED----Q-
--N---R---WDFNFQQDV-----P---L------R------GPG-----R----L-QWT
EV
>_pos=29-79_XP_012880493.1_PREDICTED:_cyclin-dependent_kinase_inhibitor_1B,_partial_[Dipodomys_ordii]
CRNLF--G---A---VD--HEE---LRRD--L-ER-H---R--R-ELEA---AG----R-
--R---R---WNFDFRNHR-----P---L------H--------G-----R----F-EWR
AV
>_pos=18-68_XP_012885053.1_PREDICTED:_cyclin-dependent_kinase_inhibitor_1_[Dipodomys_ordii]
CRCLF--G---P---VD--SEQ---LQRD--C-DA-L---M--A-SCLQ---EA----R-
--E---R---WNFDFVTET-----P---L------E--------G-----D----F-AWE
PV
>_pos=18-68_XP_005389704.2_PREDICTED:_cyclin-dependent_kinase_inhibitor_1_[Chinchilla_lanigera]
CRRLF--G---P---VD--GEQ---LRRD--C-DA-L---M--A-SCLL---EA----R-
--Q---R---WNFDFVTET-----P---L------E--------G-----N----F-VWE
PV
>_pos=97-149_XP_005415297.2_PREDICTED:_cyclin-dependent_kinase_inhibitor_1C-like_[Chinchilla_lanigera]
CRNLF--G---P---VD--HEE---LGRE--L-QM-R---L--A-EIAA---ED----Q-
--N---R---WDFDFQRDV-----P---I------R------GPG-----R----L-QWT
EV
>_pos=38-87_XP_013782117.1_uncharacterized_protein_LOC106466378_[Limulus_polyphemus]
-RALF--G---P---ID--HEE---NLKF--V-RE-E---F--S-NIQD---ND----K-
--E---R---WNFDFNTET-----P---M------L--------G-----R----Y-VWT
RI
>_pos=35-86_XP_013913610.1_PREDICTED:_cyclin-dependent_kinase_inhibitor_1C-like_[Thamnophis_sirtalis]
-RNLF--G---P---VD--HDE---LNRE--L-KS-K---L--R-EICE---EG----Q-
--K---R---WGYDFQTET-----P---L-AG---S--------G-----R----L-QWE
EV
>_pos=91-139_XP_013920022.1_PREDICTED:_cyclin-dependent_kinase_inhibitor_1B_[Thamnophis_sirtalis]
CRCLF--G---P---VD--RQE---LARE--W-QE-Q---S--R-HLEE---AG----R-
--R---R---WNFDFRREH-----P---L------E--------G-----R----F-EWQ
--
>_pos=20-70_XP_013861799.1_PREDICTED:_cyclin-dependent_kinase_inhibitor_1-like_isoform_X2_[Austrofundulus_limnaeus]
-RSLF--G---P---VD--REQ---LQVE--Y-QA-A--LS--K-DLEE---AS----K-
--R-------WGFDFISGK-----P---L------E-------SG-----D----F-QWE
GV
>_pos=11-61_XP_013872437.1_PREDICTED:_cyclin-dependent_kinase_inhibitor_1-like_[Austrofundulus_limnaeus]
CRSLF--G---P---AD--HDQ---LRQD--L-EL-K---L--Q-EITE---QD----S-
--Q---X---WNFSFQSDT-----P---L------S--------G-----R----F-EWE
VI
>_pos=36-86_XP_013875303.1_PREDICTED:_cyclin-dependent_kinase_inhibitor_1-like_[Austrofundulus_limnaeus]
-RNLF--G---P---VD--HQR---LQRD--F-QRLL---C--V-NVEE---AN----K-
--R-------WNFDFRRDR-----P---G------E--------G-----AG---V-QWV
EL
>_pos=49-102_XP_013878750.1_PREDICTED:_cyclin-dependent_kinase_inhibitor_1B-like_[Austrofundulus_limnaeus]
CRNLF--G---S---VD--HGQ---LSKD--F-NA-H---M--R-EQEA---AA----A-
--A---K---WDFDFVNDT-----P---L-ADN--R--------A-----R----F-QWE
LV
>_pos=29-79_XP_013886432.1_PREDICTED:_cyclin-dependent_kinase_inhibitor_1C-like_[Austrofundulus_limnaeus]
CRNLF--G---P---VD--HEE---LSRD--T-KA-K---L--R-ELME---RD----Q-
--Q---R---WNFNFGTST-----P---M------T--------G-----D----Y-EWE
AV
>_pos=28-76_XP_013983154.1_cyclin-dependent_kinase_inhibitor_1B_[Salmo_salar]
CRNLF--G---P---ID--HDE---LSLE--L-KA-K---L--K-EISE---RD----Q-
--R---R---WNFHFETDT-----P---I------P--------G-----S----Y-EWE
--
>_pos=73-124_XP_014008393.1_cyclin-dependent_kinase_inhibitor_1_isoform_X1_[Salmo_salar]
-RNLF--G---P---VD--HKE---LQQD--F-QR-H---L--C-MSVE---SA----N-
--K---R---WDFDFNTGR-----P---A------S------TPA-----G----L-EWE
EM
>_pos=29-80_XP_014008394.1_cyclin-dependent_kinase_inhibitor_1_isoform_X3_[Salmo_salar]
-RNLF--G---P---VD--HKE---LQQD--F-QR-H---L--C-MSVE---SA----N-
--K---R---WDFDFNTGR-----P---A------S------TPA-----G----L-EWE
EM
>_pos=25-75_XP_014022361.1_cyclin-dependent_kinase_inhibitor_1B-like_isoform_X1_[Salmo_salar]
-RNLF--G---P---VD--HEQ---LQQE--Y-QN-A---L-RR-DLED---AC----H-
--R-------WGFDFLSEK-----P---L------A------G-G-----D----F-QWE
GV
>_pos=47-95_XP_014224712.1_cyclin-dependent_kinase_inhibitor_1B-like_[Trichogramma_pretiosum]
-RDLF--G---P---VD--HAA---TQAL--V-DR-E---L--K-AQAE---LD----S-
--K---R---WGFDFKMER-----P---L------K--------GT----R----Y-DWK
--
>_pos=107-157_XP_014304390.1_cyclin-dependent_kinase_inhibitor_1_isoform_X1_[Myotis_lucifugus]
CRRLF--G---P---VD--SEQ---LQRD--C-DA-L---M--A-SCVQ---EA----C-
--D---R---WNFDFVTET-----P---L------E--------G-----D----F-AWE
RV
>_pos=55-106_XP_014360678.1_uncharacterized_protein_LOC106712582_[Papilio_machaon]
-RNLF--G---C---TD--REE---NRRF--V-ER-E---L--A-RQLE---LD----S-
--Q---R---WGFDFANEK-----P---L------P--------GPQ---R----F-AWQ
LV
>_pos=30-82_XP_014445690.1_cyclin-dependent_kinase_inhibitor_1C_[Tupaia_chinensis]
CRSLF--G---P---VD--HEE---LSRE--L-QT-R---L--A-EMNA---ED----Q-
--N---R---WDYNFQQDV-----P---L------R------GPG-----R----L-QWT
EV
>_pos=22-72_XP_006148696.2_LOW_QUALITY_PROTEIN:_cyclin-dependent_kinase_inhibitor_1_[Tupaia_chinensis]
CRRLF--G---P---VD--SEQ---LRRD--C-DE-L---M--A-GCVQ---EA----R-
--E---R---WNFDFVTET-----P---L------E--------G-----D----F-AWE
RV
>_pos=18-68_XP_014460937.1_cyclin-dependent_kinase_inhibitor_1_[Alligator_mississippiensis]
CRNLF--G---P---VD--HEQ---LQSD--F-QD-S---M--R-KNLE---EA----Q-
--L---K---WNFDFETET-----P---L------E--------G-----A----F-KWE
RV
>_pos=23-72_XP_014681711.1_PREDICTED:_cyclin-dependent_kinase_inhibitor_1B-like_[Priapulus_caudatus]
-RNLF--G---P---VD--HDQ---VKRD--L-EI-K---L--T-EMHE---LE----N-
--K---K---WNFDFTKES-----P---L------P--------G-----K----F-AWQ
RV
>_pos=22-71_XP_014663915.1_PREDICTED:_cyclin-dependent_kinase_inhibitor_1-like_[Priapulus_caudatus]
-RMLF--G---P---VN--HEE---TKKG--L-QK-E---M--A-KICD---AD----R-
--Q---R---WNFDFARET-----P---L------P--------G-----S----F-AWE
RV
>_pos=18-68_XP_014686455.1_cyclin-dependent_kinase_inhibitor_1_[Equus_asinus]
CRRLF--G---P---VD--GEQ---LRRD--C-DA-L---M--A-SCAQ---EA----R-
--E---R---WNFDFVTET-----P---L------E--------G-----D----F-AWE
RV
>_pos=30-82_XP_014742775.1_PREDICTED:_cyclin-dependent_kinase_inhibitor_1C_[Sturnus_vulgaris]
CRSLF--G---P---VD--HEE---LGRE--L-RE-R---L--R-EMGE---DD----Q-
--R---R---WDYNFQTDT-----P---L-PG---P--------G-----R----L-RWE
EV
>_pos=18-68_XP_014803905.1_PREDICTED:_cyclin-dependent_kinase_inhibitor_1_[Calidris_pugnax]
CRNLF--G---P---VD--HQQ---LQND--Y-ED-M---L--R-QQLE---EA----Q-
--Q---R---WNFNFETET-----P---L------E--------G-----Q----F-KWE
RV
>_pos=13-62_XP_014814742.1_PREDICTED:_cyclin-dependent_kinase_inhibitor_1-like_[Calidris_pugnax]
-RNLF--G---P---VD--HEQ---LHQV--L-QH-V---L--R-NSVE---GA----Q-
--Q---R---WNFDFLQDT-----P---E------D--------G-----V----L-QWE
EL
>_pos=29-79_XP_014841684.1_PREDICTED:_cyclin-dependent_kinase_inhibitor_1C-like_[Poecilia_mexicana]
CRSLF--G---P---VD--HDE---LSRD--V-KA-K---L--R-EISE---RD----Q-
--Q---R---WNFNFEDNT-----P---L------E--------G-----D----Y-EWE
EM
>_pos=66-116_XP_014853401.1_PREDICTED:_cyclin-dependent_kinase_inhibitor_1-like_[Poecilia_mexicana]
-RNLF--G---P---VD--RNQ---LQVE--Y-QA-A---L--RKDLEE---AS----K-
--R-------WGFDFKSDK-----P---L------ET-------S-----N----F-KWE
GV
>_pos=19-69_XP_014859779.1_PREDICTED:_cyclin-dependent_kinase_inhibitor_1-like_isoform_X2_[Poecilia_mexicana]
-RNLF--G---P---VD--RNQ---LQVE--Y-QA-A---L--RKDLEE---AS----K-
--R-------WGFDFKSDK-----P---L------ET-------S-----N----F-KWE
GV
>_pos=47-98_XP_015250658.1_PREDICTED:_cyclin-dependent_kinase_inhibitor_1B_[Cyprinodon_variegatus]
CRNLF--G---S---VD--HEE---LNRD--L-KG-H---M--R-ELQD---LA----A-
--A---E---WGFDFARDV-----P---L-P----N--------S-----R----F-IWE
RV
>_pos=19-68_XP_015267595.1_PREDICTED:_cyclin-dependent_kinase_inhibitor_1-like_isoform_X2_[Gekko_japonicus]
-RTLF--G---P---VD--PSQ---LQQD--F-QC-M---L--S-ASME---RA----K-
--Q---K---WNFDFLQEV-----P---A------E--------G-----L----L-QWE
EL
>_pos=30-82_XP_015270340.1_PREDICTED:_cyclin-dependent_kinase_inhibitor_1C_[Gekko_japonicus]
CRNLF--G---P---VD--HDE---LNRE--L-RS-K---L--R-EIRE---DS----Q-
--R---R---WDYDFQSEA-----P---L-PG---P--------G-----R----L-QWE
AV
>_pos=29-79_XP_015274944.1_PREDICTED:_cyclin-dependent_kinase_inhibitor_1_[Gekko_japonicus]
CRNLF--G---P---VD--HEQ---LQND--F-QS-M---M--K-AELK---EA----Q-
--R---K---WNFDFETET-----P---L------E--------G-----D----Y-KWE
KV
>_pos=30-82_XP_015489495.1_cyclin-dependent_kinase_inhibitor_1C-like_[Parus_major]
CRSLF--G---P---VD--HEE---LGRE--L-RE-R---L--R-EMGE---DD----Q-
--R---R---WDYNFQTDT-----P---L-PG---P--------G-----R----L-RWE
EV
>_pos=29-79_XP_015726506.1_cyclin-dependent_kinase_inhibitor_1B_[Coturnix_japonica]
CRNLF--G---P---IN--HEE---LNRD--L-KK-H---R--K-EMEE---AC----Q-
--R---K---WNFDFQNHK-----P---L------E--------G-----R----Y-EWQ
AV
>_pos=18-68_XP_015740412.1_cyclin-dependent_kinase_inhibitor_1_[Coturnix_japonica]
CRNLF--G---P---VD--HEQ---IRND--F-EE-L---L--R-QQLE---EA----Q-
--R---R---WNFNFETET-----P---L------D--------G-----H----F-KWE
RV
>_pos=38-88_XP_015812626.1_cyclin-dependent_kinase_inhibitor_1B_[Nothobranchius_furzeri]
-RNLF--G---P---VD--HEQ---LQQD--F-QR-L---L--H-MTVE---VA----S-
--K---R---WGFDFQEDR-----P---G------E--------G-----TD---M-EWV
EL
>_pos=20-70_XP_015815347.1_cyclin-dependent_kinase_inhibitor_1_isoform_X2_[Nothobranchius_furzeri]
-RSLF--G---P---VD--REQ---LQME--Y-RT-A---L--RKDLEE---AS----Q-
--R-------WGFDFFSDK-----P---L------E-------SG-----D----F-QWE
IV
>_pos=29-79_XP_015819394.1_cyclin-dependent_kinase_inhibitor_1C_[Nothobranchius_furzeri]
CRNLF--G---P---VD--HDE---LSRD--M-KA-K---L--R-EVAE---RD----Q-
--Q---R---WNFNFEANT-----P---L------A--------G-----D----Y-EWE
EV
>_pos=29-80_XP_015819440.1_cyclin_dependent_kinase_inhibitor_1Bb_[Nothobranchius_furzeri]
CRSLF--G---P---VD--HEE---LKKD--F-NE-H---M--R-EFKE---AA----A-
--A---K---WGFDFASDT-----P---L------S--N-----G-----R----F-KWE
LV
>_pos=18-68_XP_016008120.1_cyclin-dependent_kinase_inhibitor_1_[Rousettus_aegyptiacus]
CRRLF--G---P---VD--SEQ---LRRD--C-DA-L---M--A-SCVQ---EA----C-
--E---R---WNFDFVTET-----P---L------E--------G-----N----F-AWE
PV
>_pos=29-79_XP_016052997.1_PREDICTED:_cyclin-dependent_kinase_inhibitor_1B_[Miniopterus_natalensis]
CRNLF--G---P---VD--HEE---LTRD--L-EK-H---C--R-DMEE---AS----R-
--R---K---WNFDFQNHK-----P---L------E--------G-----R----Y-EWQ
EV
>_pos=19-71_XP_016072578.1_PREDICTED:_cyclin-dependent_kinase_inhibitor_1C,_partial_[Miniopterus_natalensis]
CRSLF--G---P---VD--HEE---LSRE--L-QM-R---L--A-ELTA---ED----Q-
--R---R---WDYNFQQDM-----P---L------R------GPG-----R----L-QWT
EV
>_pos=18-68_XP_016079165.1_PREDICTED:_cyclin-dependent_kinase_inhibitor_1_[Miniopterus_natalensis]
CRRLF--G---P---VD--SEQ---LRRD--C-NA-L---M--A-SCVQ---EA----C-
--D---R---WNFDFVTET-----P---L------E--------G-----D----Y-VWE
RV
>_pos=29-78_XP_016148521.1_cyclin-dependent_kinase_inhibitor_1-like_[Sinocyclocheilus_grahami]
-RNLF--G---P---VD--HQQ---LQQD--F-QRLF---C--M-NVEI---AK----Q-
--R-------WNFDFQMDQ-----P---A------P--------G-----C----I-EWE
EL
>_pos=32-81_XP_016099487.1_cyclin-dependent_kinase_inhibitor_1C_[Sinocyclocheilus_grahami]
CRNLF--G---P---VD--HDE---LRQE--L-SS-K---L--R-EISE---RD----Q-
--L---R---WNFNFSEGQ-----P---L------D--------G-----D----L-RWE
E-
>_pos=18-68_XP_016111393.1_cyclin-dependent_kinase_inhibitor_1-like_isoform_X1_[Sinocyclocheilus_grahami]
-RNLF--G---P---VD--REQ---LQLE--Y-RD-A---L--RKDLEE---AS------
--R---R---WSFDFVSET-----P---L------E------G-G-----D----F-LWE
GV
>_pos=32-81_XP_016115093.1_cyclin-dependent_kinase_inhibitor_1C-like_[Sinocyclocheilus_grahami]
CRNLF--G---P---VD--HDE---LKRD--L-SS-K---L--R-EISE---RD----Q-
--L---R---WNFNFGEGR-----P---L------D--------G-----D----L-KWE
E-
>_pos=29-56_XP_016300336.1_PREDICTED:_cyclin-dependent_kinase_inhibitor_1-like_[Sinocyclocheilus_anshuiensis]
---LF--G---P---VD--REQ---L--Q--L-EY-HDALR--R-DLEE---AS----H-
--R---------------------------------------------------------
--
>_pos=29-80_XP_016311010.1_PREDICTED:_cyclin-dependent_kinase_inhibitor_1B-like_[Sinocyclocheilus_anshuiensis]
CRNLF--G---S---VD--REE---FARD--V-KE-Q---M--L-EMEK---AS----K-
--E---K---WNYDFDKNE-----P---L------A-------PG-----D----Y-EWQ
EV
>_pos=29-77_XP_016414435.1_PREDICTED:_cyclin-dependent_kinase_inhibitor_1B-like_[Sinocyclocheilus_rhinocerous]
CRNLF--G---P---VD--HEE---LKKD--F-QR-Q---L--K-AMED---AS----A-
--D---A---WNFDFSTHT-----P--HT------D--------G-----R----Y-QW-
--
>_pos=37-86_XP_016384077.1_PREDICTED:_cyclin-dependent_kinase_inhibitor_1C-like_[Sinocyclocheilus_rhinocerous]
CRNLF--G---P---VD--HDE---LRQE--L-SS-K---L--R-EISE---RD----Q-
--L---R---WNFNFSEGQ-----P---L------D--------G-----D----L-KWE
E-
>_pos=18-68_XP_016386913.1_PREDICTED:_cyclin-dependent_kinase_inhibitor_1-like_isoform_X2_[Sinocyclocheilus_rhinocerous]
-RTLF--G---P---VD--REQ---LQLE--Y-RD-A---L-RR-DLEE---AS------
--R---R---WGFDFATET-----P---L-----VG--------G-----D----F-QWE
GV
>_pos=27-77_XP_016386920.1_PREDICTED:_cyclin-dependent_kinase_inhibitor_1-like_isoform_X3_[Sinocyclocheilus_rhinocerous]
-RTLF--G---P---VD--REQ---LQLE--Y-RD-A---L-RR-DLEE---AS------
--R---R---WGFDFATET-----P---L-----VG--------G-----D----F-QWE
GV
>_pos=28-78_XP_016396545.1_PREDICTED:_cyclin-dependent_kinase_inhibitor_1C-like_[Sinocyclocheilus_rhinocerous]
CRNLF--G---P---VD--HEE---LHGE--M-KR-K---L--Q-EISE---RD----Q-
--S---R---WNFNFETNS-----P---L------P--------G-----D----Y-EWE
AI
>_pos=23-73_XP_017160103.1_PREDICTED:_cyclin-dependent_kinase_inhibitor_1-like_isoform_X1_[Poecilia_reticulata]
-RNLF--G---P---VD--RDQ---LQVE--Y-KA-A---L--RKDLDE---AS------
--R---R---WGFDFKSNK-----P---L------E--------S-----SD---F-KWE
GI
>_pos=99-149_XP_017280373.1_cyclin-dependent_kinase_inhibitor_1D_isoform_X1_[Kryptolebias_marmoratus]
-RNLF--G---P---VD--HQQ---LQQD--F-QR-L---L--C-MSVE---VA----N-
--K---R---WNFDFQRDR-----P---G------E--------GA----S----I-QWA
EL
>_pos=36-86_XP_017280374.1_cyclin-dependent_kinase_inhibitor_1D_isoform_X2_[Kryptolebias_marmoratus]
-RNLF--G---P---VD--HQQ---LQQD--F-QR-L---L--C-MSVE---VA----N-
--K---R---WNFDFQRDR-----P---G------E--------GA----S----I-QWA
EL
>_pos=56-110_XP_017289734.1_cyclin-dependent_kinase_inhibitor_1Bb_[Kryptolebias_marmoratus]
CRNLF--G---A---VD--HEQ---LSKD--F-NA-H---M--R-ELEE---AA----A-
--A---K---WGFDFVNDT-----P---L-PNS-NN--------G-----R----F-KWE
VV
>_pos=29-79_XP_017290273.1_cyclin-dependent_kinase_inhibitor_1C-like_[Kryptolebias_marmoratus]
CRNLF--G---P---VD--HDE---RSRD--V-KA-K---L--R-EIIE---RD----R-
--Q---R---WNFNFETNT-----P---M------D--------G-----D----Y-EWE
EV
>_pos=27-75_XP_017340614.1_cyclin-dependent_kinase_inhibitor_1C_[Ictalurus_punctatus]
CRSLF--G---P---VD--HDE---LNRD--I-EA-K---L--R-EISD---RD----Q-
--K---R---WNFNFVSGT-----P---L------L--------G-----D----Y-EWE
--
>_pos=51-98_XP_017352136.1_cyclin-dependent_kinase_inhibitor_1_isoform_X1_[Ictalurus_punctatus]
-RCLF--G---S---VD--HEE---LQRD--Y-TL-L---M--R-AELQ---DA----S-
--R---R---WNFDFIANK-----P--HV------G--------G-----D----I-EW-
--
>_pos=25-72_XP_017352138.1_cyclin-dependent_kinase_inhibitor_1_isoform_X2_[Ictalurus_punctatus]
-RCLF--G---S---VD--HEE---LQRD--Y-TL-L---M--R-AELQ---DA----S-
--R---R---WNFDFIANK-----P--HV------G--------G-----D----I-EW-
--
>_pos=28-78_XP_017313937.1_cyclin-dependent_kinase_inhibitor_1Ca_[Ictalurus_punctatus]
CRNLF--G---P---VD--HEE---LNCE--M-KR-R---L--Q-EMSE---QD----Q-
--S---R---WNFNFEENV-----P---L------P--------G-----N----Y-EWE
EI
>_pos=29-78_XP_017549437.1_cyclin-dependent_kinase_inhibitor_1D_[Pygocentrus_nattereri]
-RNLF--G---P---VD--HQQ---LHQD--F-QRLL---C--M-SMEV---AK----Q-
--R-------WNFDFQSEL-----P---A------A--------G-----A----V-EWE
EL
>_pos=29-80_XP_017556681.1_cyclin-dependent_kinase_inhibitor_1Bb_[Pygocentrus_nattereri]
CRNLF--G---P---VD--HEE---LTRE--L-KG-H---L--R-AMEE---AS----T-
--E---T---WNFDFATYT-----P---L-----AH--------G-----R----Y-LWT
AV
>_pos=44-93_XP_017571219.1_cyclin-dependent_kinase_inhibitor_1B_[Pygocentrus_nattereri]
CRSLF--G---P---VD--HEE---LNRE--M-KE-K---L--H-EIAE---RD----Q-
--R---R---WNFNFGAGV-----P---L------P--------G-----E----Y-EWE
E-
>_pos=29-83_XP_017572342.1_cyclin-dependent_kinase_inhibitor_1Ba_[Pygocentrus_nattereri]
CRNLF--G---SGGAGD--AAE---LRRD--C-TE-Q---L--R-EVAR---AQ----R-
--E---K---WNFDFARDE-----P---L------S-------PG-----Q----Y-EWE
AV
>_pos=22-72_XP_017539946.1_cyclin-dependent_kinase_inhibitor_1_isoform_X1_[Pygocentrus_nattereri]
-RNLF--G---P---VD--REQ---LQAE--Y-RD-A---L--R-KDVE---DA----S-
--R---R---WGFDFVSEK-----P---L------Q------G-G-----D----F-QWE
GV
>_pos=30-82_XP_017655154.1_cyclin-dependent_kinase_inhibitor_1C_isoform_X3_[Nannospalax_galili]
CRSLF--G---P---VD--HEE---LGRE--L-RM-R---L--A-ELSA---ED----Q-
--N---R---WDFNFQQDV-----P---L------R------GPG-----R----L-QWM
EV
>_pos=30-82_XP_017655156.1_cyclin-dependent_kinase_inhibitor_1C_isoform_X5_[Nannospalax_galili]
CRSLF--G---P---VD--HEE---LGRE--L-RM-R---L--A-ELSA---ED----Q-
--N---R---WDFNFQQDV-----P---L------R------GPG-----R----L-QWM
EV
>_pos=19-71_XP_017741489.1_PREDICTED:_cyclin-dependent_kinase_inhibitor_1C_[Rhinopithecus_bieti]
CRSLF--G---P---VD--HEE---LSRE--L-QA-R---L--A-ELNA---ED----Q-
--N---R---WDYDFQQDM-----P---L------R------GPG-----R----L-QWT
EV
>_pos=96-148_XP_017899035.1_PREDICTED:_cyclin-dependent_kinase_inhibitor_1C_isoform_X2_[Capra_hircus]
CRSLF--G---P---VD--HEE---LGRE--L-QM-R---L--A-ELSA---ED----Q-
--R---R---WDYNFQLDM-----P---L------R------GPG-----R----L-QWT
EV
>_dup_pos=19-69_XP_018100693.1_cyclin-dependent_kinase_inhibitor_1_isoform_X1_[Xenopus_laevis]
CRMLF--G---P---MD--HEQ---LRAD--F-NE-L---M--Q-KSDE---EA----K-
--A---K---WNFDFATET-----P---L------E--------G-----Q----Y-DWV
KV
>_dup_pos=142-192_XP_018100693.1_cyclin-dependent_kinase_inhibitor_1_isoform_X1_[Xenopus_laevis]
CRMLF--G---P---VD--HEQ---LRAD--F-DE-F---M--Q-KSNE---EA----K-
--A---K---WNFDFATET-----P---L------E--------G-----Q----Y-DWV
KV
>_pos=19-69_XP_018104684.1_cyclin-dependent_kinase_inhibitor_1_[Xenopus_laevis]
CRMLF--G---P---VD--HEQ---LRVD--L-DE-H---M--Q-RSNE---EA----K-
--A---K---WNFNFATET-----P---L------E--------G-----Q----Y-DWV
KV
>_pos=29-77_XP_018107391.1_cyclin-dependent_kinase_inhibitor_1B_[Xenopus_laevis]
-RCLF--G---P---VD--HEL---LARD--L-ER-S---L--R-AMEE---EK----R-
--E---R---WNFDFRNHR-----P---L------P--------G-----L----L-EWE
E-
>_pos=18-68_XP_018410443.1_PREDICTED:_LOW_QUALITY_PROTEIN:_cyclin-dependent_kinase_inhibitor_1C_[Nanorana_parkeri]
CRSLF--G---P---VD--HAE---LSRE--L-HS-R---L--R-EMEE---ES----N-
--R---R---WDFDFQRGV-----P---L-----SS--------S-----R----Y-VWE
E-
>_pos=29-77_XP_018418290.1_PREDICTED:_cyclin-dependent_kinase_inhibitor_1C-like_[Nanorana_parkeri]
CRSLF--G---P---ID--HDE---LRSE--L-KR-Q---L--K-EIQA---SD----C-
--Q---R---WNFDFEAGA-----P---L------K--------G-----T----F-CWE
--
>_pos=103-153_XP_018538877.1_cyclin-dependent_kinase_inhibitor_1Ca_[Lates_calcarifer]
CRSLF--G---P---VD--HEQ---LRRD--L-KL-R---L--K-EIAE---ED----S-
--R---R---WNFNFQTDT-----P---L------P--------G-----R----F-EWE
EI
>_pos=37-87_XP_018543047.1_cyclin-dependent_kinase_inhibitor_1D_isoform_X2_[Lates_calcarifer]
-RNLF--G---P---VD--HQQ---LQQD--F-QR-L---L--C-MSVE---VA----N-
--K---R---WNFDFQTDV-----P---G------E--------GA----N----I-EWE
EL
>_pos=86-136_XP_018588515.1_cyclin-dependent_kinase_inhibitor_1-like_isoform_X1_[Scleropages_formosus]
-RILF--G---P---VD--HEG---LRRD--H-QK-L---L--R-DDLE---DA----S-
--R---R---WGFDFLTDT-----P---I------E--------G-----SD---F-QWE
SV
>_pos=18-68_XP_018588516.1_cyclin-dependent_kinase_inhibitor_1-like_isoform_X2_[Scleropages_formosus]
-RILF--G---P---VD--HEG---LRRD--H-QK-L---L--R-DDLE---DA----S-
--R---R---WGFDFLTDT-----P---I------E--------G-----SD---F-QWE
SV
>_pos=29-80_XP_018602803.1_cyclin-dependent_kinase_inhibitor_1B-like_[Scleropages_formosus]
CRVLF--G---V---PD--RQE---LQRE--F-RG-H---L--R-DMEE---TS----R-
--A---K---WNFEFAAHK-----P---L-P----P--------G-----R----Y-EWK
AV
>_pos=29-80_XP_018610372.1_cyclin-dependent_kinase_inhibitor_1B-like_[Scleropages_formosus]
CRNLF--G---L---LD--HEE---LNRD--L-KG-R---L--R-EMEE---AA----S-
--A---K---WSFDFVKHR-----P---I-P----N--------G-----P----F-EWQ
AV
>_pos=27-76_XP_018585262.1_cyclin-dependent_kinase_inhibitor_1-like_isoform_X2_[Scleropages_formosus]
-RNLF--G---P---VD--HQQ---LQQD--F-QR-L---L--R-MSVE---EA----T-
--R---R---WNFDFQSDR-----P---T------P--------G-----A----T-EWE
EL
>_pos=42-94_XP_018897240.1_PREDICTED:_cyclin-dependent_kinase_inhibitor_1B-like_[Bemisia_tabaci]
-KNLF--G---P---VN--RED---SRVF--C-EN-E---L--R-AVSQ---SS----C-
--E---K---WNFDFNAEK-----P---L------EV-----PNP-----R----Y-LWV
KV
>_pos=28-78_XP_018937432.1_cyclin-dependent_kinase_inhibitor_1B-like_[Cyprinus_carpio]
CRNLF--G---P---VD--HEE---LHCE--M-TR-K---L--Q-EISE---RD----Q-
--S---R---WNFNFETNS-----P---L------N--------G-----D----Y-EWE
EI
>_pos=28-78_XP_018952249.1_cyclin-dependent_kinase_inhibitor_1C-like_[Cyprinus_carpio]
CRNLF--G---P---VD--HEE---LHGE--M-TR-K---L--Q-EISE---RD----Q-
--S---R---WNFNFETNS-----P---L------P--------G-----D----Y-EWE
AI
>_pos=37-86_XP_018923723.1_cyclin-dependent_kinase_inhibitor_1C_[Cyprinus_carpio]
CRNLF--G---P---VD--HDE---LKRE--L-SS-K---L--R-EISE---RD----Q-
--L---R---WNFNFGEGQ-----P---L------D--------G-----D----L-KWE
E-
>_pos=18-68_XP_010754077.2_cyclin-dependent_kinase_inhibitor_1-like_isoform_X2_[Larimichthys_crocea]
-RNLF--G---P---VD--REQ---LQAD--Y-QA-I---L--RKDLEE---AS----T-
--R-------WGFDFRLDK-----P---L------E-------SS-----E----F-QWE
GI
>_pos=11-61_XP_010731257.2_cyclin-dependent_kinase_inhibitor_1B_[Larimichthys_crocea]
CRSLF--G---P---VD--HDQ---LRRD--L-KQ-R---L--K-EITE---QD----S-
--R---R---WNFNFQSDT-----P---L------P--------G-----R----F-QWE
EI
>_pos=30-82_XP_019332755.1_cyclin-dependent_kinase_inhibitor_1C_[Alligator_mississippiensis]
CRNLF--G---P---VD--HAE---LSRE--L-RA-R---L--R-DIRD---DA----R-
--R---R---WDYDFQSDT-----P---L------R------GPG-----R----L-RWE
EV
>_pos=29-78_XP_019371395.1_PREDICTED:_cyclin-dependent_kinase_inhibitor_1B_[Gavialis_gangeticus]
CRNLF--G---P---VD--HEE---LSRD--L-QK-H---Q--Q-ELEE---AC----Q-
--K---K---WNFDFQRHR-----P---L------R--------------V----H-IWQ
EM
>_pos=29-77_XP_019399798.1_PREDICTED:_cyclin-dependent_kinase_inhibitor_1B_[Crocodylus_porosus]
CRNLF--G---P---VD--HEE---LSRD--F-QK-H---Q--Q-ELEE---AC----Q-
--K---K---WNFDFQHHR-----P---L------P--------G-----R----F-EWQ
--
>_pos=30-79_XP_019399799.1_PREDICTED:_cyclin-dependent_kinase_inhibitor_1-like_[Crocodylus_porosus]
-RNLF--G---P---VD--HEQ---LHKD--F-QQ-L---L--R-SSVE---GA----K-
--Q---K---WNFDFLREI-----P---A------E--------G-----L----L-QWE
EL
>_pos=36-86_XP_019401775.1_PREDICTED:_cyclin-dependent_kinase_inhibitor_1_[Crocodylus_porosus]
CRNLF--G---P---VD--HEQ---LQSD--F-QD-S---M--R-KSLE---EA----Q-
--H---K---WNFDFETET-----P---L------E--------G-----A----F-QWE
RV
>_pos=61-113_XP_019522865.1_PREDICTED:_cyclin-dependent_kinase_inhibitor_1C_[Hipposideros_armiger]
CRSLF--G---P---VD--HEE---LSRE--L-QM-R---L--A-ELTA---ED----Q-
--R---R---WDYNFQQDM-----P---L-PG---P--------G-----R----L-QWT
EV
>_pos=18-68_XP_019523035.1_PREDICTED:_cyclin-dependent_kinase_inhibitor_1_[Hipposideros_armiger]
CRRLF--G---P---VD--SEQ---LSRD--C-DA-L---M--A-SCVQ---EA----C-
--E---R---WNFDFVTET-----P---L------K--------G-----D----F-AWE
RV
>_pos=61-113_XP_019578953.1_PREDICTED:_cyclin-dependent_kinase_inhibitor_1C-like,_partial_[Rhinolophus_sinicus]
CRSLF--G---P---VD--HEE---LSRE--L-QM-R---L--A-ELTA---ED----Q-
--R---R---WDYNFQQDM-----P---L-PG---P--------G-----R----L-QWT
EV
>_pos=30-80_XP_019638073.1_PREDICTED:_cyclin-dependent_kinase_inhibitor_1-like_[Branchiostoma_belcheri]
CRRLF--G---P---VD--HEE---LERD--L-RS-K---I--A-AIHE---ES----R-
--Q---K---YNFDFEAER-----P---L------D--------G-----R----F-EWE
RV
>_pos=19-69_XP_019736106.1_PREDICTED:_cyclin-dependent_kinase_inhibitor_1-like_isoform_X2_[Hippocampus_comes]
-RNLF--G---P---VD--KVQ---LRAD--Y-QA-A---L--RKDLDE---AS------
--R---R---WGFDFMSDQ-----P---L-----VS--------G-----D----F-QWE
GV
>_pos=7-56_XP_019742115.1_PREDICTED:_cyclin-dependent_kinase_inhibitor_1B-like_[Hippocampus_comes]
-RSLF--G---R---VD--HEQ---LHRE--M-KL-K---F--L-EISQ---ED----F-
--R---R---WNFNFKTET-----P---L------P--------G-----R----F-EWE
KI
>_pos=29-71_XP_019748936.1_PREDICTED:_cyclin-dependent_kinase_inhibitor_1B_[Hippocampus_comes]
CRILF--G---S---VD--HDE---LRRD--L-KG-H---L--R-ELEE---AA----V-
--A---K---WSFDFASHS-----P---L------E------------------------
--
>_pos=33-83_XP_019714393.1_PREDICTED:_cyclin-dependent_kinase_inhibitor_1-like,_partial_[Hippocampus_comes]
-RNLF--G---P---VD--HQQ---LRED--F-QR-L---L--C-MNIE---AA----N-
--K---R---WNYDFVSDT-----P---G------T--------GS----N----V-LWE
EV
>_pos=29-80_XP_019935081.1_cyclin_dependent_kinase_inhibitor_1Bb_[Paralichthys_olivaceus]
CRSLF--G---S---VD--HEE---LNRD--L-KG-H---F--R-EMEE---TA----S-
--A---K---WGFDFARHS-----P---L-----VN--------D-----R----L-EWE
LV
>_pos=22-72_XP_019942060.1_LOW_QUALITY_PROTEIN:_cyclin-dependent_kinase_inhibitor_1_[Paralichthys_olivaceus]
-RNLF--G---A---LD--REQ---LQVD--Y-QA-A---L--RKDLEE---AS------
--R---R---WGFDFMSNK-----P---L------E--------S-----SD---F-QWK
AI
>_pos=37-87_XP_019948009.1_cyclin-dependent_kinase_inhibitor_1D_isoform_X2_[Paralichthys_olivaceus]
-RNLF--G---P---VD--HQQ---LQQD--F-QR-L---L--C-TSVE---VA----N-
--K---R---WNFDFQADM-----P---G------E--D-----S-----N----I-EWE
EL
>_pos=19-71_XP_020024411.1_cyclin-dependent_kinase_inhibitor_1C_[Castor_canadensis]
CRSLF--G---P---VD--HEE---LGRE--L-RM-R---L--A-ELNA---ED----Q-
--N---R---WDFNFQQDV-----P---L------R------GPG-----R----L-QWT
EV
>_pos=18-68_XP_020035160.1_cyclin-dependent_kinase_inhibitor_1_[Castor_canadensis]
CRRLF--G---P---VD--SEQ---LRRD--Y-DA-L---M--S-SHLQ---EA----R-
--N---R---WNFDFVTET-----P---L------E--------G-----N----F-AWE
PV
>_pos=29-80_XP_020311962.1_cyclin-dependent_kinase_inhibitor_1B_[Oncorhynchus_kisutch]
CRNLF--G---P---VD--HEE---LRRD--L-KG-H---L--Q-EIEE---TS----S-
--A---K---WNFDFSSQT-----P--LL------N--------G-----R----F-EWE
LV
>_pos=29-79_XP_020516387.1_cyclin-dependent_kinase_inhibitor_1C_[Labrus_bergylta]
CRNLF--G---P---VD--HDE---LNRE--M-KT-K---L--K-EISE---RD----Q-
--Q---R---WNFNFETNT-----P---Q------N--------G-----D----Y-AWE
EV
>_pos=37-87_XP_020495151.1_cyclin-dependent_kinase_inhibitor_1D_isoform_X2_[Labrus_bergylta]
-RNLF--G---P---VD--HQQ---LQMD--F-ER-L---L--C-MSAE---MA----N-
--K---R---WNFDFQREM-----P---G------E--------GS----N----V-EWE
EL
>_pos=21-71_XP_020497735.1_cyclin-dependent_kinase_inhibitor_1_[Labrus_bergylta]
-RALF--G---P---VD--HEQ---LQRE--Y-QA-A---L--RKDLEE---AS----H-
--R-------WGFDFLSDK-----P---L------D--------S-----SD---F-QWE
GI
>_pos=29-79_XP_020479772.1_cyclin-dependent_kinase_inhibitor_1C-like_[Monopterus_albus]
CRNLF--G---P---VD--HDE---LSRE--M-KA-K---M--R-EISE---RD----Q-
--Q---R---WNFNFEANT-----P---L------V--------G-----D----Y-EWE
AV
>_pos=29-80_XP_020479827.1_cyclin-dependent_kinase_inhibitor_1B_[Monopterus_albus]
CRSLF--G---S---VD--HEE---LKRD--L-KG-H---L--R-EMDE---AA----S-
--A---K---WSFDFANHT-----P---L-----AN--------G-----R----L-EWE
LV
>_pos=45-95_XP_020464482.1_cyclin-dependent_kinase_inhibitor_1-like_[Monopterus_albus]
CRSLF--G---A---VD--HEQ---LRRD--L-KL-K---L--K-EISE---QD----I-
--R---R---WNFNFQTDT-----P---L------P--------G-----R----F-QWE
EI
>_pos=61-111_XP_020474829.1_cyclin-dependent_kinase_inhibitor_1-like_isoform_X1_[Monopterus_albus]
-RNLF--G---P---VD--HQQ---LQQD--F-QR-L---L--C-MSVD---MA----N-
--K---R---WNFDFQTDM-----P---G------E--------GS----N----I-EWE
EL
>_pos=37-87_XP_020474830.1_cyclin-dependent_kinase_inhibitor_1-like_isoform_X2_[Monopterus_albus]
-RNLF--G---P---VD--HQQ---LQQD--F-QR-L---L--C-MSVD---MA----N-
--K---R---WNFDFQTDM-----P---G------E--------GS----N----I-EWE
EL
>_pos=29-80_XP_011474850.2_cyclin-dependent_kinase_inhibitor_1B_[Oryzias_latipes]
CRSLF--G---S---VD--HEE---LKRD--L-NV-H---L--R-EFEE---AA----S-
--A---K---WGFDFATDT-----P---L-P----N--------S-----R----L-EWE
LV
>_pos=27-77_XP_020614764.1_uncharacterized_protein_LOC110052915_[Orbicella_faveolata]
CRQLF--G---P---VN--HEQ---MKAD--L-LR-E---K--R-KMSE---EN----A-
--Q---T---WNFDFENGV-----P---L------V--------G-----R----Y-VWE
RI
>_pos=52-102_XP_020651152.1_cyclin-dependent_kinase_inhibitor_1_isoform_X1_[Pogona_vitticeps]
CRNLF--G---P---VD--HEQ---LQKD--F-QS-L---M--R-VQLE---EA----Q-
--Q---K---WNFDFETET-----P---L------E--------G-----N----Y-KWE
KV
>_pos=18-68_XP_020651169.1_cyclin-dependent_kinase_inhibitor_1_isoform_X3_[Pogona_vitticeps]
CRNLF--G---P---VD--HEQ---LQKD--F-QS-L---M--R-VQLE---EA----Q-
--Q---K---WNFDFETET-----P---L------E--------G-----N----Y-KWE
KV
>_pos=29-79_XP_020641449.1_cyclin-dependent_kinase_inhibitor_1B-like_[Pogona_vitticeps]
CRNLF--G---P---VD--HEE---LARE--L-QK-H---S--R-DLEE---AS----R-
--R---K---WNFDFHRHQ-----P---L------E--------G-----R----Y-EWQ
AV
>_pos=13-62_XP_020641463.1_cyclin-dependent_kinase_inhibitor_1-like_[Pogona_vitticeps]
-RNLF--G---P---VD--HDN---LQQD--V-QN-M---L--W-ASME---RA----M-
--Q---R---WNFDFLQDK-----P---T------E--------G-----L----L-QWE
EL
>_pos=30-82_XP_020644474.1_cyclin-dependent_kinase_inhibitor_1C_[Pogona_vitticeps]
CRNLF--G---P---VD--HEE---LSRE--L-KS-K---L--R-EICE---DS----Q-
--R---R---WDYNFQTET-----P---L------A--------GSS---R----L-QWE
EV
>_pos=32-82_XP_020785743.1_cyclin-dependent_kinase_inhibitor_1D_isoform_X2_[Boleophthalmus_pectinirostris]
-RSLF--G---P---VD--HQQ---LQQD--F-QR-V---L--R-MGVE---VA----N-
--K---R---WNFDFQRDE-----P---G------S--------GP----N----M-EWE
EL
>_pos=27-77_XP_020784995.1_cyclin-dependent_kinase_inhibitor_1C-like_[Boleophthalmus_pectinirostris]
CRNLF--G---P---VD--HDE---LHRE--M-KD-K---L--R-EISE---RD----Q-
--E---R---WNFNFEVNS-----P---L------D--------G-----L----Y-EWE
EV
>_pos=18-68_XP_020789758.1_cyclin-dependent_kinase_inhibitor_1_isoform_X2_[Boleophthalmus_pectinirostris]
-RNLF--G---P---VD--RDQ---LQVE--Y-QA-A---L--RKDLEE---AS----I-
--R-------WGFDFIRDK-----P---L------N--------S-----SD---F-QWE
GI
>_pos=29-80_XP_020790621.1_cyclin-dependent_kinase_inhibitor_1Bb_[Boleophthalmus_pectinirostris]
CRNLF--G---S---VD--HEE---LKRD--L-KG-H---L--R-EMEA---DA----S-
--D---K---WGFDFANNT-----P---L------S--N-----S-----R----L-TWE
RV
>_pos=55-105_XP_020855211.1_cyclin-dependent_kinase_inhibitor_1_isoform_X1_[Phascolarctos_cinereus]
CRNLF--G---P---VD--HEQ---LQQD--C-QD-L---M--Q-SCTQ---EA----Q-
--R---R---WNFDFVTET-----P---L------D--------G-----D----F-AWE
RV
>_pos=19-71_XP_020826526.1_cyclin-dependent_kinase_inhibitor_1C_[Phascolarctos_cinereus]
CRTLF--G---P---VD--HEE---LGRE--L-VG-K---L--A-EISA---ED----E-
--R---R---WDYNFQNDR-----P---L-VG---P--------G-----R----L-QWQ
EV
>_pos=13-60_XP_021129539.1_cyclin-dependent_kinase_inhibitor_1_[Anas_platyrhynchos]
-RNLF--G---P---VD--HKQ---LQQD--F-QH-M---L--H-NGAK---GA----Q-
--Q---K---WNFDFLQDR-----P---V------E--------G-----L----L-QWE
--
>_pos=29-79_XP_021237993.1_cyclin-dependent_kinase_inhibitor_1B_isoform_X1_[Numida_meleagris]
CRNLF--G---P---VN--HEE---LNRD--L-KK-H---R--K-EMEE---AC----Q-
--R---K---WNFDFQNHK-----P---L------E--------G-----R----Y-EWQ
AV
>_pos=18-68_XP_021232625.1_cyclin-dependent_kinase_inhibitor_1_[Numida_meleagris]
CRSLF--G---P---VD--HEQ---LQND--F-KE-L---L--R-QQLE---EA----Q-
--R---R---WNFDFETET-----P---L------E--------G-----R----F-KWE
RV
>_pos=30-82_XP_021382449.1_cyclin-dependent_kinase_inhibitor_1C_[Lonchura_striata]
CRSLF--G---P---VD--HEE---LGRE--L-RE-R---L--R-EMGE---DD----Q-
--R---R---WDYNFQTDT-----P---L-PG---P--------G-----R----L-HWE
EV
>_pos=29-79_XP_021390874.1_cyclin-dependent_kinase_inhibitor_1B_[Lonchura_striata]
CRNLF--G---P---VN--HEE---LNRE--F-KK-H---L--Q-EMEE---MY----Q-
--R---K---WNFDFQNHR-----P---L------E--------G-----R----Y-EWQ
AV
>_pos=19-71_XP_021489464.1_cyclin-dependent_kinase_inhibitor_1C_isoform_X4_[Meriones_unguiculatus]
CRSLF--G---P---VD--HEE---LGRE--L-RM-R---L--A-ELNA---ED----Q-
--N---R---WDFNFQQDV-----P---L------R------GPG-----R----L-QWM
EV
>_pos=17-67_XP_021489160.1_cyclin-dependent_kinase_inhibitor_1_isoform_X2_[Meriones_unguiculatus]
CRRLF--G---P---VD--SEQ---LRRD--Y-DA-L---M--A-GCLR---EA----R-
--E---R---WNFDFATET-----P---L------E--------G-----D----F-VWE
RV
>_pos=51-105_XP_021912818.1_cyclin-dependent_kinase_inhibitor_1B-like_[Zootermopsis_nevadensis]
-RTLF--G---P---VD--HED---MRRF--V-DQ-E---L--A-TQQA---RD----A-
--E---R---WGFDFVNERERSVGP---G------T--------K-----R----Y-VWE
KV
>_pos=18-68_XP_022058830.1_cyclin-dependent_kinase_inhibitor_1_isoform_X2_[Acanthochromis_polyacanthus]
-RNLF--G---P---VD--REQ---LQAE--Y-QA-A---L--RKDLEE---AS----K-
--R-------WGFDFMSDK-----P---L------E--------G-----SD---F-QWE
GI
>_pos=34-86_XP_022194123.1_cyclin-dependent_kinase_inhibitor_1B_[Nilaparvata_lugens]
-RNLF--G---P---VD--RDE---SRAL--A-ER-E---L--A-KIRR---ID----M-
--E---N---WSFDFAKEE-----P---V------N--------GPD--SK----F-VWE
RL
>_pos=27-77_XP_013784640.2_uncharacterized_protein_LOC106468738_[Limulus_polyphemus]
CRALF--G---P---TD--REE---NLRF--V-RE-E---M--D-KINN---LD----R-
--E---R---WNFDFKSET-----P---L------S--------G-----R----Y-EWS
KV
>_pos=32-77_XP_022245638.1_cyclin-dependent_kinase_inhibitor_1B-like_[Limulus_polyphemus]
-RALF--T---P---VD--HEE---NLRC--L-QE-E---T--K-KIKE---QQ----K-
--M---R---WNFDFEQET-----P---L------E--------G-----R----Y-E--
--
>_pos=33-82_XP_022254992.1_cyclin-dependent_kinase_inhibitor_1B-like_[Limulus_polyphemus]
-RCLF--G---R---PN--HDE---TSRS--L-KY-E---L--E-CIYA---ND----S-
--L---R---WNFDFREEK-----P---L------S--------G-----S----W-VWA
EV
>_pos=22-72_XP_022601394.1_cyclin-dependent_kinase_inhibitor_1-like_isoform_X1_[Seriola_dumerili]
-RNLF--G---P---VD--REL---LQVE--Y-QA-A---L-QK-DLEE---AS----Q-
--R-------WGYDFISDK-----P---L------E--------N-----SD---F-QWE
GI
>_pos=29-79_XP_022611791.1_cyclin-dependent_kinase_inhibitor_1C-like_[Seriola_dumerili]
CRNLF--G---P---VD--HDE---LSRE--M-KA-K---M--R-EINE---RD----Q-
--Q---R---WNFNFEANT-----P---L------V--------G-----D----Y-EWE
EV
>_pos=27-77_XP_022798935.1_cyclin-dependent_kinase_inhibitor_1B-like_[Stylophora_pistillata]
CRQLF--G---P---VN--HEQ---LRAD--L-LS-E---K--E-KLGE---EN----N-
--Q---M---WNFDFENDV-----P---L------V--------G-----K----Y-VWE
RL
>_pos=52-103_XP_022823863.1_cyclin-dependent_kinase_inhibitor_1_isoform_X2_[Spodoptera_litura]
-RNLF--G---S---TD--REE---NRRF--V-ER-E---L--A-RQLE---LD----S-
--Q---R---WGFDFANEK-----P---L-PT---S--------Q-----R----F-AWQ
LV
>_pos=29-79_XP_023147417.1_cyclin-dependent_kinase_inhibitor_1C-like_[Amphiprion_ocellaris]
CRNLF--G---P---VD--HEE---LSRE--M-KS-K---L--R-EISE---RD----Q-
--Q---R---WNFNFEANT-----P---L------E--------G-----D----Y-KWE
EV
>_pos=27-76_XP_023231420.1_cyclin-dependent_kinase_inhibitor_1C-like_[Centruroides_sculpturatus]
-RVLF--G---P---VD--HDK---TRSI--L-DR-E---L--A-KIDR---EQ----Q-
--H---R---WNFDFKKER-----P---L------Q--------G-----R----Y-QWS
RV
>_pos=37-87_XP_023257843.1_cyclin-dependent_kinase_inhibitor_1-like_isoform_X2_[Seriola_lalandi_dorsalis]
-RNLF--G---P---VD--HQQ---LQQD--F-QR-L---L--C-MSVE---VA----N-
--K---R---WNFDFQSDM-----P---G------E--------GS----N----M-KWE
EL
>_pos=11-61_XP_023248952.1_cyclin-dependent_kinase_inhibitor_1B-like_[Seriola_lalandi_dorsalis]
CRSLF--G---P---VD--HEQ---LRRD--L-TL-K---L--R-EMTE---QD----S-
--R---R---WNFNFQADV-----P---L------L--------G-----R----F-EWE
EM
>_pos=61-113_XP_023393129.1_cyclin-dependent_kinase_inhibitor_1C_[Pteropus_vampyrus]
CRSLF--G---P---VD--HEE---LSRE--L-QM-R---L--A-ELTA---ED----Q-
--R---R---WDYNFQQDM-----P---L-PG---P--------G-----R----L-QWT
EV
>_pos=30-82_XP_023510481.1_cyclin-dependent_kinase_inhibitor_1C_isoform_X1_[Equus_caballus]
CRSLF--G---P---VD--HEE---LSRE--L-RI-R---L--A-ELSA---ED----Q-
--R---R---WDYNFQQDM-----P---L------R------GPG-----R----L-QWT
EV
>_pos=19-71_XP_023566392.1_cyclin-dependent_kinase_inhibitor_1C_isoform_X2_[Octodon_degus]
CRNLF--G---P---VD--HEE---VGRE--L-RM-R---L--A-EISA---QD----Q-
--S---R---WDFNFQDDV-----P---I------R------GPG-----R----L-QWT
EL
>_pos=18-68_XP_023589908.1_cyclin-dependent_kinase_inhibitor_1_isoform_X1_[Trichechus_manatus_latirostris]
CRRLF--G---P---VD--EEQ---LRRD--C-DA-L---M--A-DCLQ---EA----R-
--A---R---WNFDFVTET-----P---L------E--------G-----N----Y-AWE
PV
>_pos=46-93_XP_023685116.1_cyclin-dependent_kinase_inhibitor_1-like_isoform_X1_[Paramormyrops_kingsleyae]
-RNLF--G---Q---VD--HEQ---MKKD--H-ED-L---L--Q-DDLK---DK----T-
--C---R---WGFDFVGDV-----P---L------E--------NH----D----F-QW-
--
>_pos=18-65_XP_023685132.1_cyclin-dependent_kinase_inhibitor_1-like_isoform_X3_[Paramormyrops_kingsleyae]
-RNLF--G---Q---VD--HEQ---MKKD--H-ED-L---L--Q-DDLK---DK----T-
--C---R---WGFDFVGDV-----P---L------E--------NH----D----F-QW-
--
>_pos=29-79_XP_023660200.1_cyclin-dependent_kinase_inhibitor_1B-like_[Paramormyrops_kingsleyae]
CRNLF--G---P---VD--HDE---LNSE--M-KS-K---L--R-ELSD---RD----K-
--R---R---WNFNFETDT-----P---L------S--------G-----E----Y-KWE
EI
>_pos=27-77_XP_023669140.1_cyclin-dependent_kinase_inhibitor_1-like_[Paramormyrops_kingsleyae]
-RRLF--G---P---VD--HEL---LQVE--Y-QN-A---L--N-RELE---DA----R-
--Y---R---WGFDFLTET-----P---L------E--------G-----SD---F-IWE
GV
>_pos=28-79_XP_023696272.1_cyclin-dependent_kinase_inhibitor_1B-like_[Paramormyrops_kingsleyae]
CRCLF--G---P---ID--HGE---LKKD--Q-QE-L---Q--R-LQEE---TA----A-
--R---K---WNYDFARDR-----P---L------A------G-G-----A----Y-DWT
AV
>_pos=29-78_XP_023697820.1_cyclin-dependent_kinase_inhibitor_1B-like_[Paramormyrops_kingsleyae]
CRNLF--G---P---VD--HEE---LNRE--M-KS-K---L--R-EISE---RD----Q-
--R---R---WNFDFETDT-----P---L------S--------G-----D----Y-AWE
E-
>_pos=29-80_XP_023647241.1_cyclin-dependent_kinase_inhibitor_1B_[Paramormyrops_kingsleyae]
CRVLF--G---M---PN--HEE---LQRE--L-SE-R---L--R-EIEE---AK----S-
--D---K---WNFDFAAHR-----P---L-P----P--------G-----R----Y-KWE
PV
>_pos=25-74_XP_023666168.1_cyclin-dependent_kinase_inhibitor_1-like_[Paramormyrops_kingsleyae]
-RNLF--G---P---VD--HQQ---LQQD--F-QQLL---C--M-SVEE---AT------
--R---R---WNFDFQRER-----P---M------Q--------G-----A----T-QWE
EL
>_pos=56-110_XP_023719362.1_uncharacterized_protein_LOC111870937_[Cryptotermes_secundus]
-RVLF--E---P---VD--HED---TRQF--V-EN-E---L--A-LQQE---RD----S-
--E---R---WGFDFLHEKERSSGP---G------S--------K-----R----Y-VWE
KV
>_pos=46-96_XP_023847803.1_cyclin-dependent_kinase_inhibitor_1_isoform_X1_[Salvelinus_sp._IW2-2015]
-QNLF--G---P---VD--HEQ---LQQE--Y-QD-T---L--R-RDLE---DA----C-
--R---R---WGFDFLSDK-----P---L------A--------G-----RD---F-QWE
EV
>_pos=25-75_XP_023852327.1_cyclin-dependent_kinase_inhibitor_1_isoform_X2_[Salvelinus_alpinus]
-RNLF--G---P---VD--HEQ---LQQE--Y-QN-A---L-RR-DLED---AC----H-
--R-------WGFDFLSEK-----P---L------A------G-G-----D----F-QWE
GV
>_pos=75-126_XP_023825339.1_cyclin-dependent_kinase_inhibitor_1_isoform_X1_[Salvelinus_sp._IW2-2015]
-RNLF--G---P---VD--HEQ---LQQD--F-QR-H---L--G-MSVE---SA----N-
--K---R---WDFDFNTGQ-----P---A------A------KGA-----S----V-EWK
EM
>_pos=41-92_XP_023825340.1_cyclin-dependent_kinase_inhibitor_1_isoform_X2_[Salvelinus_sp._IW2-2015]
-RNLF--G---P---VD--HEQ---LQQD--F-QR-H---L--G-MSVE---SA----N-
--K---R---WDFDFNTGQ-----P---A------A------KGA-----S----V-EWK
EM
>_pos=126-173_XP_023808089.1_uncharacterized_protein_LOC101160207_[Oryzias_latipes]
-RNLF--G---P---VD--HQQ---LQKD--F-QRLL---C--M-NMEV---AN----K-
--R-------WNFDFQRDT-----P---G------E--------G-----SG---V-EW-
--
>_pos=34-85_XP_023945338.1_cyclin-dependent_kinase_inhibitor_1_[Bicyclus_anynana]
-RNLF--G---C---TD--REE---NRRF--V-ER-E---L--A-RQLD---LD----S-
--Q---R---WGFDFATET-----P---L------P--------GAQ---R----F-AWQ
LV
>_pos=19-71_XP_023989230.1_cyclin-dependent_kinase_inhibitor_1C-like_[Physeter_macrocephalus]
CRSLF--G---P---VD--HEE---LSRE--L-QM-R---L--A-ELSA---ED----Q-
--R---R---WDYNFQQDV-----P---L------R------GPG-----R----L-QWT
EV
>_pos=17-67_XP_024124945.1_cyclin-dependent_kinase_inhibitor_1_isoform_X2_[Oryzias_melastigma]
-RNLF--G---P---VD--REQ---LRLE--Y-QA-A---L--RKDLDE---AS----L-
--R-------WGFDFTSDK-----P---L------E--------S-----SH---F-QWE
SV
>_pos=29-80_XP_024136926.1_cyclin-dependent_kinase_inhibitor_1Bb_[Oryzias_melastigma]
CRNLF--G---S---VD--HEE---LKRE--F-NA-H---L--R-EIEE---VA----S-
--A---K---WSFDFATDT-----P---L-----AS--------S-----R----L-EWA
AV
>_pos=9-58_XP_024151976.1_cyclin-dependent_kinase_inhibitor_1B_[Oryzias_melastigma]
-RSLF--G---P---VD--HQQ---LRRD--L-QQ-E---L--R-EMAE---RD----S-
--R---R---WNFDFQAGT-----P---L------P--------G-----G----L-QWE
EI
>_pos=44-94_XP_024234193.1_cyclin-dependent_kinase_inhibitor_1_isoform_X1_[Oncorhynchus_tshawytscha]
-QNLF--G---P---VD--REQ---LQQE--Y-QD-T---L--R-TDLE---DA----C-
--R---R---WGFDFLSDK-----P---L------A------G-G-----D----F-QWE
EV
>_pos=25-75_XP_024283028.1_cyclin-dependent_kinase_inhibitor_1C_[Oncorhynchus_tshawytscha]
-RNLF--G---P---VD--HEQ---LQQE--Y-QN-A---L-RR-DLED---AC----H-
--R-------WGFDFLSEK-----P---L------A------G-G-----D----F-QWE
GV
>_pos=31-82_XP_024232734.1_cyclin-dependent_kinase_inhibitor_1_isoform_X2_[Oncorhynchus_tshawytscha]
-RNLF--G---P---VD--HEQ---LQQD--F-QR-H---L--G-MSVE---SA----N-
--K---R---WDFDFNTGQ-----P---A------A------KGA-----S----V-EWE
EM
>_pos=19-71_XP_024604988.1_cyclin-dependent_kinase_inhibitor_1C_[Neophocaena_asiaeorientalis_asiaeorientalis]
CRSLF--G---P---VD--HEE---LSRE--L-QM-R---L--A-ELSA---ED----Q-
--R---R---WDYNFQQDV-----P---L------R------GPG-----R----L-QWT
EV
>_pos=19-71_NP_001349404.1_cyclin-dependent_kinase_inhibitor_1C_isoform_c_[Homo_sapiens]
CRSLF--G---P---VD--HEE---LSRE--L-QA-R---L--A-ELNA---ED----Q-
--N---R---WDYDFQQDM-----P---L------R------GPG-----R----L-QWT
EV
>_pos=19-71_XP_011728923.2_cyclin-dependent_kinase_inhibitor_1C-like_[Macaca_nemestrina]
CRSLF--G---P---VD--HEE---LSRE--L-QA-R---L--A-ELNA---ED----Q-
--N---R---WDYDFQQDM-----P---L------R------GPG-----R----L-QWT
EV
>_pos=17-67_XP_024861599.1_cyclin-dependent_kinase_inhibitor_1_isoform_X2_[Kryptolebias_marmoratus]
-RNLF--G---P---VD--REQ---LQEE--Y-RA-A---L-RR-DLEE---AS----E-
--R-------WGFDFTAGR-----P---R------Q------G-G-----R----F-QWE
RV
>_pos=61-113_XP_024902049.1_cyclin-dependent_kinase_inhibitor_1C_[Pteropus_alecto]
CRSLF--G---P---VD--HEE---LSRE--L-QM-R---L--A-ELTA---ED----Q-
--R---R---WDYNFQQDM-----P---L-PG---P--------G-----R----L-QWT
EV
>_pos=37-87_XP_024913072.1_cyclin-dependent_kinase_inhibitor_1-like_[Cynoglossus_semilaevis]
-RNLF--G---P---VD--HQQ---LDKD--L-KR-L---L--S-VALE---EA----N-
--K---R---WNFDFQKDK-----P---G------W--------GS----N----I-EWE
AV
>_pos=37-86_XP_007425970.2_cyclin-dependent_kinase_inhibitor_1-like_[Python_bivittatus]
-RNLF--G---P---VD--HEH---LQQE--F-QS-V---M--S-SSME---GA----K-
--Q---R---WNFDFFREV-----P---T------A--------G-----L----L-QWE
EL
>_pos=100-149_XP_025036704.1_cyclin-dependent_kinase_inhibitor_1-like_isoform_X1_[Pelodiscus_sinensis]
-RNLF--G---P---VD--HEQ---LQQD--F-QH-M---L--H-SSME---GA----Q-
--Q---K---WNFDFLRDM-----P---A------K--------G-----L----L-QWE
EL
>_pos=40-89_XP_025036705.1_cyclin-dependent_kinase_inhibitor_1-like_isoform_X2_[Pelodiscus_sinensis]
-RNLF--G---P---VD--HEQ---LQQD--F-QH-M---L--H-SSME---GA----Q-
--Q---K---WNFDFLRDM-----P---A------K--------G-----L----L-QWE
EL
>_pos=66-116_XP_025061796.1_cyclin-dependent_kinase_inhibitor_1_[Alligator_sinensis]
CRNLF--G---P---VD--HEQ---LQSD--F-QD-S---M--R-KNLE---EA----Q-
--F---K---WNFDFETET-----P---L------E--------G-----A----F-KWE
RV
>_pos=30-82_XP_006134999.3_cyclin-dependent_kinase_inhibitor_1C_[Pelodiscus_sinensis]
CRNLF--G---P---VD--HEE---LSRE--L-KS-K---L--R-EISE---DD----Q-
--R---R---WDYNFQTDT-----P---L------D------GPG-----R----L-QWE
EM
>_pos=328-379_XP_025830619.1_uncharacterized_protein_LOC112904570_[Agrilus_planipennis]
-RALF--E---P---ID--HEE---TQKF--L-EQ-E---L--S-KQSV---NE----S-
--E---K---WEFDFVNER-----P---L-KT---K--------G-----R----Y-EWT
VV
>_pos=13-62_XP_025889029.1_cyclin-dependent_kinase_inhibitor_1-like_[Nothoprocta_perdicaria]
-RNLF--G---P---VD--HEQ---LQQD--F-QH-M---L--H-SSIE---GA----R-
--Q---K---WNFDFLQDT-----P---A------E--------G-----L----L-QWE
EL
>_pos=19-69_XP_025891894.1_cyclin-dependent_kinase_inhibitor_1_[Nothoprocta_perdicaria]
CRNLF--G---P---VD--HQQ---LQSD--F-QD-L---L--R-QQLE---EA----Q-
--H---R---WNFDFETDT-----P---L------E--------G-----R----F-KWE
RV
>_pos=19-69_XP_025912442.1_cyclin-dependent_kinase_inhibitor_1_[Apteryx_rowi]
CRNLF--G---P---VD--HNQ---LQND--F-QN-Q---L--R-QQLE---EA----Q-
--D---R---WNFNFETDT-----P---L------E--------G-----R----F-EWE
RV
>_pos=11-60_XP_026014159.1_cyclin-dependent_kinase_inhibitor_1-like_[Astatotilapia_calliptera]
CRSLF--G---P---VD--HSQ---LRRD--L-KL-K---L--K-EIIE---QD----R-
--R---R---WNFNFECET-----P---L------P--------G-----R----F-QWE
E-
>_pos=18-68_XP_026103421.1_cyclin-dependent_kinase_inhibitor_1-like_[Carassius_auratus]
-RNLF--G---P---VD--HEQ---LQLE-YL-DA-L---R--K-DLEE---AS------
--R---R---WSFDFLSET-----P---L------E------G-G-----D----F-LWE
GV
>_pos=68-118_XP_026053051.1_cyclin-dependent_kinase_inhibitor_1-like_isoform_X1_[Carassius_auratus]
-RNLF--G---P---VD--REQ---LQLE--Y-RD-A---L--RKDLEE---AS----H-
--R-------WGFDFTTET-----P---L------Q------G-G-----D----F-QWE
GV
>_pos=18-68_XP_026053052.1_cyclin-dependent_kinase_inhibitor_1-like_isoform_X2_[Carassius_auratus]
-RNLF--G---P---VD--REQ---LQLE--Y-RD-A---L--RKDLEE---AS----H-
--R-------WGFDFTTET-----P---L------Q------G-G-----D----F-QWE
GV
>_pos=32-83_XP_026065479.1_cyclin-dependent_kinase_inhibitor_1B-like_[Carassius_auratus]
CRNLF--G---S---VD--RQE---YARD--V-KE-Q---M--L-EMEK---AS----K-
--E---K---WNYDFAKNE-----P---L------A-------PG-----D----Y-EWQ
EV
>_pos=28-78_XP_026070783.1_cyclin-dependent_kinase_inhibitor_1C-like_[Carassius_auratus]
CRNLF--G---S---LD--HEE---LHCE--T-TL-K---L--Q-EISE---RD----Q-
--S---R---WNFNFETNS-----P---L------N--------G-----D----Y-EWE
EI
>_pos=39-88_XP_026094461.1_cyclin-dependent_kinase_inhibitor_1C-like_[Carassius_auratus]
CRNLF--G---P---VD--HDE---LKRE--L-SS-K---L--R-EISE---RD----Q-
--L---R---WNFDFGEGQ-----P---L------E--------G-----D----L-TWE
E-
>_pos=19-69_XP_026162325.1_cyclin-dependent_kinase_inhibitor_1-like_isoform_X2_[Mastacembelus_armatus]
-RNLF--G---P---VD--REQ---LQVE--Y-QT-A---L--RKDVEE---AS----Q-
--R-------WGFDFILDK-----P---L------E--------S-----SD---F-QWE
GI
>_pos=29-80_XP_026167565.1_cyclin-dependent_kinase_inhibitor_1B_[Mastacembelus_armatus]
CRNLF--G---P---VD--HEE---LKGD--L-KR-H---L--R-EMEE---AA----S-
--A---K---WGFDFANHT-----P---M-----AN--------G-----R----F-QWE
LV
>_pos=29-78_XP_026167966.1_cyclin-dependent_kinase_inhibitor_1B-like_[Mastacembelus_armatus]
CRNLF--G---P---VD--HDE---LSRE--M-KA-K---M--R-EISE---RD----Q-
--Q---K---WNFNFEANT-----P---L------D--------G-----D----Y-QWE
E-
>_pos=11-61_XP_026176296.1_cyclin-dependent_kinase_inhibitor_1B-like_[Mastacembelus_armatus]
CRSLF--G---P---VD--HEQ---LRRD--L-EL-K---L--Q-EMSE---QD----M-
--R---R---WNFNFQTDT-----P---L------P--------G-----G----F-QWE
EI
>_pos=37-87_XP_026182345.1_cyclin-dependent_kinase_inhibitor_1-like_[Mastacembelus_armatus]
-RNLF--G---P---VD--HQQ---LQHD--F-ER-L---L--C-MSVE---VA----N-
--K---R---WNFDFQADT-----P---G------K--------GT----N----I-QWE
QL
>_pos=18-68_XP_026205841.1_cyclin-dependent_kinase_inhibitor_1_isoform_X2_[Anabas_testudineus]
-RNLF--G---P---VD--REQ---LQVE--Y-QT-A---L--RKDLEE---AS----Q-
--R-------WGFDFILDK-----P---L-----AS--------S-----D----Y-QWE
GI
>_pos=39-89_XP_026217448.1_cyclin-dependent_kinase_inhibitor_1D_[Anabas_testudineus]
-RNLF--G---P---VD--HQQ---LQQD--F-ER-L---F--C-MSVE---VA----N-
--K---R---WNFDFQTDK-----P--GG------E--------S-----N----I-EWE
EL
>_pos=67-118_XP_026218913.1_cyclin-dependent_kinase_inhibitor_1Ba_[Anabas_testudineus]
CRNLF--G---R---PD--PEE---IRRN--L-TA-S---I--Q-EEVQ---AF----T-
--E---R---YNYDPTNER-----P---L------T--------P-----RN---Y-EWV
EV
>_pos=29-78_XP_026221645.1_cyclin-dependent_kinase_inhibitor_1Bb_[Anabas_testudineus]
CRSLF--G---S---VD--HEE---LKRD--L-KG-H---M--R-EMEE---AA----S-
--A---K---WGFDFASHS-----P---L-----AN--------S-----R----F-KWE
--
>_pos=29-79_XP_026221854.1_cyclin-dependent_kinase_inhibitor_1C-like_[Anabas_testudineus]
CRNLF--G---P---VD--HEE---LNRE--M-KV-K---M--R-EISE---RD----Q-
--Q---R---WNFNFEANT-----P---L------V--------G-----D----Y-EWE
EV
>_pos=11-61_XP_026233555.1_cyclin-dependent_kinase_inhibitor_1Ca_[Anabas_testudineus]
CRSLF--G---P---VD--HDQ---LRRE--L-KL-R---L--K-EITE---QD----S-
--H---R---WNFNFQTET-----P---L------S--------G-----R----F-QWE
EV
>_pos=19-71_XP_026304527.1_cyclin-dependent_kinase_inhibitor_1C_isoform_X4_[Piliocolobus_tephrosceles]
CRSLF--G---P---VD--HEE---LSRE--L-QA-R---L--A-ELNA---ED----Q-
--N---R---WDYDFQQDM-----P---L------R------GPG-----R----L-QWT
EV
>_pos=57-108_XP_026317999.1_uncharacterized_protein_LOC113228815_[Hyposmocoma_kahamanoa]
-RNLF--G---C---TD--REE---NRRF--V-ER-E---L--S-RQLE---MD----S-
--Q---R---WGFDFANEK-----P---L------P--------GAQ---R----F-IWQ
LV
>_pos=30-82_XP_026509710.1_cyclin-dependent_kinase_inhibitor_1C_isoform_X1_[Terrapene_triunguis]
CRNLF--G---P---VD--HEE---LSRE--L-KS-K---L--R-EISE---DD----Q-
--R---R---WDYNFQTDT-----P---L------D------GPG-----R----L-QWE
EV
>_pos=86-134_XP_026557943.1_cyclin-dependent_kinase_inhibitor_1B_[Pseudonaja_textilis]
CRCLF--G---P---VD--RQE---LARE--W-QE-Q---S--R-HLEE---AS----R-
--R---R---WNFDFRRGQ-----P---L------E--------G-----R----F-EWQ
--
>_pos=13-62_XP_026557954.1_cyclin-dependent_kinase_inhibitor_1-like_[Pseudonaja_textilis]
-RNLF--G---P---VD--HDS---LLQE--F-QS-M---M--R-SSLE---QA----K-
--Q---R---WNFDFFQEM-----P---V------V--------G-----L----L-QWE
EL
>_pos=32-84_XP_026637538.1_cyclin-dependent_kinase_inhibitor_1C_isoform_X4_[Microtus_ochrogaster]
CRSLF--G---P---VD--HEE---LGRE--L-RM-R---L--A-ELNA---ED----Q-
--N---R---WDFNFQQDV-----P---L------R------GPG-----R----L-QWM
EV
>_pos=48-97_XP_026723911.1_LOW_QUALITY_PROTEIN:_cyclin-dependent_kinase_inhibitor_1B_[Athene_cunicularia]
-RNLF--G---P---VD--HEQ---LWQD--F-QH-M---L--Y-NSVE---GV----Q-
--Q---K---GNFDFLWDV-----P---A------E--------G-----L----L-QWE
EL
>_pos=59-104_XP_026720165.1_cyclin-dependent_kinase_inhibitor_1,_partial_[Athene_cunicularia]
-------G---P---VD--HHE---LQNE--F-EG-M---L--K-QHLE---EA----R-
--Q---R---WNFDFETET-----P---L------E--------G-----Q----F-KWE
RV
>_pos=53-104_XP_026736848.1_cyclin-dependent_kinase_inhibitor_1-like_isoform_X1_[Trichoplusia_ni]
-RNLF--G---C---TD--REE---NRRF--V-ER-E---L--A-RQLE---LD----S-
--Q---R---WGFDFANEQ-----P---L-PT---S--------Q-----R----F-AWQ
LV
>_pos=53-104_XP_026736849.1_uncharacterized_protein_LOC113500305_isoform_X2_[Trichoplusia_ni]
-RNLF--G---C---TD--REE---NRRF--V-ER-E---L--A-RQLE---LD----S-
--Q---R---WGFDFANEQ-----P---L-PT---S--------Q-----R----F-AWQ
LV
>_pos=52-103_XP_026751667.1_uncharacterized_protein_LOC113512091_[Galleria_mellonella]
-RNLF--G---C---TD--REE---NRRF--V-ER-E---L--A-RQSE---ID----N-
--Q---R---WEYDFANDK-----P---L------P--------GAQ---R----I-TWQ
LV
>_pos=29-80_XP_026778466.1_cyclin-dependent_kinase_inhibitor_1Ba_[Pangasianodon_hypophthalmus]
CRNLF--G---S---PD--PGE---VRRA--Y-LD-E---L--R-ESEV---AY----R-
--E---K---YNFDFAKDT-----P---L------E-------PG-----R----Y-EWV
PV
>_pos=30-79_XP_026859693.1_cyclin-dependent_kinase_inhibitor_1D_isoform_X1_[Electrophorus_electricus]
-RNLF--G---P---VD--HLQ---LRQD--Y-QRLM---G--K-SMEE---AK----Q-
--R-------WNFDFQRDR-----P---V------P--------G-----S----V-EWE
EL
>_pos=30-79_XP_026859695.1_cyclin-dependent_kinase_inhibitor_1D_isoform_X2_[Electrophorus_electricus]
-RNLF--G---P---VD--HLQ---LRQD--Y-QRLM---G--K-SMEE---AK----Q-
--R-------WNFDFQRDR-----P---V------P--------G-----S----V-EWE
EL
>_pos=50-100_XP_026869624.1_cyclin-dependent_kinase_inhibitor_1Ca_[Electrophorus_electricus]
CRNLF--G---P---VD--HDE---LNCE--M-KK-Q---L--Q-EISE---RD----Q-
--S---R---WNFNFEKNL-----P---L------P--------G-----S----Y-EWE
EI
>_pos=29-80_XP_026875766.1_cyclin-dependent_kinase_inhibitor_1Bb_[Electrophorus_electricus]
CRCLF--G---P---VD--HEE---LKKE--L-KG-H---L--K-AMEE---AS----S-
--E---T---WDFDFSSHT-----P---R------S--N-----G-----R----Y-RWK
AV
>_pos=78-129_XP_026881221.1_cyclin-dependent_kinase_inhibitor_1_isoform_X1_[Electrophorus_electricus]
CRNLF--G---P---VD--REQ---LQVE--Y-KD-A---L--Q-KDIE---DA----S-
--R---R---WGFDFVLEK-----P---L------E------G-G-----D----F-QWE
GV
>_pos=17-68_XP_026881226.1_cyclin-dependent_kinase_inhibitor_1_isoform_X3_[Electrophorus_electricus]
CRNLF--G---P---VD--REQ---LQVE--Y-KD-A---L--Q-KDIE---DA----S-
--R---R---WGFDFVLEK-----P---L------E------G-G-----D----F-QWE
GV
>_pos=29-78_XP_027007466.1_cyclin-dependent_kinase_inhibitor_1D_[Tachysurus_fulvidraco]
-RNLF--G---P---VD--HQQ---LQQD--F-HR-L---L--C-MSVE---VA----K-
--Q---R---WNFDFESER-----P---I------P--------G-----S----V-EWE
EM
>_pos=24-71_XP_027011846.1_cyclin-dependent_kinase_inhibitor_1_isoform_X2_[Tachysurus_fulvidraco]
-RCLF--G---A---VD--HEE---LRRD--Y-TL-L---M--R-AELE---DS----S-
--R---R---WNFNFTSDK-----P--WV------G--------G-----D----F-EW-
--
>_pos=27-75_XP_027019553.1_cyclin-dependent_kinase_inhibitor_1_[Tachysurus_fulvidraco]
CRSLF--G---P---VD--HDE---LNRD--I-EN-K---M--R-EISE---RD----Q-
--K---R---WNFNFVSDT-----P---L------H--------G-----D----Y-EWE
--
>_pos=31-71_XP_026996763.1_cyclin-dependent_kinase_inhibitor_1Bb_[Tachysurus_fulvidraco]
CRSLF--G---P---VD--HEE---LKRE--L-TG-H---L--K-AMEE---AA----A-
--E---T---WGFNFSTHT-----P-----------------------------------
--
>_pos=27-77_XP_027056118.1_cyclin-dependent_kinase_inhibitor_1-like_[Pocillopora_damicornis]
CRQLF--G---P---VD--HVQ---LRAD--L-LR-E---K--E-KLGV---DN----N-
--Q---T---WNFDFENGV-----P---L------V--------G-----K----Y-VWE
RL
>_pos=29-79_XP_027766174.1_cyclin-dependent_kinase_inhibitor_1B-like_[Empidonax_traillii]
CRNLF--G---V---VN--HQE---LKRE--L-KK-H---L--Q-EMEE---AC----Q-
--R---K---WNFDFQNHK-----P---L------E--------G-----R----Y-EWQ
AV
>_pos=16-68_XP_027724521.1_cyclin-dependent_kinase_inhibitor_1C,_partial_[Vombatus_ursinus]
CRTLF--G---P---VD--HEE---LGRE--L-VG-K---L--A-EMSA---ED----E-
--R---R---WDYNFQSDR-----P---L-VG---P--------G-----R----L-QWQ
EV
>_pos=19-71_XP_027800419.1_cyclin-dependent_kinase_inhibitor_1C_isoform_X1_[Marmota_flaviventris]
CRSLF--G---P---VD--HEE---LGRE--L-QM-R---L--A-ELNA---ED----Q-
--N---R---WDFNFQQDV-----P---L------R------GPG-----R----L-QWT
EV
>_pos=38-88_XP_027899153.1_cyclin-dependent_kinase_inhibitor_1-like_[Xiphophorus_couchianus]
-RNLF--G---P---VD--HQQ---LQRD--F-QQ-L---L--R-MSVE---VA----N-
--K---R---WNFDFQRDV-----P---G------E--------GA----D----V-EWV
EL
>_pos=10-60_XP_027869896.1_cyclin-dependent_kinase_inhibitor_1B-like_[Xiphophorus_couchianus]
CRNLF--G---P---VD--HDQ---LRQD--F-QL-K---L--K-EMMS---QD----S-
--Q---R---WNFNFQSEM-----P---Q------L--------G-----R----F-QWE
KI
>_pos=34-85_XP_028156531.1_cyclin-dependent_kinase_inhibitor_1B-like_[Ostrinia_furnacalis]
-RNLF--G---C---TD--REE---NRRF--A-ER-E---L--A-RQLE---LD----S-
--Q---K---WGFDFAQEK-----P---L------P--------GDQ---R----F-EWS
LV
>_pos=102-153_XP_028287616.1_cyclin-dependent_kinase_inhibitor_1B_[Parambassis_ranga]
CKNLF--G---S---VD--HEE---LKRD--L-KG-H---L--R-ELEE---AA----S-
--A---K---WGFDFANHK-----P---L-----MN--------G-----R----L-DWE
LV
>_pos=29-79_XP_028288029.1_cyclin-dependent_kinase_inhibitor_1C-like_[Parambassis_ranga]
CRNLF--G---P---VD--HDE---LSRE--M-KS-S---L--R-EISE---RD----Q-
--Q---R---WNFNFETNT-----P---L------D--------G-----E----Y-EWE
KV
>_pos=36-86_XP_028289191.1_cyclin-dependent_kinase_inhibitor_1-like_[Parambassis_ranga]
-RNLF--G---P---VD--HQQ---LQQD--F-QR-L---L--C-MSVE---VA----N-
--K---R---WNFDFQSDV-----P---G------D--------GS----N----I-EWE
EL
>_pos=11-61_XP_028258045.1_cyclin-dependent_kinase_inhibitor_1-like_[Parambassis_ranga]
CRRLF--G---P---VD--HDQ---LRRD--L-KE-K---L--R-EITE---ED----S-
--R---R---WNFNFQSET-----P---L------P--------G-----R----F-QWE
EI
>_pos=18-68_XP_028261935.1_cyclin-dependent_kinase_inhibitor_1-like_isoform_X2_[Parambassis_ranga]
-RNLF--G---P---VD--REQ---LQVE--Y-QA-A---L--RKDLEE---AS----Q-
--R-------WGFDFISDK-----P---L------E--------S-----SD---F-QWE
GV
>_pos=18-68_XP_028303263.1_cyclin-dependent_kinase_inhibitor_1-like_isoform_X2_[Gouania_willdenowi]
-RNLF--G---P---VD--RQQ---LHME--Y-QA-A---L-QK-DLEE---AC------
--R---R---WGFDFTSDK-----P---L------K--N-----S-----S----F-HWE
SV
>_pos=29-80_XP_028305806.1_cyclin-dependent_kinase_inhibitor_1B_[Gouania_willdenowi]
CRNLF--G---S---VD--HDE---LKQD--L-KI-H---L--R-DLEQ---AA----S-
--S---K---WGFDFGRHK-----P---L------S--N-----G-----R----L-DWE
LV
>_pos=39-89_XP_028307323.1_cyclin-dependent_kinase_inhibitor_1-like_[Gouania_willdenowi]
-RNLF--G---P---VD--HQQ---LQQD--F-QR-L---L--C-LSIE---VA----N-
--K---R---WNFDFQSDM-----P--GK------D--------S-----D----I-EWE
EL
>_pos=37-87_XP_028307560.1_cyclin-dependent_kinase_inhibitor_1B-like_[Gouania_willdenowi]
CRNLF--G---P---VD--HDE---LKRD--M-ND-K---M--R-EISE---RD----Q-
--Q---R---WNFNFETNT-----P---L------D--------G-----D----Y-KWE
EV
>_pos=7-56_XP_028299052.1_cyclin-dependent_kinase_inhibitor_1B-like_[Gouania_willdenowi]
CRNLF--G---S---VD--HAL---LQEE--L-RN-R---M--E-QMMK---DD----R-
--Q---R---WNFDFLSHT-----P---L------P--------G-----S----F-EWE
E-
>_pos=107-159_XP_028334915.1_cyclin-dependent_kinase_inhibitor_1C-like_isoform_X1_[Physeter_macrocephalus]
CRSLF--G---P---VD--HEE---LSRE--L-QM-R---L--A-ELSA---ED----Q-
--R---R---WDYNFQQDV-----P---L------R------GPG-----R----L-QWT
EV
>_pos=29-79_XP_028387816.1_cyclin-dependent_kinase_inhibitor_1B_[Phyllostomus_discolor]
CRNLF--G---P---VN--HEE---LTRD--L-EK-H---C--R-DMEE---AS----Q-
--R---K---WNFDFQNHR-----P---L------E--------G-----K----Y-EWQ
EV
>_pos=18-68_XP_028365141.1_cyclin-dependent_kinase_inhibitor_1_[Phyllostomus_discolor]
CRRLF--G---P---VD--SEQ---LRRD--C-DA-L---M--A-SCVQ---EA----C-
--E---R---WNFDFVTET-----P---L------E--------G-----D----F-TWE
RV
>_pos=27-77_XP_028397044.1_uncharacterized_protein_LOC114520898_[Dendronephthya_gigantea]
CRNLF--G---P---ID--HEQ---LRTE--L-ET-E---L--K-RITD---EK----K-
--R---R---WNFDFVKLK-----P---L------D--------G-----D----F-SWQ
RI
>_pos=38-88_XP_028426289.1_cyclin-dependent_kinase_inhibitor_1-like_[Perca_flavescens]
-RNLF--G---P---VD--HQQ---LQQD--F-QRLL---C--M-DVEV---AN----K-
--R-------WNFDFQREM-----P---E------E--------G-----SD---M-EWE
EL
>_pos=39-89_XP_028432124.1_cyclin-dependent_kinase_inhibitor_1-like_isoform_X1_[Perca_flavescens]
-RNLF--G---P---VD--REQ---LQVE--Y-QA-A---L--QEDLEE---AC----Q-
--R-------WGFDFISDK-----P---L------ER-------S-----D----F-QWH
AI
>_pos=135-184_XP_028584335.1_uncharacterized_protein_LOC114596769_[Podarcis_muralis]
-RNLF--G---P---VD--HSN---LQLD--I-QRIL---C--T-SMEK---AK----Q-
--R-------WNFDFWQEV-----P---T------E--------G-----L----L-QWE
EL
>_pos=29-79_XP_028584432.1_LOW_QUALITY_PROTEIN:_cyclin-dependent_kinase_inhibitor_1B_[Podarcis_muralis]
CRSLF--G---P---VD--HEQ---LARE--L-EK-Q---S--R-ALEE---AG----R-
--S---K---WNFDFGRCQ-----P---L------Q--------G-----R----Y-EWQ
AV
>_pos=18-68_XP_028589834.1_cyclin-dependent_kinase_inhibitor_1_isoform_X2_[Podarcis_muralis]
CRNLF--G---P---VD--HDQ---LQKD--F-QS-L---M--K-AQLE---EA----Q-
--Q---K---WNFDFESET-----P---L------E--------G-----D----Y-KWE
KV
>_pos=29-78_XP_028646803.1_cyclin-dependent_kinase_inhibitor_1B-like_[Erpetoichthys_calabaricus]
CRNLF--G---P---VD--HDE---LDRE--M-KT-K---L--R-EIRE---SD----Q-
--R---K---WNFNFETHT-----P---V------E------G-G-----D----Y-VWE
--
>_pos=29-78_XP_028649362.1_cyclin-dependent_kinase_inhibitor_1C-like_[Erpetoichthys_calabaricus]
CRNLF--G---P---VD--HDE---LDRE--M-KT-K---L--R-EISE---SD----Q-
--R---K---WNFNFESHT-----P---V------E------G-G-----D----Y-VWE
--
>_pos=29-79_XP_028684654.1_cyclin-dependent_kinase_inhibitor_1B_isoform_X1_[Macaca_mulatta]
CRNLF--G---P---VD--HEE---LTRD--L-EK-H---C--R-DMEE---AS----Q-
--R---K---WNFDFQNHR-----P---L------E--------G-----K----Y-EWQ
EV
>_pos=28-78_XP_028812826.1_cyclin-dependent_kinase_inhibitor_1C-like_[Denticeps_clupeoides]
CRSLF--G---P---VD--HDH---VRLE--L-AA-Q---L--D-EISE---RD----R-
--G---R---WNFNFATHT-----P---L------S--------G-----R----Y-EWD
EV
>_pos=28-78_XP_028809701.1_cyclin-dependent_kinase_inhibitor_1-like_[Denticeps_clupeoides]
-RNLF--G---P---VD--HQQ---LQQD--F-QR-L---L--R-MTVE---VA----S-
--R---R---WDFDFHADQ-----P---L------S--------G-----SV---V-EWE
EL
>_pos=29-82_XP_028809912.1_cyclin-dependent_kinase_inhibitor_1B-like_isoform_X2_[Denticeps_clupeoides]
CRNLFGTG---A---AD--PER---FQRD--C-AE-Q---M--R-ELGR---AA----A-
--Q---T---WNFDFAKDA-----P---L------S-------PG-----K----Y-EWS
QV
>_pos=29-80_XP_028815066.1_cyclin-dependent_kinase_inhibitor_1B-like_[Denticeps_clupeoides]
CRNLF--G---P---VD--HEE---LKRE--L-KG-H---L--R-EMED---AS----L-
--A---R---WNFDFKSHT-----P---L------P------G-G-----R----Y-EWE
AV
>_pos=29-78_XP_028843134.1_cyclin-dependent_kinase_inhibitor_1C-like_[Denticeps_clupeoides]
CRSLF--G---P---VD--HDE---LNRD--M-KS-K---L--R-EIAE---RD----R-
--L---R---WNFNFEADT-----P---L------S--------G-----E----Y-EWE
E-
>_pos=18-68_XP_028855093.1_cyclin-dependent_kinase_inhibitor_1_isoform_X3_[Denticeps_clupeoides]
-RNLF--G---P---VD--REQ---LQLD--Y-HR-S---L--R-KDLE---DA----S-
--R---R---WGFDFLTDT-----P---L------E------G-G-----D----F-QWE
GV
>_pos=31-81_XP_007656532.2_cyclin-dependent_kinase_inhibitor_1B_[Ornithorhynchus_anatinus]
CRNLF--G---P---VD--HAE---LARD--L-RR-H---C--R-DLAE---AC----R-
--R---R---WNFDFRNHR-----P---L------E--------G-----R----Y-EWR
PV
>_pos=18-68_XP_029007896.1_cyclin-dependent_kinase_inhibitor_1_isoform_X2_[Betta_splendens]
-RNLF--G---P---VD--REQ---LQVE--Y-QT-A---L-QQ-DLEE---AS----Q-
--R-------WGFDFILDK-----P---L-----AS--------S-----N----F-QWE
GV
>_pos=39-89_XP_029017936.1_cyclin-dependent_kinase_inhibitor_1D_[Betta_splendens]
-RNLF--G---P---VD--HQQ---LQKD--F-ER-L---F--C-MSVE---VA----N-
--K---R---WNFDFQSDK-----P---G------V--------GS----S----M-EWE
EL
>_pos=82-131_XP_029000183.1_cyclin-dependent_kinase_inhibitor_1Ca_isoform_X1_[Betta_splendens]
-RSLF--G---P---VD--RDQ---LRAE--L-KL-R---L--Q-QICE---QD----S-
--R---R---WNFNFQAET-----P---L------P--------G-----R----L-QWE
EI
>_pos=6-55_XP_029000184.1_cyclin-dependent_kinase_inhibitor_1Ca_isoform_X2_[Betta_splendens]
-RSLF--G---P---VD--RDQ---LRAE--L-KL-R---L--Q-QICE---QD----S-
--R---R---WNFNFQAET-----P---L------P--------G-----R----L-QWE
EI
>_pos=29-80_XP_029009100.1_cyclin-dependent_kinase_inhibitor_1Bb_[Betta_splendens]
CRNLF--G---S---VD--HEE---LKRD--L-KG-H---L--R-EMEE---AA----S-
--A---K---WGFDFANHT-----P---L-----AN--------G-----R----L-KWE
SV
>_pos=29-79_XP_029010659.1_cyclin-dependent_kinase_inhibitor_1B_[Betta_splendens]
CRNLF--G---P---VD--HDE---LNQE--M-KS-K---M--R-EISE---RD----Q-
--Q---R---WNFNFETNT-----P---L------N--------G-----D----Y-EWE
EV
>_pos=56-108_XP_029064243.1_cyclin-dependent_kinase_inhibitor_1C_isoform_X1_[Monodon_monoceros]
CRSLF--G---P---VD--HEE---LSRE--L-QM-R---L--A-ELSA---ED----Q-
--R---R---WDYNFQQDV-----P---L------R------GPG-----R----L-QWT
EV
>_pos=29-78_XP_018620930.2_cyclin-dependent_kinase_inhibitor_1C-like_[Scleropages_formosus]
CRSLF--G---P---VD--HDE---LARE--M-KS-K---L--R-EISE---RD----R-
--R---R---WNFDFDTDT-----P---L------R--------G-----Q----F-EWE
E-
>_pos=68-117_XP_018585261.2_cyclin-dependent_kinase_inhibitor_1-like_isoform_X1_[Scleropages_formosus]
-RNLF--G---P---VD--HQQ---LQQD--F-QR-L---L--R-MSVE---EA----T-
--R---R---WNFDFQSDR-----P---T------P--------G-----A----T-EWE
EL
>_pos=13-62_XP_029139881.1_cyclin-dependent_kinase_inhibitor_1_[Protobothrops_mucrosquamatus]
-RNLF--G---P---VD--HEH---LQQE--F-QS-L---M--R-SSME---QA----K-
--Q---R---WNFDFFQEV-----P---V------V--------G-----L----L-QWE
EL
>_pos=27-77_XP_029194460.1_cyclin-dependent_kinase_inhibitor_1-like_isoform_X2_[Acropora_millepora]
CRNLF--G---P---VD--HEQ---LKAD--F-LR-E---K--E-EIIK---ED----T-
--R---K---WNFDFENDI-----P---L------L--------G-----R----Y-LWE
KM
>_pos=39-89_XP_029317492.1_cyclin-dependent_kinase_inhibitor_1B-like_[Cottoperca_gobio]
-RNLF--G---P---VD--HQQ---LQQD--F-QRLH---C--M-NLEM---AN----K-
--R-------WNFNFQSEE-----P---G------K--------GS----N----I-EWE
EL
>_pos=11-61_XP_029283047.1_cyclin-dependent_kinase_inhibitor_1-like_[Cottoperca_gobio]
CRSLF--G---P---VD--QEQ---LRRD--L-TL-R---L--K-EITE---QD----S-
--H---R---WNFNFQTDT-----P---L------P--------G-----T----F-QWE
EI
>_pos=35-85_XP_029286534.1_cyclin-dependent_kinase_inhibitor_1-like_isoform_X2_[Cottoperca_gobio]
-RNLF--G---P---ID--REQ---LQVE--Y-QA-A---L-QK-DLDE---AC----Q-
--R-------WGFDFISDK-----P---L------E--------N-----SD---F-QWE
GI
>_pos=29-79_XP_029290360.1_cyclin-dependent_kinase_inhibitor_1C-like_[Cottoperca_gobio]
CRNLF--G---P---VD--HDE---LNGE--M-KT-K---L--R-EISE---RD----Q-
--Q---R---WNFNFEANA-----P---L------D--------G-----D----Y-EWE
EV
>_pos=29-80_XP_029290661.1_cyclin-dependent_kinase_inhibitor_1B_[Cottoperca_gobio]
CRSLF--G---S---LD--HEE---LKRD--L-KG-H---L--R-EMEE---AA----S-
--A---K---WGFDFANHT-----P---L------S--N-----S-----R----L-DWE
LV
>_pos=29-79_XP_029379278.1_cyclin-dependent_kinase_inhibitor_1C-like_[Echeneis_naucrates]
CRNLF--G---P---VD--HDE---VSQE--M-KA-K---M--R-EISE---RD----Q-
--Q---R---WNFDFETNT-----P---L------D--------G-----D----Y-KWE
EV
>_pos=29-80_XP_029379516.1_cyclin-dependent_kinase_inhibitor_1B_[Echeneis_naucrates]
CRSLF--G---S---VD--HEE---LKKD--L-KG-H---L--R-EMEE---AA----S-
--A---E---WGFDFANHT-----P---L------A--------ND----R----F-RWE
AV
>_pos=39-89_XP_029350789.1_cyclin-dependent_kinase_inhibitor_1-like_isoform_X2_[Echeneis_naucrates]
-RNLF--G---P---VD--HQQ---LQQD--F-QR-L---L--C-MNIE---AA----K-
--K---R---WNFDFHTEM-----P---G------D--S-----S-----N----I-KWE
QL
>_pos=11-60_XP_029354796.1_cyclin-dependent_kinase_inhibitor_1B-like_[Echeneis_naucrates]
CRSLF--G---P---VD--HEQ---LRKE--L-RQ-R---L--R-EMEE---QD----S-
--R---R---WNFDFHTNT-----P---L------S--------G-----R----F-EWE
E-
>_pos=18-68_XP_029358517.1_cyclin-dependent_kinase_inhibitor_1-like_isoform_X2_[Echeneis_naucrates]
-RNLF--G---P---VD--REQ---LQVE--Y-QA-A---L-QK-DLEE---AS------
--R---R---WGYDFISDK-----P---L------E--------N-----SD---F-QWE
GI
>_pos=29-80_XP_029438536.1_cyclin-dependent_kinase_inhibitor_1C-like_[Rhinatrema_bivittatum]
CRNLF--G---P---VD--HDE---LRRE--L-KS-K---L--R-EMSE---AD----R-
--E---R---WDYDFEADA-----P---L------A------G-G-----R----L-RWE
AV
>_pos=18-69_XP_029438537.1_cyclin-dependent_kinase_inhibitor_1C-like_[Rhinatrema_bivittatum]
CRNLF--G---P---VD--HEE---LRRE--L-KS-K---L--R-EMSE---AD----R-
--E---R---WDYDFEADA-----P---L------A------G-G-----R----L-RWE
AV
>_pos=16-66_XP_029429372.1_cyclin-dependent_kinase_inhibitor_1_[Rhinatrema_bivittatum]
CRSLF--G---A---VD--HEQ---LKHD--C-RE-L---L--R-SCHE---EA----K-
--R---K---WNFDFVSET-----P---L------E--------G-----A----Y-KWE
RV
>_pos=44-91_XP_029453437.1_cyclin-dependent_kinase_inhibitor_1B-like_[Rhinatrema_bivittatum]
-RNLF--G---P---VD--HGR---LQRD--L-QR-L---L--R-SSLE---AA----R-
--R---K---WSFDFARDS-----P---S------E--------G-----A----L-EWE
--
>_pos=28-78_XP_029455838.1_LOW_QUALITY_PROTEIN:_cyclin-dependent_kinase_inhibitor_1B-like_[Rhinatrema_bivittatum]
CRNLF--G---Q---VD--HEE---LNKD--F-KK-Y---Q--K-DSEK---EC----Q-
--N---K---WNFDFRNHR-----P---L------E--------G-----R----F-KWK
VV
>_pos=64-113_XP_029607286.1_cyclin-dependent_kinase_inhibitor_1B-like_isoform_X1_[Salmo_trutta]
CRIIF--G---S---PD--REE---LRRD--L-KG-H---L--Q-EMEA---AA----S-
--A---K---WNFDFSSHT-----P---L------S--N-----G-----R----F-KWE
--
>_pos=34-82_XP_029616577.1_cyclin-dependent_kinase_inhibitor_1B-like_[Salmo_trutta]
-RNLF--G---S---VD--HDE---FRRE--C-LV-Q---M--K-EMEK---AS----I-
--D---K---WNYDFLNDK-----P---L-----SQ--------G-----D----Y-KWE
--
>_pos=46-95_XP_029553113.1_cyclin-dependent_kinase_inhibitor_1B-like_[Salmo_trutta]
CRNLF--G---P---VD--HDE---LNRD--M-KS-K---M--R-EISY---RD----R-
--R---K---WNFNFEAEV-----P---L------S--------G-----D----Y-VWE
E-
>_pos=18-68_XP_029549943.1_cyclin-dependent_kinase_inhibitor_1-like_[Salmo_trutta]
-RNLF--G---P---VD--HEQ---LQQE--Y-QN-A---L-RR-DLED---AC----H-
--R-------WGFDFLSEK-----P---L------A------G-G-----D----F-QWE
GV
>_pos=28-76_XP_029624379.1_cyclin-dependent_kinase_inhibitor_1B-like_isoform_X1_[Salmo_trutta]
CRNLF--G---P---ID--HDE---LNRE--L-KA-T---L--K-EISE---QD----Q-
--R---R---WNFHFETDT-----P---I------P--------G-----S----Y-EWE
--
>_pos=28-78_XP_029624380.1_cyclin-dependent_kinase_inhibitor_1C-like_isoform_X2_[Salmo_trutta]
CRNLF--G---P---ID--HDE---LNRE--L-KA-T---L--K-EISE---QD----Q-
--R---R---WNFHFETDT-----P---I------P--------G-----S----Y-EWE
GI
>_pos=18-68_XP_029631137.1_cyclin-dependent_kinase_inhibitor_1-like_isoform_X2_[Salmo_trutta]
-QNLF--G---P---VD--REQ---LQQD--Y-QD-T---L--R-RDLE---DA----C-
--R---R---WGFDFLSDK-----P---L------A------G-G-----D----F-QWE
EV
>_pos=29-78_XP_029909787.1_cyclin-dependent_kinase_inhibitor_1C-like_[Myripristis_murdjan]
CRNLF--G---P---VD--HDE---LNRE--M-KA-K---L--R-EISE---RD----Q-
--Q---R---WNFNFEANT-----P---L------D--------G-----D----Y-EWE
E-
>_pos=45-95_XP_029902021.1_cyclin-dependent_kinase_inhibitor_1-like_isoform_X1_[Myripristis_murdjan]
-RNLF--G---P---VD--HRQ---LQQD--F-ER-L---L--C-MSVE---VA----N-
--K---R---WNFDFQSDR-----P---A------P--------GS----S----V-EWE
EL
>_pos=22-72_XP_029906652.1_cyclin-dependent_kinase_inhibitor_1-like_[Myripristis_murdjan]
-RNLF--G---P---VD--REQ---LQVE--Y-QA-A---L--RKDLEE---AS----H-
--R-------WGFDFLSEK-----P---L------E------G-G-----D----F-QWE
GI
>_pos=11-61_XP_029904283.1_cyclin-dependent_kinase_inhibitor_1B-like_[Myripristis_murdjan]
CRSLF--G---P---VD--HDL---LSRE--L-TQ-R---L--Q-EISE---QD----S-
--R---R---WNFSFLTDT-----P---L------P--------G-----R----Y-EWE
EV
>_pos=11-60_XP_029949978.1_cyclin-dependent_kinase_inhibitor_1B-like_[Salarias_fasciatus]
CRNLF--G---P---VD--HEQ---LRRD--L-KL-K---L--R-EITE---RD----S-
--R---R---WNFNFESGT-----P---L------P--------G-----S----F-QWE
E-
>_pos=29-80_XP_029951334.1_cyclin-dependent_kinase_inhibitor_1B_[Salarias_fasciatus]
CRSLF--G---S---VD--HQE---LKRD--L-KG-H---L--R-EMEE---AA----S-
--A---K---WGFDFANHT-----P---L-----AN--------A-----R----L-DWE
LV
>_pos=29-79_XP_029952923.1_cyclin-dependent_kinase_inhibitor_1C-like_[Salarias_fasciatus]
CRNLF--G---P---VD--HDE---LNRE--M-KA-K---M--R-EISE---RD----Q-
--Q---R---WNFNFEANT-----P---L------D--------G-----D----Y-EWE
EV
>_pos=67-117_XP_029947702.1_cyclin-dependent_kinase_inhibitor_1-like_isoform_X1_[Salarias_fasciatus]
-RNLF--G---P---VD--REQ---LQVE--Y-KT-A---L-QK-DLDE---AS------
--R---R---WGFDFMSDK-----P---L------E--S-----G-----D----F-HWE
GV
>_pos=18-68_XP_029947703.1_cyclin-dependent_kinase_inhibitor_1-like_isoform_X2_[Salarias_fasciatus]
-RNLF--G---P---VD--REQ---LQVE--Y-KT-A---L-QK-DLDE---AS------
--R---R---WGFDFMSDK-----P---L------E--S-----G-----D----F-HWE
GV
>_pos=38-88_XP_029969642.1_cyclin-dependent_kinase_inhibitor_1-like_[Salarias_fasciatus]
-RNLF--G---P---VD--HQQ---LRQD--F-QR-L---L--C-MSVE---VA----N-
--K---R---WNFDFQSDV-----P---G------K--------G-----SA---I-EWE
EL
>_pos=49-98_XP_029897284.1_cyclin-dependent_kinase_inhibitor_1-like_[Aquila_chrysaetos_chrysaetos]
-RNLF--G---P---VD--HEQ---LRWD--F-QH-M---L--H-DSIE---GV----Q-
--Q---K---WNFDFLRDV-----L---M------E--------G-----L----L-QWE
EL
>_pos=39-89_XP_030004695.1_cyclin-dependent_kinase_inhibitor_1B-like_[Sphaeramia_orbicularis]
-RNLF--G---P---VD--HQQ---LQQD--F-QR-L---L--C-MNVE---VA----N-
--K---R---WNFDFQSDR-----P---G------Q--------GS----S----I-EWE
EL
>_pos=51-101_XP_029980993.1_cyclin-dependent_kinase_inhibitor_1B-like_[Sphaeramia_orbicularis]
CRNLF--G---P---VD--HEQ---LRRD--L-RQ-K---M--K-EMTE---RD----S-
--R---R---WNFNFHSDT-----P---L------P--------G-----S----F-EWE
QI
>_pos=18-68_XP_029989253.1_cyclin-dependent_kinase_inhibitor_1-like_isoform_X2_[Sphaeramia_orbicularis]
-RNLF--G---P---VD--REQ---LTVE--Y-QA-A---L--RKDLEE---AS------
--R---R---WGFDFISDK-----P---L------E--------S-----SD---F-QWE
GI
>_pos=29-79_XP_029991439.1_cyclin-dependent_kinase_inhibitor_1C-like_[Sphaeramia_orbicularis]
CRNLF--G---P---VD--HDE---LSRE--M-KA-R---L--R-EISE---RD----Q-
--Q---K---WNFNFEANT-----P---L------D--------G-----D----Y-EWE
EV
>_pos=29-80_XP_029992169.1_cyclin-dependent_kinase_inhibitor_1B_[Sphaeramia_orbicularis]
CRSLF--G---S---VD--HEE---LKRD--L-KG-H---L--R-EMEA---DA----S-
--A---K---WGFDFANHT-----P---L------S--N-----G-----R----L-KWE
LV
>_pos=30-79_XP_030070379.1_cyclin-dependent_kinase_inhibitor_1B_[Microcaecilia_unicolor]
-RNLF--G---R---VD--PEE---LKKE--F-EK-Q---Q--K-DMED---EC----K-
--E---R---WNFDFKNHR-----P---L------A--------G-----R----Y-QWK
TV
>_pos=36-85_XP_030071322.1_cyclin-dependent_kinase_inhibitor_1-like_[Microcaecilia_unicolor]
-RNLF--G---P---VD--HDQ---LQRD--F-QR-Q---L--R-GSLE---AA----R-
--R---K---WSFDFARDL-----P---L------E--------G-----A----L-EWE
SL
>_pos=18-68_XP_030076363.1_cyclin-dependent_kinase_inhibitor_1_[Microcaecilia_unicolor]
CRNLF--G---P---VD--HEQ---LKHD--C-QE-L---L--Q-SFHE---EA----K-
--Q---K---WNFDFVNEM-----P---L------E--------G-----A----Y-KWE
RV
>_pos=29-80_XP_030056982.1_cyclin-dependent_kinase_inhibitor_1C_[Microcaecilia_unicolor]
CKNLF--G---R---MD--HEE---LRRE--L-KS-K---L--W-EISE---AD----R-
--E---R---WDYDFETDT-----P---L------A------G-G-----K----L-EWE
AV
>_pos=18-68_XP_030089454.1_cyclin-dependent_kinase_inhibitor_1_[Serinus_canaria]
CRNLF--G---P---VD--HEQ---LQHD--F-ED-K---M--K-QQLE---EA----Q-
--Q---R---WNFNFETET-----P---L------E--------G-----P----F-KWE
RI
>_pos=29-80_XP_030221569.1_cyclin-dependent_kinase_inhibitor_1B_[Gadus_morhua]
CRTLF--G---P---VD--HEE---LKRE--L-KG-H---F--K-EMED---DA----S-
--A---K---WNFDFANHK-----P---L------K--N-----G-----R----F-KWD
LV
>_pos=61-111_XP_030233207.1_cyclin-dependent_kinase_inhibitor_1-like_[Gadus_morhua]
CRNLF--G---A---VD--HEQ---LSRD--L-NR-Q---L--E-EMAE---RD----Q-
--R---R---WNFSFDTEE-----P---L------D--------G-----E----Y-RWE
TV
>_pos=18-68_XP_030230697.1_cyclin-dependent_kinase_inhibitor_1-like_isoform_X2_[Gadus_morhua]
-RSLF--G---P---VD--RVQ---LRAD--C-QA-S---L-QR-DLDE---AS------
--R---R---WGYDFVADR-----P---L------E--------QE----R----F-HWE
AV
>_pos=18-68_XP_030276705.1_cyclin-dependent_kinase_inhibitor_1-like_isoform_X2_[Sparus_aurata]
-RNLF--G---P---VD--REQ---LQQE--Y-KA-A---L--RKDLEE---AS----N-
--R-------WGFDFMLDK-----P---L------E--------S-----SD---F-QWE
GI
>_pos=29-80_XP_030281092.1_cyclin-dependent_kinase_inhibitor_1B_[Sparus_aurata]
CRSLF--G---S---VN--HEE---LKRD--L-KG-H---L--R-DMEE---AA----S-
--A---K---WGFDFANHT-----P---L-----AN--------G-----R----L-EWE
LV
>_pos=29-79_XP_030283024.1_cyclin-dependent_kinase_inhibitor_1B-like_[Sparus_aurata]
CRNLF--G---P---VD--HEE---LSRD--M-NT-K---L--R-EISE---RD----Q-
--Q---R---WNFNFETNT-----P---L------D--------G-----D----Y-EWE
EV
>_pos=81-131_XP_030329265.1_cyclin-dependent_kinase_inhibitor_1_isoform_X1_[Strigops_habroptila]
CRNLF--G---P---VD--HQQ---LQHD--F-EN-L---L--K-QNLE---EA----Q-
--Q---R---WNFDFETET-----P---L------E--------G-----H----F-EWE
RV
>_pos=31-83_XP_030339624.1_cyclin-dependent_kinase_inhibitor_1C_[Strigops_habroptila]
CRSLF--G---P---VD--HEE---LGRE--L-RS-R---L--R-EIGE---DD----Q-
--R---R---WDYNFHTDT-----P---L-PG---P--------G-----R----L-RWE
EV
>_pos=29-79_XP_030334740.1_cyclin-dependent_kinase_inhibitor_1B_isoform_X1_[Strigops_habroptila]
CRNLF--G---P---VN--HEE---LNRD--L-KK-H---R--Q-EMEE---AC----Q-
--R---K---WNFDFQNHK-----P---L------E--------G-----R----Y-EWQ
AV
>_pos=30-82_XP_030416428.1_cyclin-dependent_kinase_inhibitor_1C_[Gopherus_evgoodei]
CRNLF--G---P---VD--HEE---LSRE--L-KS-K---L--R-EISE---DD----Q-
--R---R---WDYNFQTDT-----P---L------D------GPG-----R----L-QWE
EV
>_pos=18-68_XP_030417088.1_cyclin-dependent_kinase_inhibitor_1_isoform_X2_[Gopherus_evgoodei]
CRNLF--G---P---VD--HEQ---LQND--L-QD-L---M--R-KHLE---EA----Q-
--C---R---WNFDFETET-----P---L------E--------G-----K----F-KWE
RV
>_pos=18-68_XP_030585398.1_cyclin-dependent_kinase_inhibitor_1-like_isoform_X2_[Archocentrus_centrarchus]
-RSLF--G---P---VD--REQ---LQVE--Y-QA-A--LC--K-DLEE---AS----E-
--R-------WGFDFISDK-----P---L------E--------S-----SD---F-QWE
GV
>_pos=28-78_XP_030587737.1_cyclin-dependent_kinase_inhibitor_1C-like_[Archocentrus_centrarchus]
CRNLF--G---P---VD--HDE---LNRE--M-KE-K---L--R-EISE---RD----Q-
--Q---R---WNFNFETDT-----P---L------D--------G-----D----Y-EWQ
SV
>_pos=29-80_XP_030587900.1_cyclin-dependent_kinase_inhibitor_1B-like_[Archocentrus_centrarchus]
CRSLF--G---S---VD--HEE---LKRD--L-KG-H---L--R-ALEE---AA----S-
--E---E---WGFDFATDT-----P--RA------N--------S-----R----F-EWE
LV
>_pos=11-61_XP_030582330.1_cyclin-dependent_kinase_inhibitor_1B-like_[Archocentrus_centrarchus]
CRSLF--G---P---VD--HGQ---LHRD--F-KL-K---L--K-EITE---QD----S-
--R---R---WNFNFECET-----P---L------P--------G-----R----F-QWE
EV
>_pos=39-81_XP_030576560.1_cyclin-dependent_kinase_inhibitor_1-like_[Archocentrus_centrarchus]
-KNLF--G---P---VD--HQQ---LQQD--F-QR-L---L--C-MSVE---VA----N-
--K---R---WNFDFQSDV-----P---L------E--------G---------------
--
>_pos=29-78_XP_030638486.1_cyclin-dependent_kinase_inhibitor_1C-like_[Chanos_chanos]
CRNLF--G---P---VD--HDE---LNRE--I-KS-K---L--R-EISE---RD----Q-
--Q---K---WNFNFETGT-----P---L------S--------G-----D----Y-EWE
E-
>_pos=33-83_XP_030639036.1_cyclin-dependent_kinase_inhibitor_1B-like_[Chanos_chanos]
-RNLF--G---S---VD--HDE---FKRD--S-TE-Q---L--Q-EMEK---AS----A-
--D---T---WNFDFSANK-----P---L-----SS--------G-----K----Y-EWV
EV
>_pos=27-76_XP_030644957.1_cyclin-dependent_kinase_inhibitor_1-like_[Chanos_chanos]
-RNLF--G---P---VD--HQQ---LQQD--F-QR-L---L--C-MSVE---VA----N-
--K---R---WNFDFQRDR-----P---T------Q--------G-----S----V-EWE
EL
>_pos=28-78_XP_030650052.1_cyclin-dependent_kinase_inhibitor_1C-like_[Chanos_chanos]
CRNLF--G---P---VD--HDE---LKCE--L-KS-K---L--R-EISE---RD----Q-
--T---R---WNFNFDKDS-----P---L------P--------G-----E----Y-EWQ
EV
>_pos=29-80_XP_030627455.1_cyclin-dependent_kinase_inhibitor_1B_[Chanos_chanos]
CRMLF--G---P---VD--HEE---LKRD--L-KG-H---L--Q-EMAE---AS----L-
--E---R---WNFDFLSHK-----P---I------Q--N-----G-----R----F-EWE
EV
>_pos=18-69_XP_030633740.1_LOW_QUALITY_PROTEIN:_cyclin-dependent_kinase_inhibitor_1_[Chanos_chanos]
-RNLF--G---P---VD--REQ---FAAR--N-TN-N---ALQK-DLEE---AS----N-
--R-------WGFDFVTEK-----P---L------E------G-G-----D----F-QWE
GV
>_pos=14-64_XP_030742776.1_cyclin-dependent_kinase_inhibitor_1_[Echinops_telfairi]
CRRLF--G---P---VD--DEQ---VRRD--C-DA-L---M--A-SCLK---EA----C-
--D---R---WNFDFVTET-----P---L------E--------G-----N----Y-VWE
RV
>_pos=71-123_XP_030887075.1_LOW_QUALITY_PROTEIN:_cyclin-dependent_kinase_inhibitor_1C_[Leptonychotes_weddellii]
CRSLF--G---P---VD--HEE---LSRE--L-QI-R---L--A-ELSA---ED----Q-
--R---R---WDYNFQQDV-----P---L------R------GPG-----R----L-QWT
EV
>_pos=18-68_NP_001361441.1_cyclin-dependent_kinase_inhibitor_1_isoform_5_[Homo_sapiens]
CRRLF--G---P---VD--SEQ---LSRD--C-DA-L---M--A-GCIQ---EA----R-
--E---R---WNFDFVTET-----P---L------E--------G-----D----F-AWE
RV
>_pos=31-81_NP_001361439.1_cyclin-dependent_kinase_inhibitor_1_isoform_3_[Homo_sapiens]
CRRLF--G---P---VD--SEQ---LSRD--C-DA-L---M--A-GCIQ---EA----R-
--E---R---WNFDFVTET-----P---L------E--------G-----D----F-AWE
RV
>_pos=18-68_NP_001361440.1_cyclin-dependent_kinase_inhibitor_1_isoform_4_[Homo_sapiens]
CRRLF--G---P---VD--SEQ---LSRD--C-DA-L---M--A-GCIQ---EA----R-
--E---R---WNFDFVTET-----P---L------E--------G-----D----F-AWE
RV
>_pos=29-79_XP_031139166.1_cyclin-dependent_kinase_inhibitor_1C-like_[Sander_lucioperca]
CRNLF--G---P---VD--HDE---LNRE--M-KA-K---L--R-EISE---RD----Q-
--Q---R---WNFNFEDNT-----P---V------D--------G-----D----Y-EWE
EV
>_pos=11-61_XP_031145944.1_cyclin-dependent_kinase_inhibitor_1Ca_[Sander_lucioperca]
CRSLF--G---P---VD--HEQ---LRRD--L-TL-K---L--K-EISE---QD----S-
--R---R---WNFNFHTET-----P---L------C--------G-----R----F-QWE
EI
>_pos=24-74_XP_031290683.1_cyclin-dependent_kinase_inhibitor_1_isoform_X1_[Camelus_dromedarius]
CRRLF--G---P---VD--SEQ---LSRD--C-DA-L---M--A-SCVQ---EA----R-
--D---R---WNFDFVTET-----P---L------E--------G-----D----F-AWE
RV
>_pos=13-62_XP_031411280.1_cyclin-dependent_kinase_inhibitor_1-like_isoform_X2_[Meleagris_gallopavo]
-RNLF--G---P---VD--HEQ---LHWE--F-QH-M---L--R-SNIE---GA----Q-
--Q---K---WNFDFLQDV-----P---M------E--------G-----F----L-QWE
EL
>_pos=18-68_XP_031423984.1_cyclin-dependent_kinase_inhibitor_1_isoform_X2_[Clupea_harengus]
-RNLF--G---P---VD--RKQ---LQQD--Y-HT-A---L--KQDLEE---AS----Q-
--R-------WGFNFLTEM-----P---L-----DD--------S-----N----F-LWE
GV
>_pos=28-78_XP_031424570.1_cyclin-dependent_kinase_inhibitor_1B-like_[Clupea_harengus]
CRNLF--G---P---VD--HDE---LSVE--L-RA-K---L--G-EISE---RD----Q-
--S---R---WNFNFKEDT-----P---L------P--------G-----H----Y-AWE
DV
>_pos=106-158_XP_031546918.1_cyclin-dependent_kinase_inhibitor_1C_[Vicugna_pacos]
CRSLF--G---P---VD--HEE---LSRE--L-QM-R---L--A-ELSA---ED----Q-
--R---R---WDYNFQQDV-----P---L------R------GPG-----R----L-QWT
EV
>_pos=30-82_XP_015089834.2_cyclin-dependent_kinase_inhibitor_1C,_partial_[Vicugna_pacos]
CRSLF--G---P---VD--HEE---LSRE--L-QM-R---L--A-ELSA---ED----Q-
--R---R---WDYNFQQDV-----P---L------R------GPG-----R----L-QWT
EV
[truncated: 3,644 more rows]
