# Supplementary material for: Unusual inheritance of a functional cki homolog in the human pathogen Schistosoma mansoni
Source: Sci Adv. 2025 Dec 10;11(50):eaea4905. doi: 10.1126/sciadv.aea4905 (PMC12693960; doi:10.1126/sciadv.aea4905)
Supplement: Supplementary file 3 — Data S1 to S4 [file sciadv.aea4905_data_s1_to_s4.zip]

Archive with 4 entries (4 files):
- aea4905_data_s1.nwk
- aea4905_data_s2.nwk
- aea4905_data_s3.nwk
- aea4905_data_s4.nwk
